# Supplementary material for: Distinct neuronal alterations distinguish two subtypes of sporadic Creutzfeldt-Jakob disease with shared dysfunctional pathways
Source: J Clin Invest. 2026 Feb 12;136(8):e194721. doi: 10.1172/JCI194721 (PMC13078861; doi:10.1172/JCI194721)
Supplement: Supplemental table 1 [file jci-136-194721-s318.xlsx]

## Sheet: NTR fold change
Neurotransmitter receptor panel; fold change at 180dpi (with P val and DCt p val for each infection where more than 2 organoids were sampled)
		MV1b (n = 4)		MV1a (n = 4)		MV1d (n = 3)		MV1e (n = 3)		MV1c (n = 4)				MV2d (n = 2)		MV2f (n = 3)		MV2e (n = 2)		MV2b (n = 4)		MV2a (n = 4)		MV2c (n = 4)
		Fold Regulation	DCt P value			Fold Regulation	DCt P value			Fold Regulation	DCt P value									Fold Regulation	DCt P value	Fold Regulation	DCt P value	Fold Regulation	DCt P value
Position	Symbol			FC	P value DCt			FC	P value DCt				Symbol	FC	P value DCt	FC	P value DCt	FC	P value DCt
A01	ADRA1A	1.00	0.733181	5.01	0.00925752	2.19	0.432812	0.40	0.319239	0.92	0.846964		ADRA1A	5.70	N/A	1.05	0.834668	3.62	N/A	0.63	0.304168	1.82	0.352762	0.50	0.283482
A02	ADRA1D	0.99	0.592247	0.61	0.345001	1.22	0.915789	1.38	0.41691	0.81	0.396726		ADRA1D	0.70	N/A	3.42	0.0157584	1.15	N/A	0.49	0.00491715	1.66	0.198521	0.81	0.57398
A03	ADRA2A	2.66	0.0447686	0.58	0.259542	2.78	0.388389	0.38	0.167874	0.81	0.151445		ADRA2A	0.12	N/A	0.34	0.282291	1.70	N/A	1.70	0.490389	3.54	0.0938831	1.07	0.806266
A04	ADRB2	0.78	0.828599	0.37	0.17443	1.20	0.944665	0.51	0.0334549	0.60	0.0790131		ADRB2	1.52	N/A	0.48	0.0143965	0.31	N/A	0.82	0.499144	0.47	0.495434	0.46	0.0161831
A05	ADRB3	0.84		0.60	0.246349	3.09	0.156768	0.67	0.251048	0.76	0.757903		ADRB3	0.96	N/A	0.53	0.32443	0.69	N/A	0.72	0.69279	1.06	0.358445	1.26	0.417962
A06	AVPR1A	3.75	0.109457	2.14	0.626053	8.43	0.0904267	1.98	0.662711	1.14	0.861266		AVPR1A	0.99	N/A	2.16	0.621101	1.98	N/A	0.41	0.196822	5.10	0.130279	1.37	0.920202
A07	AVPR1B	2.03	0.118987	2.30	0.097692	3.38	0.129231	1.42	0.681457	0.64	0.620815		AVPR1B	1.09	N/A	1.09	0.944556	0.39	N/A	0.52	0.511045	1.50	0.202958	1.99	0.266286
A08	BRS3	0.44	0.0621165	0.33	0.18006	0.68	0.507977	0.40	0.0942606	1.27	0.734371		BRS3	1.02	N/A	0.58	0.455508	1.10	N/A	1.53	0.575456	0.16	0.00645243	0.46	0.0368633
A09	CCKBR	2.28	0.0920278	3.29	0.126079	2.24	0.482855	4.15	0.0586459	1.03	0.960908		CCKBR	0.79	N/A	9.90	0.0142317	0.69	N/A	0.96	0.942698	2.31	0.169316	1.22	0.978612
A10	CHRM1	1.77	0.0753526	0.70	0.631293	2.09	0.443994	1.24	0.772308	1.23	0.611879		CHRM1	1.41	N/A	14.72	0.00968849	2.53	N/A	1.11	0.807547	1.73	0.273993	1.15	0.88747
A11	CHRM4	4.54	0.0434332	0.79	0.650112	4.15	0.229539	1.07	0.8861	0.97	0.876187		CHRM4	0.39	N/A	0.62	0.514912	0.96	N/A	0.80	0.418027	4.36	0.0705063	3.16	0.292809
A12	CHRM5	1.80	0.463429	0.41	0.0958722	2.56	0.434331	0.96	0.945848	1.05	0.941223		CHRM5	0.70	N/A	0.69	0.385816	0.74	N/A	1.24	0.699618	1.26	0.73128	1.19	0.962608
B01	CHRNA3	1.91	0.0742009	0.74	0.391185	1.09	0.95882	1.03	0.944391	0.60	0.245026		CHRNA3	0.86	N/A	0.39	0.302989	1.49	N/A	0.76	0.302625	1.67	0.440914	1.19	0.935222
B02	CHRNA4	4.02	0.046529	2.10	0.0411591	2.50	0.515466	0.56	0.0289002	1.15	0.830558		CHRNA4	0.67	N/A	6.23	0.0127798	1.16	N/A	0.82	0.762339	3.20	0.126227	1.62	0.747956
B03	CHRNA5	1.30	0.371299	0.27	0.0108447	1.51	0.665555	0.05	0.00601365	0.81	0.33242		CHRNA5	1.24	N/A	0.12	0.000442698	0.23	N/A	0.77	0.246927	1.04	0.826352	1.91	0.391695
B04	CHRNA6	1.13	0.616335	1.74	0.499472	2.35	0.280504	0.59	0.449344	0.32	0.189062		CHRNA6	0.69	N/A	1.19	0.849325	1.62	N/A	0.94	0.919337	0.52	0.376305	0.70	0.325412
B05	CHRNA7	1.44	0.0873785	1.11	0.795247	1.93	0.292775	1.14	0.72362	0.84	0.35072		CHRNA7	1.38	N/A	1.07	0.861727	1.66	N/A	0.70	0.0291699	1.25	0.534842	1.20	0.925695
B06	CHRNE	1.95	0.0381397	1.43	0.608658	3.05	0.32668	4.46	0.0784996	0.62	0.28522		CHRNE	1.57	N/A	0.98	0.988783	2.01	N/A	0.45	0.184111	2.60	0.0161528	3.18	0.0198493
B07	CNR1	1.53	0.165185	1.13	0.823152	1.81	0.483819	1.56	0.407246	1.08	0.341589		CNR1	0.46	N/A	4.06	0.0423199	1.44	N/A	0.90	0.671672	1.88	0.076743	1.11	0.794278
B08	DRD1	0.48	0.502653	2.49	0.170558	0.94	0.789205	0.19	0.0725562	0.98	0.928297		DRD1	1.21	N/A	0.12	0.025033	0.90	N/A	0.76	0.405261	0.95	0.939417	0.67	0.311316
B09	DRD2	0.60	0.0646598	0.84	0.874508	0.64	0.506395	1.20	0.808794	0.70	0.270898		DRD2	0.56	N/A	0.86	0.850707	1.71	N/A	0.76	0.644333	0.43	0.244482	0.70	0.117706
B10	DRD5	0.75	0.900181	1.08	0.867368	1.36	0.881705	0.82	0.354061	0.94	0.924032		DRD5	1.19	N/A	0.95	0.819503	2.59	N/A	1.40	0.69611	0.46	0.402937	0.57	0.375327
B11	GABBR1	1.07	0.368485	0.77	0.425833	0.60	0.662584	0.48	0.0283522	1.09	0.568071		GABBR1	0.69	N/A	1.06	0.863617	0.75	N/A	0.86	0.688407	1.18	0.513758	0.84	0.526631
B12	GABBR2	2.92	0.0471258	2.10	0.152667	3.27	0.17338	1.12	0.800987	1.31	0.435866		GABBR2	0.24	N/A	5.33	6.42375e-05	1.31	N/A	0.89	0.805847	2.96	0.0895686	1.56	0.717531
C01	GABRA1	0.55	0.293148	0.69	0.202943	0.31	0.0140336	0.82	0.354061	2.03	0.0357014		GABRA1	1.23	N/A	5.09	0.00629861	1.12	N/A	2.91	0.00657472	0.19	0.0108387	0.60	0.0648873
C02	GABRA2	1.61	0.157468	0.44	0.0822817	2.06	0.358545	0.01	0.000873423	1.25	0.503661		GABRA2	1.01	N/A	0.13	0.00194156	0.20	N/A	0.98	0.964346	1.10	0.727945	1.39	0.808998
C03	GABRA4	2.70	0.0896579	1.38	0.791395	3.11	0.223058	0.46	0.341004	3.32	0.0456602		GABRA4	2.68	N/A	3.56	0.227791	0.23	N/A	1.73	0.363301	2.28	0.196604	2.29	0.418018
C04	GABRA5	2.23	0.0607005	0.07	0.00377911	2.00	0.412349	0.01	0.00573832	2.04	0.118954		GABRA5	2.38	N/A	0.21	0.0802234	0.06	N/A	1.74	0.28628	1.24	0.613066	1.85	0.486538
C05	GABRA6	0.52	0.518389	1.15	0.788069	1.14	0.994056	0.65	0.25445	0.53	0.312516		GABRA6	1.15	N/A	0.84	0.618711	0.35	N/A	0.79	0.717578	0.40	0.277629	0.61	0.422758
C06	GABRB1	2.36	0.0576135	0.69	0.0801279	2.92	0.194266	0.36	0.186848	0.99	0.987109		GABRB1	1.00	N/A	1.75	0.0294371	0.57	N/A	0.97	0.964033	2.42	0.135382	1.67	0.548951
C07	GABRB3	1.77	0.068909	0.59	0.0753199	1.99	0.377798	0.18	0.00639913	1.79	0.226616		GABRB3	0.13	N/A	1.11	0.683952	0.94	N/A	1.56	0.344772	1.36	0.467723	1.36	0.8319
C08	GABRD	0.55	0.444106	0.66	0.545077	0.54	0.255235	0.60	0.333921	0.80	0.706405		GABRD	0.81	N/A	0.94	0.919981	0.30	N/A	1.30	0.770469	0.38	0.183002	0.42	0.0386604
C09	GABRE	0.16	0.00142915	0.79	0.662797	0.77	0.579605	1.42	0.513288	0.30	0.048251		GABRE	0.48	N/A	0.99	0.989956	4.15	N/A	0.53	0.226069	0.22	0.0668983	0.35	0.00826902
C10	GABRG1	0.71	0.628768	2.57	0.147154	0.68	0.47104	0.72	0.546653	1.87	0.0151774		GABRG1	0.79	N/A	0.61	0.366742	0.51	N/A	0.68	0.175505	0.43	0.328978	0.81	0.223563
C11	GABRG2	1.40	0.232548	1.83	0.494724	1.42	0.67272	1.24	0.796158	1.36	0.284963		GABRG2	0.51	N/A	4.73	0.153742	1.22	N/A	1.20	0.527496	0.74	0.754311	1.69	0.485337
C12	GABRG3	1.91	0.109052	0.17	0.107588	2.47	0.159084	0.09	0.00242348	0.85	0.688028		GABRG3	1.92	N/A	0.51	0.0925253	0.20	N/A	0.94	0.892824	1.54	0.420496	1.23	>0.9999999999
D01	GABRQ	0.49	0.124686	0.31	0.0071842	0.58	0.117963	0.62	0.261354	0.57	0.363603		GABRQ	0.42	N/A	0.70	0.040072	0.50	N/A	0.71	0.606704	0.46	0.104268	0.78	0.166192
D02	GABRR1	1.21	0.222072	2.03	0.382972	2.33	0.34166	0.82	0.354061	1.12	0.889677		GABRR1	1.52	N/A	0.83	0.572589	1.69	N/A	0.93	0.939107	0.95	0.668793	1.75	0.2941
D03	GABRR2	0.31	0.0465232	0.65	0.396951	1.83	0.753598	0.93	0.889916	0.44	0.257051		GABRR2	0.70	N/A	0.40	0.237669	0.57	N/A	0.63	0.21231	0.34	0.129442	0.89	0.370746
D04	GCGR	1.16	0.535473	0.87	0.697659	1.26	0.861233	1.41	0.655372	0.63	0.547498		GCGR	1.06	N/A	0.92	0.767741	2.76	N/A	0.57	0.480928	0.65	0.353776	0.90	0.353776
D05	GRIA1	1.09	0.259076	0.81	0.226627	1.15	0.994006	0.34	0.00071954	0.95	0.783352		GRIA1	0.25	N/A	0.87	0.369519	0.42	N/A	0.78	0.109193	1.31	0.359113	1.00	0.55943
D06	GRIA2	1.97	0.0552291	0.58	0.216432	2.09	0.372337	0.22	0.00334725	1.08	0.858452		GRIA2	1.80	N/A	0.49	0.00177583	0.47	N/A	0.72	0.470777	1.53	0.36748	1.58	0.64707
D07	GRIA3	0.91	0.651905	1.77	0.151668	0.92	0.737632	1.34	0.474393	1.19	0.0836061		GRIA3	0.66	N/A	2.41	0.0400366	1.50	N/A	0.97	0.714563	0.92	0.946436	1.11	0.706446
D08	GRIK1	1.12	0.106679	0.67	0.196546	1.36	0.719005	0.62	0.134414	1.27	0.0710078		GRIK1	1.73	N/A	1.27	0.421619	0.62	N/A	1.00	0.948186	0.87	0.925171	1.09	0.669084
D09	GRIK2	1.86	0.0647569	1.92	0.266721	1.96	0.300045	3.40	0.171867	1.31	0.226957		GRIK2	0.43	N/A	6.50	0.0182152	3.00	N/A	0.80	0.306476	0.94	0.920948	1.57	0.553285
D10	GRIK4	1.26	0.181835	1.06	0.795247	1.47	0.742549	1.47	0.0935452	0.79	0.251813		GRIK4	1.51	N/A	1.37	0.388593	2.12	N/A	0.58	0.0325233	1.55	0.312625	0.79	0.383928
D11	GRIK5	1.05	0.414339	0.74	0.490861	0.74	0.685216	1.14	0.694179	0.54	0.214249		GRIK5	0.83	N/A	1.75	0.180596	1.93	N/A	0.53	0.276239	1.43	0.271573	0.59	0.124735
D12	GRIN1	2.02	0.0514085	1.25	0.670668	1.70	0.643487	1.86	0.285323	1.25	0.713952		GRIN1	0.52	N/A	7.93	0.0144247	1.72	N/A	0.74	0.609871	2.10	0.110183	0.99	0.719279
E01	GRIN2A	3.14	0.0609544	4.40	0.0699971	4.08	0.214645	8.25	0.0241026	1.53	0.150407		GRIN2A	0.34	N/A	23.52	0.00608278	5.83	N/A	0.89	0.766703	3.26	0.109303	2.11	0.482586
E02	GRIN2B	1.86	0.0855996	1.32	0.365076	2.26	0.459008	1.82	0.11511	1.58	0.25168		GRIN2B	0.90	N/A	4.59	0.00405184	2.31	N/A	0.80	0.619253	2.19	0.156744	1.01	0.71102
E03	GRIN2C	1.51	0.24023	0.99	0.988606	2.07	0.415626	0.73	0.423597	0.64	0.155925		GRIN2C	0.55	N/A	1.19	0.683073	0.83	N/A	0.63	0.0836106	1.44	0.345126	1.20	0.954008
E04	GRM1	0.72	0.640883	0.03	0.00283623	1.15	0.993543	0.04	0.000226704	1.22	0.541152		GRM1	1.23	N/A	0.10	0.0022418	0.07	N/A	0.92	0.820261	1.25	0.528609	0.82	0.271834
E05	GRM3	2.39	0.0267532	1.24	0.660727	2.57	0.169834	0.38	0.0515387	1.32	0.582721		GRM3	1.32	N/A	2.55	0.057697	0.96	N/A	0.67	0.43743	1.76	0.22774	1.49	0.637932
E06	GRM4	1.93	0.102714	3.31	0.121974	1.98	0.561973	0.78	0.675041	2.68	0.348568		GRM4	2.95	N/A	0.78	0.496575	0.28	N/A	3.11	0.277623	1.49	0.4551	0.87	0.598059
E07	GRM5	2.66	0.0617532	3.18	0.0968139	2.41	0.45031	0.75	0.348827	1.07	0.921981		GRM5	0.62	N/A	6.46	0.00571902	1.42	N/A	0.48	0.338246	2.50	0.184103	1.02	0.779359
E08	GRM6	0.88	0.93418	1.23	0.687094	1.33	0.866037	1.94	0.298774	0.85	0.824898		GRM6	1.12	N/A	0.43	0.134789	1.56	N/A	0.43	0.252084	1.63	0.425518	1.61	0.702938
E09	GRM7	2.79	0.0689135	4.29	0.183983	2.96	0.226879	4.12	0.197367	1.77	0.12457		GRM7	3.38	N/A	10.96	0.0579079	4.98	N/A	1.19	0.696063	2.79	0.133494	2.19	0.41096
E10	GRM8	2.65	0.0718171	2.76	0.167453	3.70	0.079768	1.17	0.775639	0.82	0.79125		GRM8	0.18	N/A	0.33	0.261756	2.35	N/A	0.28	0.0373518	1.36	0.738351	0.89	0.654871
E11	GRPR	0.75	0.805699	0.30	0.0163876	1.14	0.988405	0.28	0.00532886	1.03	0.885231		GRPR	7.50	N/A	0.29	0.0720347	0.65	N/A	1.26	0.237786	0.46	0.27166	0.76	0.261284
E12	HCRTR2	0.38	0.0666349	0.94	0.883105	0.68	0.568053	0.82	0.354061	0.58	0.512996		HCRTR2	1.92	N/A	1.04	0.81652	0.96	N/A	2.81	0.243604	0.23	0.0035013	0.38	0.0425403
F01	HRH1	0.63	0.414352	0.74	0.659096	0.74	0.34452	1.02	0.940376	0.82	0.403999		HRH1	0.94	N/A	1.22	0.581399	1.07	N/A	1.10	0.788673	0.53	0.309523	0.81	0.175694
F02	HRH4	0.86	0.95123	0.69	0.202943	2.26	0.485717	3.16	0.0296133	0.96	0.958907		HRH4	1.19	N/A	1.88	0.250608	1.62	N/A	0.83	0.843852	0.69	0.574577	1.01	0.722993
F03	HTR1A	1.06	0.710534	8.87	0.00223238	4.81	0.174751	1.34	0.574159	1.16	0.80005		HTR1A	2.69	N/A	1.09	0.855549	1.45	N/A	1.36	0.371389	3.62	0.0649288	1.14	0.888443
F04	HTR1B	2.95	0.203806	1.26	0.772918	2.93	0.427387	0.21	0.0784647	2.42	0.073472		HTR1B	1.00	N/A	0.28	0.124147	0.68	N/A	2.98	0.0212012	1.69	0.528808	1.96	0.679666
F05	HTR1D	0.98	0.626895	0.53	0.352236	2.84	0.325324	0.47	0.216351	1.13	0.724284		HTR1D	0.63	N/A	0.29	0.0749125	0.33	N/A	0.65	0.253264	1.67	0.361322	0.73	0.407375
F06	HTR1F	0.30	0.090909	0.69	0.202943	1.21	0.959638	0.97	0.891858	0.33	0.125429		HTR1F	1.19	N/A	1.48	0.349109	0.82	N/A	0.43	0.219299	0.14	0.00210075	0.38	0.0328022
F07	HTR2A	2.51	0.0928088	1.78	0.222146	2.37	0.292938	0.83	0.626037	1.04	0.951535		HTR2A	0.77	N/A	3.10	0.0379632	1.17	N/A	0.88	0.85163	1.56	0.339303	1.84	0.547135
F08	HTR2C	3.22	0.0949414	1.38	0.318069	2.84	0.18897	1.85	0.149833	0.43	0.333676		HTR2C	0.33	N/A	0.08	0.111492	6.50	N/A	0.16	0.0369118	2.74	0.322958	2.05	0.582122
F09	HTR3A	2.31	0.0271554	0.07	0.00051409	3.88	0.187557	0.03	0.000606715	0.67	0.479299		HTR3A	0.51	N/A	0.04	0.000236753	0.11	N/A	0.92	0.856569	1.51	0.163441	3.44	0.0236615
F10	HTR4	0.16	0.017461	0.69	0.202943	0.42	0.334201	0.82	0.354061	1.56	0.602648		HTR4	1.19	N/A	0.65	0.450722	0.47	N/A	1.81	0.590406	0.14	0.0108001	0.15	0.00109063
F11	HTR7	1.29	0.583447	0.09	0.0050649	5.53	0.143944	0.02	5.84429e-05	2.10	0.0970788		HTR7	1.24	N/A	0.08	0.00110706	0.07	N/A	0.56	0.281865	2.12	0.414165	0.61	0.506604
F12	NPY2R	0.53	0.353205	1.01	0.983723	4.19	0.299361	0.46	0.091668	0.30	0.0402568		NPY2R	1.59	N/A	0.80	0.522849	1.02	N/A	0.27	0.0571358	0.88	0.948685	1.39	0.850001
G01	NPY5R	2.56	0.0529286	1.20	0.782014	2.50	0.481966	1.03	0.931448	2.19	0.164546		NPY5R	1.19	N/A	1.32	0.257915	0.44	N/A	0.70	0.704139	1.80	0.46429	1.39	0.865562
G02	NTSR2	0.47	0.0433506	0.13	0.0165676	0.55	0.158961	1.12	0.799658	1.53	0.233504		NTSR2	0.63	N/A	2.23	0.176123	0.39	N/A	2.13	0.0542189	0.50	0.120017	0.59	0.0780879
G03	OXTR	1.39	0.455732	8.46	0.0269415	2.27	0.387782	0.71	0.704244	0.64	0.364837		OXTR	1.81	N/A	1.92	0.409253	0.78	N/A	0.30	0.0397761	2.40	0.0268927	2.72	0.0372856
G04	PROKR2	1.74	0.141389	1.58	0.346134	2.45	0.247938	2.35	0.0365263	0.65	0.260216		PROKR2	0.68	N/A	2.10	0.42043	0.51	N/A	0.57	0.201714	1.65	0.353667	0.86	0.524937
G05	SCTR	0.39	0.0643576	0.82	0.360699	2.04	0.573317	0.82	0.354061	0.26	0.052806		SCTR	1.19	N/A	1.25	0.384129	0.56	N/A	0.59	0.539959	0.51	0.188436	0.71	0.203102
G06	SSTR1	1.31	0.461128	4.18	0.0236819	1.81	0.688277	1.38	0.501274	2.09	0.222739		SSTR1	1.24	N/A	5.39	0.0282513	6.60	N/A	0.71	0.536255	2.66	0.242404	0.68	0.418489
G07	SSTR2	1.86	0.080369	0.33	0.0791897	1.52	0.763129	0.07	0.0261556	1.40	0.134075		SSTR2	0.36	N/A	0.39	0.0767413	0.10	N/A	0.69	0.318375	1.85	0.257819	1.32	0.885
G08	SSTR4	0.75	0.446741	0.53	0.182931	1.45	0.562794	0.65	0.332281	1.03	0.977261		SSTR4	1.18	N/A	1.41	0.448622	0.30	N/A	1.11	0.908174	0.88	0.831966	1.27	0.917877
G09	TACR1	2.10	0.260181	1.49	0.592733	2.39	0.503073	0.60	0.629786	1.01	0.984895		TACR1	1.91	N/A	2.13	0.415154	1.79	N/A	0.90	0.797466	0.96	0.936582	1.38	0.88692
G10	TACR2	1.20	0.567074	4.74	0.00411433	1.79	0.558945	2.34	0.198748	1.27	0.377539		TACR2	1.76	N/A	6.25	0.00162906	3.34	N/A	1.04	0.841828	1.07	0.852911	0.68	0.516469
G11	TACR3	1.49	0.229783	1.90	0.478515	1.97	0.247451	4.53	0.141681	0.37	0.107605		TACR3	0.63	N/A	0.80	0.835342	10.24	N/A	0.48	0.195436	1.00	0.908842	1.09	0.855459
G12	TSPO	0.91	0.524538	0.54	0.0288811	1.03	0.836006	0.50	0.000134968	1.09	0.736472		TSPO	1.29	N/A	0.50	0.000428209	0.51	N/A	0.86	0.630694	0.91	0.985197	1.07	0.41843
H01	ACTB	0.98	0.823158	1.05		0.98	0.867832	0.73		1.01			ACTB	0.97	N/A	1.42		0.98	N/A	0.98		1.12	0.126468	0.76	0.033438
H02	B2M	0.81	0.401043	0.33		0.72	0.342017	0.31		1.02			B2M	1.30	N/A	0.39		0.57	N/A	0.76		0.82	0.34486	0.88	0.546744
H03	GAPDH	1.16	0.035323	0.96		1.00	0.998023	1.36		0.84			GAPDH	1.04	N/A	0.70		1.02	N/A	0.81		1.13	0.227946	0.94	0.548178
H04	HPRT1	1.32	0.189497	0.67		1.18	0.455936	0.35		0.86			HPRT1	1.54	N/A	0.42		0.56	N/A	0.75		1.10	0.632658	1.28	0.211573
H05	RPLP0	0.88	0.165281	0.70		1.02	0.736763	0.33		1.18			RPLP0	1.14	N/A	0.31		0.47	N/A	1.27		0.79	0.013278	1.40	0.045288

## Sheet: NTR Average Delta(Ct)
		Batch 1										Batch 2						Batch 3
Position	Symbol	AVG Delta(Ct) (Ct(GOI) - Ave Ct(HKG))					Standard Deviation					AVG Delta(Ct) (Ct(GOI) - Ave Ct(HKG))			Standard Deviation			AVG Delta(Ct) (Ct(GOI) - Ave Ct(HKG))						Standard Deviation
		NBH	MV1b	MV2a	MV2c	MV1a	NBH	MV1b	MV2a	MV2c	MV1a	NBH	MV1c	MV2b	NBH	MV1c	MV2b	NBH	MV2d	MV2e	MV1d	MV2f	MV1e	NBH	MV2d	MV2e	MV1d	MV2f	MV1e
A01	ADRA1A	11.56	11.56	10.69	12.55	10.43	1.04229	0.495994	0.634412	1.27764	0.756552	10.59	10.71	11.25	1.06373	0.535811	0.498937	10.87	8.36	9.01	8.55	10.8	12.19	0.194575	0.462805	0.646819	0.831155	0.508429	2.00239
A02	ADRA1D	11.61	11.62	10.87	11.92	11.32	0.500643	0.570334	0.286616	1.48553	0.316873	10.4	10.69	11.44	0.393511	0.499226	0.275091	9.87	10.4	9.67	10.58	8.1	9.4	0.687397	0.914638	1.00498	0.921453	0.32671	0.581053
A03	ADRA2A	10.57	9.16	8.75	10.48	9.1	0.687111	0.510223	0.58752	0.82898	1.12482	9.6	9.91	8.83	0.215171	0.309942	2.08583	10.11	13.23	9.35	10.89	11.66	11.51	1.01388	0.380781	0.060993	0.176875	1.91028	1.02498
A04	ADRB2	10.82	11.19	11.92	11.93	10.56	0.936994	0.859377	1.54208	0.147905	0.877133	10.55	11.3	10.83	0.420545	0.571796	0.655498	9.38	8.77	11.09	10.81	10.44	10.36	0.370871	0.870807	0.477822	1.45523	0.243484	0.383306
A05	ADRB3	15.19	15.45	15.11	14.86	13.57	0.456298	0.410031	1.20793	0.614668	1.36747	15.8	16.2	16.28	2.13064	1.26801	0.905314	13.46	13.51	14	14.2	14.39	14.05	0.721272	0.01732	3.00751	0.609988	1.24042	0.246194
A06	AVPR1A	13.37	11.46	11.02	12.91	10.29	1.86704	0.896112	0.965893	1.45804	0.896697	12.22	12.03	13.52	1.58627	1.35033	0.831863	12.25	12.27	11.27	11.16	11.14	11.27	2.72032	1.44003	0.722137	2.33077	2.3497	2.37328
A07	AVPR1B	13.89	12.87	13.31	12.9	12.14	0.821254	1.0208	1.43901	0.99314	2.10626	13.36	13.99	14.3	1.84851	1.55709	1.95656	10.38	10.26	11.73	9.18	10.25	9.88	0.595864	0.50806	0.732037	0.759747	2.98346	1.86739
A08	BRS3	11.39	12.57	14.01	12.51	11.95	0.880522	0.59603	0.689606	0.247047	1.69449	14.01	13.67	13.4	1.74703	0.778764	1.09301	11.18	11.15	11.05	12.77	11.97	12.49	0.567966	0.187032	1.37055	1.59974	1.55736	0.869586
A09	CCKBR	8.93	7.74	7.72	8.64	7.76	0.852125	0.734247	0.829508	1.13608	0.893823	9.09	9.05	9.15	1.56248	0.099958	0.350288	13.18	13.51	13.71	11.46	9.87	11.13	1.34045	0.01732	0.040829	0.768347	0.330703	0.19065
A10	CHRM1	8.6	7.77	7.81	8.4	7.53	0.488095	0.363039	0.263931	0.69411	0.525678	8.65	8.35	8.5	1.06761	0.343374	0.49885	12.66	12.16	11.32	13.17	8.78	12.35	1.35006	1.90247	0.229992	1.03762	0.519055	1.08843
A11	CHRM4	11.23	9.05	9.11	9.57	9.18	1.65626	0.549004	0.355635	0.990665	0.684159	9.7	9.75	10.02	0.578953	0.207706	0.454609	10.64	12	10.7	10.98	11.34	10.55	1.01368	2.13087	0.864266	0.647871	1.36358	0.126143
A12	CHRM5	13.09	12.24	12.75	12.83	11.74	1.40722	2.62003	1.35124	0.864742	1.1596	13.88	13.81	13.57	0.9448	1.55692	1.2052	13	13.51	13.43	14.3	13.54	13.05	0.931903	0.01732	0.444587	0.456964	0.237265	0.753049
B01	CHRNA3	10.32	9.38	9.58	10.07	10.2	0.637251	0.368488	0.8104	0.946993	1.34162	10.13	10.87	10.53	0.504724	1.03179	0.498768	9.15	9.36	8.57	9.58	10.5	9.1	0.134795	0.365225	0.343837	0.763584	1.97513	1.15886
B02	CHRNA4	10.65	8.65	8.98	9.96	9.33	1.2491	0.639864	0.469636	1.08709	1.37949	9.94	9.73	10.22	1.70652	0.786788	0.46717	12.95	13.51	12.73	11.87	10.31	13.79	0.356715	0.01732	0.869924	0.519178	1.00529	0.250558
B03	CHRNA5	9.46	9.08	9.4	8.53	8.87	0.864474	0.182742	0.206171	0.201197	0.437198	11.09	11.39	11.46	0.073753	0.564404	0.572187	7.32	7.01	9.43	9.22	10.36	11.73	0.114095	0.070362	0.36505	0.722795	0.481803	1.43178
B04	CHRNA6	12.32	12.14	13.26	12.83	11.09	0.705484	1.16019	1.20933	0.869376	1.16892	13.62	15.25	13.7	1.48223	1.62699	0.313724	12.98	13.51	12.29	12.19	12.74	13.75	1.48125	0.01732	0.363269	1.09983	1.41955	0.583699
B05	CHRNA7	6.81	6.29	6.49	6.55	5.86	0.29907	0.302642	0.365391	0.191583	0.421403	6.79	7.04	7.31	0.305886	0.388172	0.198912	6.96	6.49	6.22	6.81	6.86	6.76	0.892443	0.556851	0.514592	0.284566	0.271345	0.191996
B06	CHRNE	12.98	12.02	11.6	11.32	11.38	1.05481	0.795247	0.643451	0.792318	1.20634	12.64	13.33	13.8	0.79506	0.867044	1.32586	11.63	10.97	10.62	11.11	11.65	9.47	1.5687	1.15789	0.043658	0.419124	1.70388	0.270741
B07	CNR1	4.82	4.21	3.92	4.67	3.97	0.382093	0.541268	0.661329	0.503283	0.176725	5.47	5.35	5.62	0.120518	0.198726	0.66273	6.47	7.58	5.94	6.3	4.45	5.83	1.18741	0.31572	0.63375	0.33642	0.068508	0.16035
B08	DRD1	10.13	11.18	10.21	10.72	10.23	1.12508	2.02249	0.78224	0.724751	0.749248	10.66	10.69	11.06	0.410952	0.489891	0.793793	9.88	9.6	10.04	8.57	12.96	12.26	0.905151	0.544115	0.981646	1.01499	1.22961	1.44085
B09	DRD2	10.37	11.11	11.58	10.88	11.02	0.345666	0.615025	0.570355	0.276057	1.20998	11.02	11.54	11.42	0.742601	0.429266	1.46979	11.47	12.3	10.7	11.72	11.68	11.2	1.79475	1.63377	0.226799	1.84333	0.250125	0.228763
B10	DRD5	13.46	13.87	14.59	14.27	13.02	1.66229	1.4632	1.21418	1.19725	2.06005	14.76	14.85	14.27	1.45438	1.07781	1.89756	13.76	13.51	12.39	13.65	13.83	14.05	0.411586	0.01732	0.652134	0.98802	0.279749	0.246194
B11	GABBR1	6.75	6.65	6.51	7.01	7.48	0.266877	0.55503	0.436268	1.07066	2.53264	7.68	7.55	7.89	0.283197	0.324353	0.956543	7.36	7.9	7.77	7.74	7.28	8.4	0.430113	0.147436	0.72426	0.606033	0.622594	0.320509
B12	GABBR2	6.17	4.63	4.61	5.53	4.46	0.863983	0.490614	0.560488	0.712777	0.288428	5.41	5.02	5.57	0.909337	0.215372	0.851364	8.24	10.27	7.86	7.17	5.83	8.08	0.191027	0.141071	0.619951	1.03367	0.14543	1.011
C01	GABRA1	7.37	8.23	9.76	8.09	9.04	0.384453	0.740231	1.24714	0.416613	0.709323	10.26	9.24	8.72	0.613895	0.441721	0.442461	13.76	13.46	13.59	14.3	11.41	14.05	0.411586	0.055513	0.211242	0.456964	0.657085	0.246194
C02	GABRA2	6.6	5.91	6.46	6.13	5.56	0.560923	0.358264	0.552696	0.401337	0.707536	6.63	6.31	6.65	0.818921	0.373069	0.257355	5.41	5.4	7.74	6.58	8.38	11.89	0.364353	0.05127	0.469337	0.799186	0.61114	1.20441
C03	GABRA4	7.62	6.19	6.43	6.43	5.99	1.02899	0.585549	0.461791	0.846258	0.759615	8.49	6.76	7.69	1.27967	0.506702	1.00428	12.79	11.37	14.94	12.33	10.96	13.92	1.80914	0.217429	1.68946	2.16033	1.29913	0.112314
C04	GABRA5	6.18	5.02	5.87	5.29	5.18	0.680763	0.390411	0.536676	0.603492	0.667508	7.27	6.24	6.48	1.09494	0.2917	0.789954	6.32	5.07	10.31	10.15	8.56	12.66	0.71389	0.030056	2.45984	0.833608	1.50409	1.90901
C05	GABRA6	12.4	13.33	13.74	13.12	12.22	1.50982	1.63329	1.11659	1.76457	1.28189	13.95	14.87	14.29	1.34297	0.990996	1.18816	13.43	13.22	14.94	13.22	13.67	14.05	0.769319	0.429563	1.68946	1.00483	0.061091	0.246194
C06	GABRB1	9.06	7.82	7.79	8.33	7.52	0.691315	0.30342	0.441376	0.479944	0.336611	8.44	8.45	8.47	1.13719	0.342194	0.579616	10.3	10.3	11.11	10.84	9.49	11.77	0.325623	0.179962	0.679713	0.234333	0.269763	1.56698
C07	GABRB3	5.67	4.85	5.23	5.23	4.68	0.421999	0.317781	0.524652	0.440237	0.387647	6.77	5.93	6.13	1.18104	0.400779	0.40461	7.29	10.21	7.38	8.05	7.14	9.79	0.437995	0.021562	0.344178	0.334648	0.399864	0.703259
C08	GABRD	13.26	14.12	14.66	14.52	14.14	1.14694	1.25389	0.359264	0.678757	1.38645	14.71	15.04	14.33	1.58779	0.518473	1.9175	13.2	13.51	14.94	13.8	13.29	13.94	1.12265	0.01732	1.68946	1.10264	0.929658	0.320436
C09	GABRE	12.25	14.87	14.45	13.78	12.64	0.718207	0.889123	0.824109	0.925846	1.77786	13.12	14.85	14.04	1.06815	0.903507	0.848489	12.47	13.51	10.42	12.81	12.48	11.96	1.02829	0.01732	0.260741	0.715674	0.784399	0.680115
C10	GABRG1	9.78	10.27	10.98	10.09	10.33	0.300481	0.8697	0.851288	0.623578	1.10108	10.8	9.9	11.36	0.442899	0.300594	0.579393	13.18	13.51	14.14	11.82	13.9	13.65	1.16209	0.01732	0.563747	0.610244	0.392106	0.42609
C11	GABRG2	5.86	5.37	6.29	5.1	5.35	0.614295	0.349895	0.585696	0.439247	0.665179	7.24	6.8	6.98	0.701409	0.264766	0.33092	11.26	12.23	10.97	10.38	9.02	10.95	1.92782	1.83529	0.055678	0.639396	1.07668	0.256442
C12	GABRG3	8.98	8.04	8.36	8.67	7.68	0.690557	0.523734	0.591242	0.380659	0.761873	9.05	9.29	9.13	1.09078	0.326565	0.325707	9.89	8.95	12.2	12.45	10.86	13.35	0.337753	0.22733	0.066993	2.11834	0.68445	0.811951
D01	GABRQ	12.93	13.96	14.06	13.29	13.72	0.953326	0.804736	0.573268	0.467114	0.655291	13.94	14.75	14.43	1.64385	0.118823	0.745082	11.76	13.01	12.76	13.44	12.29	12.45	0.258582	0.702516	0.456267	0.513745	0.16424	0.877235
D02	GABRR1	15.11	14.83	15.18	14.3	13.89	0.596819	1.10949	0.805785	1.42998	1.9662	16.18	16.01	16.28	2.34216	0.185566	0.905314	13.76	13.16	13	12.74	14.02	14.05	0.411586	0.519365	1.04775	1.75685	0.607485	0.246194
D03	GABRR2	12.44	14.13	14	12.6	11.56	0.834918	0.906027	1.21017	0.639384	3.53914	12.67	13.85	13.34	0.892385	1.6598	0.354426	10.9	11.42	11.71	11.51	12.22	11.01	1.11455	0.336943	0.865315	0.026586	1.21414	0.653875
D04	GCGR	14.72	14.51	15.33	14.88	14.39	0.616674	0.952348	1.09554	0.640697	1.54916	15.47	16.14	16.28	1.95721	0.768864	0.905314	13.6	13.51	12.13	13.8	13.72	13.1	0.6485	0.01732	0.874509	0.517158	0.108731	1.67795
D05	GRIA1	5.41	5.29	5.02	5.42	5.21	0.15917	0.116365	0.302169	0.493896	1.07073	5.47	5.54	5.83	0.358446	0.329442	0.135014	5.11	7.09	6.38	5.41	5.32	6.68	0.255301	0.022278	0.114733	0.259481	0.253866	0.13733
D06	GRIA2	4.45	3.47	3.83	3.79	3.39	0.536658	0.293438	0.693744	0.750456	0.226326	4.55	4.44	5.02	1.15116	0.267206	0.40859	2.68	1.83	3.75	3.47	3.7	4.88	0.120648	2.0347	0.458388	0.925297	0.205893	0.597923
D07	GRIA3	5.5	5.65	5.62	5.36	5.62	0.222083	0.30863	0.355242	0.210373	0.283889	6.63	6.38	6.68	0.131099	0.202536	0.225396	7.24	7.83	6.66	6.42	5.97	6.82	0.71913	0.179256	0.505763	0.357307	0.146103	0.577535
D08	GRIK1	8.35	8.19	8.55	8.22	7.91	0.289393	0.071099	0.694433	0.623882	0.305563	8.6	8.25	8.59	0.20749	0.243003	0.209987	8.17	7.38	8.86	8.75	7.83	8.86	0.145654	0.926668	0.570817	0.632419	0.642048	0.621341
D09	GRIK2	8.92	8.02	9.01	8.27	7.95	0.504018	0.428501	0.745491	0.585348	0.600691	9.89	9.5	10.21	0.494062	0.302922	0.289536	12.11	13.32	10.53	11.18	9.41	10.35	1.2106	0.257745	0.551018	0.30787	0.074982	1.37807
D10	GRIK4	9.77	9.43	9.14	10.1	9.22	0.318519	0.220406	0.37247	0.634763	0.549828	9.15	9.49	9.94	0.477643	0.243923	0.31267	9.77	9.18	8.69	9.69	9.32	9.22	0.264111	0.423208	0.385897	0.424058	0.762099	0.345281
D11	GRIK5	9.97	9.9	9.46	10.73	10.41	0.274645	0.417459	0.347419	0.594607	1.4791	10.19	11.08	11.1	1.27257	0.152491	0.830742	11.34	11.62	10.39	11.79	10.53	11.16	0.725155	0.112786	0.018909	0.729756	0.473673	0.133762
D12	GRIN1	7.57	6.55	6.5	7.57	6.8	0.434615	0.519258	0.314502	1.0088	0.72765	7.48	7.16	7.92	1.61605	0.400856	0.250643	11	11.93	10.22	10.68	8.02	10.11	1.18795	2.12803	0.896087	0.229544	0.382411	0.391972
E01	GRIN2A	8.51	6.85	6.8	7.43	6.48	1.03447	0.654988	0.60737	0.919566	0.76013	7.72	7.11	7.88	0.676174	0.301137	0.77788	11.95	13.51	9.41	9.81	7.39	8.9	1.45663	0.01732	0.78612	0.395015	0.313185	0.332254
E02	GRIN2B	7.86	6.96	6.73	7.84	6.68	0.500403	0.454131	0.609119	0.794583	0.881051	7.01	6.34	7.32	0.877881	0.587875	0.794262	9.46	9.61	8.25	9.05	7.26	8.59	0.632869	0.235816	0.872752	0.288898	0.111012	0.403542
E03	GRIN2C	9.65	9.06	9.12	9.39	8.6	0.771627	0.805986	0.388388	0.756086	0.597223	8.66	9.32	9.34	0.546241	0.603231	0.363705	8.69	9.55	8.96	8.7	8.44	9.14	0.786232	0.418964	0.511421	0.825518	0.594152	0.384978
E04	GRM1	11.07	11.54	10.74	11.35	10.86	0.954707	0.893019	0.307466	0.902652	0.891003	10.7	10.41	10.83	0.838633	0.313948	0.70454	7.35	7.05	11.25	12.5	10.61	12.07	0.359813	0.488262	0.966433	1.31713	0.727347	0.538463
E05	GRM3	7.22	5.96	6.4	6.64	5.86	0.512364	0.491987	0.346998	0.167254	0.253565	7.62	7.22	8.19	1.26299	0.551563	0.532663	9.38	8.98	9.45	9.07	8.03	10.79	0.82477	0.675644	0.525563	0.779221	0.324629	0.331974
E06	GRM4	11.78	10.83	11.21	11.98	10.8	0.886419	0.377447	1.1135	0.966244	1.01113	12.93	11.5	11.29	2.72629	0.694184	0.341596	12.93	11.37	14.75	11.2	13.29	13.28	0.738856	0.404815	1.42147	1.34108	0.388377	1.12118
E07	GRM5	8.23	6.82	6.91	8.2	6.97	0.907769	0.663168	0.865248	0.959159	0.848212	7.79	7.69	8.84	1.87714	0.557897	0.741908	11.34	12.02	10.83	9.68	8.65	11.75	0.667461	1.40962	0.231041	1.15118	0.548543	0.056147
E08	GRM6	13.66	13.83	12.95	12.97	13.25	1.55872	1.49057	1.35252	1.45986	1.65371	14.53	14.76	15.74	1.38362	1.43066	1.31655	12.91	12.75	12.27	12.61	14.14	11.95	0.456706	1.10556	1.80472	1.10863	1.04353	1.31675
E09	GRM7	8.34	6.86	6.86	7.21	6.77	1.07572	0.412856	0.316581	0.780152	0.834862	8.57	7.75	8.32	0.894077	0.212321	0.829485	12.24	10.49	9.93	10.14	8.79	10.2	2.2417	0.749184	0.04473	0.342212	0.345287	0.457056
E10	GRM8	9.41	8	8.96	9.59	7.52	0.862094	0.436534	2.02869	1.25581	0.763921	9.08	9.37	10.91	1.31122	1.63479	0.411134	10.57	13.02	9.34	9.11	12.17	10.34	1.18854	0.676351	0.414889	0.917694	1.7589	0.542528
E11	GRPR	9.31	9.73	10.44	9.72	9.13	0.63644	0.817128	0.784389	0.922265	0.931956	10	9.96	9.67	0.483534	0.219996	0.1401	8.13	5.23	8.75	9.89	9.92	9.95	0.502514	0.148136	0.40889	0.577789	1.17314	0.275694
E12	HCRTR2	12.85	14.24	14.96	14.25	13.4	0.558598	1.09866	1.36375	1.24567	2.27389	15.51	16.29	14.02	1.9436	1.12212	1.23903	13.76	12.82	13.81	13.85	13.7	14.05	0.411586	1.00161	0.104127	0.905963	0.080855	0.246194
F01	HRH1	9.59	10.25	10.5	9.88	10.01	0.310763	0.898022	0.297787	0.147898	0.615477	10.45	10.75	10.31	0.485589	0.459428	0.87303	10.27	10.36	10.17	10.71	9.98	10.23	0.728381	1.00657	0.635164	1.42687	0.415278	0.476399
F02	HRH4	14.29	14.5	14.82	14.28	13.11	0.694639	1.38683	1.44008	1.32905	2.25385	14.5	14.57	14.78	2.31423	1.19907	1.43467	13.76	13.51	13.06	14.3	12.85	12.1	0.411586	0.01732	0.961483	0.456964	1.09969	0.764499
F03	HTR1A	14.15	14.07	12.3	13.97	11.89	1.03845	1.26897	0.718655	0.874078	1.30882	13.51	13.3	13.07	0.643761	1.4498	0.644662	13.25	11.82	12.72	10.1	13.13	12.83	0.51019	0.888474	1.44797	0.594252	0.941404	1.07555
F04	HTR1B	12.71	11.15	11.95	11.74	11.16	2.08249	0.429021	0.789035	1.2705	0.652071	13.65	12.38	12.07	0.658386	0.970439	0.779563	11.8	11.8	12.36	11.47	13.64	14.05	1.63955	0.306527	1.9585	0.859572	0.077996	0.246194
F05	HTR1D	13.26	13.28	12.52	13.72	11.75	0.392953	0.286966	0.876762	1.57372	1.09667	12.55	12.37	13.18	0.820511	0.524242	0.566692	10.68	11.34	12.26	11.59	12.45	11.77	0.456174	0.572399	2.09356	1.42743	1.19708	1.20366
F06	HTR1F	12.54	14.27	15.33	13.93	12.27	1.13318	1.01995	1.09554	0.89993	2.45223	14.67	16.26	15.9	1.53493	0.914728	0.928032	13.76	13.51	14.05	14.3	13.19	13.8	0.411586	0.01732	0.432932	0.456964	0.835999	0.243866
F07	HTR2A	7.18	5.85	6.54	6.3	5.93	1.01364	0.480099	0.83132	0.666552	0.578646	7.72	7.66	7.9	1.76639	0.682952	0.528114	10.26	10.63	10.04	9.43	8.63	10.52	0.828452	0.020856	0.355492	0.551697	0.411727	0.20915
F08	HTR2C	6.06	4.38	4.61	5.03	4.56	1.1715	0.743491	1.55824	1.76744	1.12906	4.99	6.21	7.67	1.75009	1.52499	0.979897	6.18	7.76	3.48	5.72	9.87	5.3	0.514455	0.954944	0.879458	0.473447	3.09721	0.685041
F09	HTR3A	14.07	12.86	13.47	12.28	12.11	0.370992	0.906676	1.63033	0.285331	1.50264	14.36	14.94	14.48	1.18711	0.978105	0.457027	8.61	9.59	11.78	12.55	13.36	13.74	0.656352	1.73135	3.82987	0.118208	0.058892	0.624961
F10	HTR4	11.97	14.58	14.8	14.75	13.23	1.34613	1.24207	0.362493	0.672602	2.40286	15.63	14.99	14.78	2.11939	0.968931	2.11054	13.76	13.51	14.86	14.3	14.39	14.05	0.411586	0.01732	1.58057	0.456964	1.24042	0.246194
F11	HTR7	12.4	12.04	11.32	13.13	9.94	1.51747	0.795089	1.45236	2.0752	0.904233	10.49	9.42	11.33	0.916996	0.587955	1.08569	8.15	7.83	11.89	11.61	11.73	14.05	0.518397	0.06329	2.6154	0.941116	0.527461	0.246194
F12	NPY2R	14.54	15.45	14.73	14.06	12.47	1.4559	0.410031	0.638235	0.802719	2.73799	13.77	15.5	15.65	1.02615	0.84133	1.22849	12.49	11.82	12.46	12.47	12.81	13.61	0.625382	2.37341	1.9921	1.46839	0.486776	0.616185
G01	NPY5R	11.95	10.6	11.11	11.47	10.63	0.641377	0.535026	1.52694	1.18546	1.76986	12.91	11.78	13.43	1.30694	0.57494	2.25986	13.76	13.51	14.94	13.5	13.36	13.72	0.411586	0.01732	1.68946	1.46506	0.32698	0.63493
G02	NTSR2	7.84	8.92	8.84	8.6	8.69	0.592109	0.59721	0.922438	1.07694	0.321773	8.71	8.09	7.62	0.84933	0.393597	0.335332	7.94	8.6	9.3	10.83	6.79	7.78	1.01646	0.762619	1.11671	0.747161	0.663302	0.104871
G03	OXTR	11.79	11.32	10.53	10.34	10.61	0.673391	1.39603	0.300314	0.553627	0.950312	10.98	11.62	12.72	1.2196	0.466694	0.530693	11.92	11.06	12.28	8.84	10.98	12.42	1.5255	1.13809	2.05962	0.339622	0.89394	1.47676
G04	PROKR2	9.85	9.05	9.12	10.07	8.56	0.549969	0.57379	0.492651	0.616811	0.341017	8.85	9.48	9.65	0.994314	0.196923	0.507156	11.72	12.28	12.7	11.06	10.65	10.49	0.429119	1.73065	1.46706	0.981798	2.02107	0.539251
G05	SCTR	14.1	15.45	15.06	14.6	13.07	1.24361	0.410031	0.610997	0.551966	2.40719	14.56	16.48	15.31	1.46024	0.642911	1.7884	13.76	13.51	14.58	14.04	13.43	14.05	0.411586	0.01732	1.19166	0.227517	0.416224	0.246194
G06	SSTR1	9.75	9.36	8.34	10.31	8.9	1.13114	0.471305	1.08102	0.722065	1.30794	9.98	8.91	10.47	1.3739	0.7673	0.587599	13.48	13.17	10.76	11.42	11.05	13.01	0.837827	0.503102	0.175179	0.552374	0.930192	0.71668
G07	SSTR2	8.94	8.05	8.06	8.54	8.34	0.438293	0.50912	0.475614	0.30071	0.965394	10.28	9.79	10.81	0.517009	0.230296	0.825818	8.28	9.77	11.67	9.9	9.63	12.04	0.737494	1.049	2.93219	0.944088	0.654769	1.74018
G08	SSTR4	15.01	15.42	15.2	14.67	14.47	0.259086	0.418794	0.848963	0.519084	1.48047	16.18	16.14	16.03	2.34216	1.32835	0.856366	13.21	12.96	14.94	14.13	12.72	13.82	0.830191	0.764033	1.68946	0.540154	0.577713	0.479453
G09	TACR1	11.28	10.21	11.34	10.81	10.02	1.50018	0.906166	0.551521	0.50968	0.857848	10.69	10.68	10.85	0.960246	0.324	0.707547	10.93	9.99	10.09	10.35	9.84	11.67	1.3541	0.130465	0.671935	1.07778	1.57731	2.05308
G10	TACR2	11.27	11	11.17	11.84	10.43	1.11345	0.64044	1.12272	1.4446	0.533439	11.52	11.18	11.46	0.433379	0.567152	0.379235	13.62	12.8	11.88	11.38	10.98	12.4	0.515031	1.02353	1.44692	0.407844	0.314964	1.27324
G11	TACR3	10.26	9.68	10.25	10.13	9.27	0.902566	0.399313	1.45023	1.4674	0.984213	12.12	13.55	13.19	0.540319	1.41321	1.36601	11.77	12.43	8.41	10.84	12.09	9.59	2.04468	1.54821	0.455195	0.273349	1.43684	0.299091
G12	TSPO	4.92	5.05	5.05	4.82	4.88	0.572607	0.226961	0.358089	0.221453	0.28488	5.79	5.66	6	0.704377	0.218411	0.438122	4.13	3.76	5.1	5	5.13	5.13	0.112868	0.218845	0.034123	0.437052	0.115488	0.041445
H01	ACTB	-0.25	-0.22	-0.41	0.15	-0.22	0.124422	0.18547	0.130979	0.267632	0.581173	-0.63	-0.64	-0.59	0.145237	0.232783	0.195615	-0.15	-0.1	-0.12	-0.21	-0.65	0.3	0.346403	0.235108	0.025274	0.133991	0.304507	0.240205
H02	B2M	1.17	1.47	1.47	1.35	1.64	0.570893	0.407344	0.256624	0.342997	0.602432	2.24	2.21	2.65	0.054725	0.12289	0.215697	-0.64	-1.02	0.18	0.98	0.72	1.06	0.048729	0.084495	0.099179	0.531864	0.502724	0.100002
H03	GAPDH	0.93	0.72	0.75	1.02	0.93	0.127849	0.088215	0.226435	0.208476	0.092137	0.29	0.54	0.6	0.320584	0.240411	0.134692	0.15	0.1	0.12	0.22	0.67	-0.3	0.354528	0.237239	0.025638	0.1363	0.329786	0.235004
H04	HPRT1	5.14	4.74	5.01	4.78	4.9	0.368865	0.326218	0.469576	0.29719	0.579232	5.72	5.93	6.13	1.15726	0.237208	0.361883	4.72	4.1	5.57	5.29	5.96	6.25	0.260631	0.037827	0.291511	0.527602	0.175203	0.219488
H05	RPLP0	-0.68	-0.5	-0.34	-1.17	-0.71	0.133277	0.182641	0.13726	0.32204	0.626865	0.34	0.1	-0.01	0.464899	0.032706	0.119569	-1.94	-2.13	-0.84	-1.42	-0.25	-0.36	0.251536	0.309355	0.183665	0.482571	0.437593	0.153122

## Sheet: Mito fold change
Mitochondrial gene transcript panel; fold change (with DCt p val for each infection)
	MV1b (n = 4)		MV1a (n = 4)		MV1d (n = 3)		MV1e (n = 3)		MV1c (n = 4)				MV2d (n = 2)		MV2f (n = 3)		MV2e (n = 2)		MV2b (n = 4)		MV2a (n = 4)		MV2c (n = 4)
Gene	FC	p D(Ct)	FC	p D(Ct)	FC	p D(Ct)	FC	p D(Ct)	FC	p D(Ct)			FC	p D(Ct)	FC	p D(Ct)	FC	p D(Ct)	FC	p D(Ct)	FC	p D(Ct)	FC	p D(Ct)
AIFM2	0.61	0.0501689	0.64	0.214221	1.07	0.792966	1.1	0.694917	1.09	0.683411			1.02	0.920652	0.88	0.482971	0.9	0.624837	1.63	0.074371	1.03	0.952386	1.08	0.708839
AIP	0.52	0.00728104	0.63	0.0204313	0.9	0.487943	1.06	0.512359	1.02	0.813406			0.49	0.0258897	0.51	0.0255475	0.97	0.898971	1.2	0.124532	1.15	0.229805	0.99	0.876068
BAK1	0.77	0.210242	0.67	0.00976009	0.82	0.132538	0.71	0.048689	0.84	0.025152			1.01	0.808178	0.67	0.0540251	0.9	0.495155	0.85	0.266164	0.86	0.142922	0.76	0.109002
BBC3	0.64	0.00430158	0.76	0.0733455	2.33	0.21211	1.42	0.876082	0.8	0.386427			0.75	0.151531	0.4	0.00364237	0.62	0.0343485	2.66	0.143814	1.67	0.732482	0.54	0.06988
BCL2	1.05	0.83187	1.2	0.385133	1.1	0.412026	1.19	0.293628	0.83	0.148559			1.47	0.218558	1.52	0.0965428	1.13	0.681847	1.12	0.411852	0.87	0.167618	0.7	0.012238
BCL2L1	1.27	0.0248993	1.11	0.321967	1.38	0.005221	1.32	0.008761	0.95	0.90756			2.17	0.0445814	1.11	0.331848	0.83	0.311625	1.57	0.026023	0.96	0.729901	0.62	0.004053
BID	0.51	0.0849626	0.28	0.00230977	1.41	0.048097	1.97	0.028869	1.32	0.199368			0.53	0.0152591	0.42	0.0388696	0.87	0.513586	1.78	0.017384	1.65	0.019911	1.13	0.586553
BNIP3	0.99	0.956528	1.21	0.161965	0.93	0.774679	0.63	0.106584	0.8	0.152386			0.89	0.460495	0.91	0.647085	0.99	0.957975	0.77	0.308046	0.98	0.887858	0.87	0.513343
CDKN2A	0.66	0.692188	0.22	0.0839901	1.35	0.170127	0.92	0.913723	0.94	0.979877			0.88	0.897582	0.13	0.0567245	0.24	0.169163	1.2	0.339075	1.22	0.279428	1.02	0.747338
COX10	0.55	0.0198725	0.52	0.0107876	0.92	0.326566	0.87	0.114216	0.97	0.837862			0.55	0.0817389	0.65	0.0438587	0.66	0.124038	0.88	0.469251	0.67	0.003536	0.9	0.536406
COX18	0.66	0.00175698	0.83	0.0623895	0.95	0.320136	0.92	0.313016	0.84	0.080689			0.72	0.0466916	0.64	0.0901349	0.7	0.00798552	1.03	0.592879	0.83	0.023508	0.7	0.055811
CPT1B	1.04	0.911813	0.66	0.255695	1.34	0.190354	0.98	0.968187	0.94	0.979877			0.93	0.851324	0.47	0.0736708	0.45	0.108769	1.2	0.349559	1.2	0.321047	1.02	0.747338
CPT2	0.68	0.242253	0.61	0.118941	0.79	0.323976	0.96	0.849812	0.82	0.427634			0.63	0.189153	0.54	0.237523	0.99	0.963162	1.39	0.133359	1.06	0.996703	1.21	0.145346
DNM1L	0.9	0.616956	0.75	0.133983	0.9	0.293245	1.01	0.962612	1.04	0.683614			0.88	0.553247	1.18	0.411622	0.99	0.975253	0.95	0.631095	1.13	0.286716	0.91	0.277658
FIS1	0.73	0.251503	0.8	0.337478	0.64	0.079395	0.67	0.097774	0.86	0.02494			1.07	0.797268	1.19	0.537968	1.19	0.538132	0.63	0.072764	0.87	0.436506	0.83	0.072881
TIMM10B	0.51	0.00238255	0.77	0.135565	0.74	0.061324	0.78	0.092289	1.01	0.93473			0.59	0.0225512	0.46	0.0081947	0.74	0.0563215	0.8	0.209874	0.76	0.065863	0.75	0.132584
GRPEL1	0.71	0.101281	0.6	0.0241147	0.89	0.285298	1.4	0.017566	0.88	0.283351			0.81	0.0784507	0.59	0.0253835	1.03	0.674873	1.09	0.529605	1.46	0.106933	0.97	0.63377
HSP90AA1	0.45	0.00235763	0.77	0.0786844	0.65	0.019507	0.88	0.39257	1.02	0.826659			0.53	0.0188011	0.78	0.259794	0.71	0.0852027	0.69	0.046399	1.03	0.88492	1.03	0.747177
HSPD1	0.65	0.106908	0.63	0.0217334	0.86	0.17044	1.54	0.005931	0.84	0.076899			0.61	0.137047	0.49	0.0280715	0.94	0.424221	1.24	0.175726	1.5	0.00685	0.98	0.942257
IMMP1L	0.78	0.262079	0.67	0.0787821	0.56	0.10876	0.53	0.089801	1.07	0.480361			0.89	0.662162	1.01	0.981156	0.72	0.26114	0.51	0.080768	0.9	0.577778	0.84	0.230608
IMMP2L	1.1	0.608795	0.75	0.0815185	0.9	0.690658	1.03	0.874827	1.14	0.057887			1.12	0.559049	0.63	0.0241714	1.7	0.0310646	1	0.976136	1.09	0.576519	0.85	0.203671
LRPPRC	0.76	0.147137	0.61	0.000390453	0.87	0.14116	0.96	0.645621	1.07	0.392261			0.82	0.122391	0.54	0.00289208	1.07	0.410228	0.99	0.886276	1.02	0.879357	0.89	0.130433
MFN1	0.61	0.0334754	0.51	0.002077	0.63	0.036775	0.72	0.084751	0.73	0.089394			0.66	0.0872498	0.71	0.0368871	0.8	0.143759	0.72	0.090372	0.87	0.478385	0.76	0.190988
MFN2	0.68	0.168811	0.72	0.185593	0.75	0.051427	0.71	0.038198	0.89	0.335729			0.59	0.16461	0.91	0.683684	0.83	0.561966	0.86	0.30941	0.69	0.013727	0.83	0.407675
MIPEP	1.03	0.872054	0.77	0.224137	0.83	0.711586	1.97	0.007344	1.02	0.943647			1.05	0.815694	0.51	0.315669	0.99	0.972625	1.47	0.249679	1.35	0.180825	1.01	0.948787
MPV17	0.73	0.300013	0.67	0.184719	1	0.982192	1.17	0.170091	0.91	0.261079			0.91	0.795059	0.93	0.827689	0.97	0.920435	1.08	0.453822	0.94	0.606103	0.96	0.80839
MSTO1	0.68	0.0242506	0.81	0.198007	0.97	0.882711	0.84	0.216082	0.67	0.036217			0.66	0.0407847	0.62	0.000729898	0.74	0.0138016	0.99	0.981155	0.78	0.096197	0.71	0.132814
MTX2	0.72	0.146065	0.43	0.0139634	0.58	0.296954	1.45	0.016705	0.98	0.985048			0.71	0.336319	0.5	0.0215549	1.14	0.565634	1.13	0.424335	1.59	0.015586	0.83	0.117799
NEFL	0.49	0.0916628	0.01	0.00802349	2.12	0.009525	1.75	0.092818	1.65	0.26518			0.28	0.0764609	0.11	0.00127599	0.1	0.0348073	1.83	0.035395	1.35	0.43433	2.12	0.054276
OPA1	0.6	0.0159026	0.66	0.0185283	0.94	0.382501	1.23	0.089834	1.05	0.260235			0.57	0.0225013	0.72	0.0270804	0.91	0.297918	1.07	0.365007	1.22	0.009351	0.95	0.12303
PMAIP1	1.33	0.57816	0.12	0.0141448	1.54	0.78611	1.9	0.493976	0.83	0.870613			0.7	0.100184	0.03	0.00173432	1.03	0.877967	1.18	0.829183	0.89	0.498057	0.52	0.011428
RHOT1	0.69	0.121649	0.76	0.204022	1.01	0.885562	1.22	0.020111	1.11	0.061417			0.68	0.200933	0.84	0.422668	0.95	0.851619	1.11	0.059932	1.18	0.0347	1.03	0.677433
RHOT2	0.5	0.0167479	0.38	2.504e-05	0.9	0.283708	0.84	0.125843	0.92	0.471186			0.55	0.00143919	0.38	7.56382e-05	0.69	0.00967154	0.97	0.901466	0.93	0.402763	0.78	0.330615
SFN	0.53	0.331008	0.91	0.922741	1.35	0.170127	0.92	0.913723	0.94	0.979877			1.32	0.687307	0.62	0.375576	1.21	0.787515	1.2	0.339075	1.22	0.279428	1.02	0.747338
SH3GLB1	0.76	0.142231	0.7	0.104042	0.74	0.056932	1.23	0.054064	1.16	0.092405			0.87	0.416127	0.96	0.861091	0.93	0.610341	1.12	0.255457	1.15	0.12332	0.97	0.577048
SLC25A1	0.57	0.0222659	0.62	0.0203386	0.98	0.733752	1.02	0.898295	1.18	0.029026			0.67	0.0245095	0.61	0.00693182	1.05	0.783836	1.12	0.303903	0.84	0.114968	0.96	0.543528
SLC25A10	0.46	0.0405476	0.44	0.051298	1.33	0.200227	1.05	0.755919	0.93	0.929968			0.73	0.537869	0.46	0.0259186	0.68	0.154375	1.52	0.022523	1.19	0.34136	1.06	0.670823
SLC25A12	0.64	0.150046	0.48	0.0546912	0.91	0.487541	1.36	0.128522	1.07	0.576702			0.87	0.670825	1.09	0.748341	0.95	0.877292	1.02	0.936744	1.59	0.031212	1.19	0.152173
SLC25A13	1.28	0.421979	0.5	0.0110756	0.94	0.341161	1.13	0.067757	0.82	0.322646			1.14	0.702664	0.86	0.574627	1.06	0.780285	1.13	0.395732	0.93	0.845652	0.93	0.872401
SLC25A14	0.81	0.419369	0.48	0.0110008	0.89	0.153243	1.16	0.154914	0.89	0.375756			0.79	0.175059	0.91	0.597475	1.5	0.011808	0.98	0.89386	1.04	0.607835	0.9	0.425661
SLC25A15	0.56	0.0838695	0.24	4.1026e-06	1.15	0.203204	1.37	0.068861	1.03	0.757035			0.55	0.000176759	0.38	0.00298573	0.78	0.106316	1.25	0.115702	1.52	0.01553	1.11	0.264515
SLC25A16	0.76	0.277554	0.63	0.0460527	0.84	0.175372	0.94	0.534777	1.01	0.905152			0.73	0.415429	0.91	0.725241	0.77	0.297546	0.78	0.101104	0.94	0.568598	0.95	0.749056
SLC25A17	0.74	0.217013	0.46	0.00562952	0.79	0.127	0.96	0.621975	0.86	0.136995			0.78	0.0693086	0.54	0.0211837	0.84	0.174769	0.85	0.337725	1.06	0.778647	0.68	0.032459
SLC25A19	0.53	0.0116646	0.26	0.00286907	1.12	0.76581	2.02	0.048643	0.94	0.951268			0.27	0.0223381	0.34	0.00318504	0.83	0.362331	2.31	0.009222	1.4	0.301719	0.57	0.026775
SLC25A2	0.56	0.367682	0.46	0.1692	1.29	0.272703	0.87	0.750998	0.94	0.979877			0.66	0.621305	0.82	0.712677	0.63	0.442156	1.14	0.443451	1.16	0.482383	1.07	0.652601
SLC25A20	0.56	0.0112979	0.43	0.0214379	0.68	0.050148	0.99	0.959635	0.89	0.5591			0.59	0.00985843	0.65	0.108732	0.87	0.366016	0.85	0.477168	0.93	0.824806	1.04	0.74375
SLC25A21	0.99	0.972872	0.21	0.0862454	0.62	0.065759	0.98	0.834436	0.65	0.11895			0.5	0.232767	0.86	0.767668	0.27	0.161909	0.7	0.694678	0.74	0.145574	1.12	0.586825
SLC25A22	0.78	0.180611	0.61	0.0194938	1.35	0.107876	1.25	0.200079	1.39	0.008246			0.73	0.145163	0.7	0.0433775	1.07	0.682456	1.42	0.036141	0.89	0.479069	1.02	0.736122
SLC25A23	0.72	0.421844	0.93	0.711943	0.85	0.483669	0.84	0.915586	1.35	0.623051			0.82	0.683926	0.96	0.923087	0.73	0.428466	1.5	0.291712	0.74	0.404504	1	0.926551
SLC25A24	0.91	0.530348	0.48	0.00341976	0.66	0.124835	1.2	0.537771	0.76	0.053024			1.01	0.971318	1.1	0.691708	1.48	0.074604	0.87	0.545923	1.33	0.289513	1	0.903517
SLC25A25	0.73	0.17594	1.14	0.301414	0.93	0.45603	0.79	0.074317	0.93	0.584872			0.75	0.19253	0.85	0.464512	0.94	0.660742	0.97	0.842346	0.91	0.362161	0.81	0.041102
SLC25A27	1.41	0.384731	0.65	0.408224	1.14	0.64918	2.36	0.043755	1.19	0.47745			1.66	0.295937	1.18	0.742525	0.69	0.422785	2.13	0.063877	2.03	0.09296	1.21	0.377061
SLC25A3	0.43	0.004625	0.39	0.000705913	0.96	0.527509	1.36	0.006093	1.16	0.006403			0.4	0.00202344	0.32	0.00650971	0.63	0.0140539	1.24	0.017915	1.18	0.012097	1.04	0.250126
SLC25A30	0.62	0.0450345	0.83	0.253288	0.95	0.721139	1.23	0.405024	0.79	0.158668			0.8	0.360633	0.79	0.0929269	0.9	0.584762	1.35	0.227682	1.38	0.200381	0.76	0.097349
SLC25A31	0.56	0.301299	0.68	0.413449	1.35	0.170127	0.92	0.913723	0.94	0.979877			1.03	0.958617	1.12	0.849923	0.78	0.626223	1.2	0.339075	1.22	0.279428	1.02	0.747338
SLC25A37	0.84	0.311249	0.73	0.0271336	1.13	0.675613	0.85	0.379781	0.8	0.599833			0.72	0.010486	0.39	0.000747306	0.96	0.671431	0.8	0.643686	1.31	0.243708	0.84	0.459032
SLC25A4	0.65	0.0511541	0.84	0.294147	1.21	0.09144	1	0.97473	1.08	0.568066			0.75	0.154637	1.09	0.511284	0.82	0.281283	0.92	0.341269	0.87	0.198818	0.85	0.021495
SLC25A5	0.49	0.0459288	0.44	0.00922946	0.72	0.012202	0.71	0.014481	1.12	0.366216			0.46	0.0430126	0.59	0.13476	0.72	0.20943	0.78	0.081162	0.82	0.063108	1.07	0.488259
SOD1	0.52	0.000490064	0.6	0.00289484	0.67	0.084387	0.69	0.095264	1.05	0.422382			0.66	0.0502982	0.6	0.04935	0.89	0.176566	0.63	0.059106	0.95	0.644005	0.96	0.728696
SOD2	0.61	0.0562456	1.92	0.0169384	1	0.957285	0.89	0.250118	0.66	0.134456			0.9	0.675958	1.26	0.242769	0.96	0.863372	1.04	0.798469	0.79	0.065534	0.51	0.114711
STARD3	0.95	0.51307	0.68	0.171726	0.96	0.806328	1.02	0.740993	1.29	0.038832			0.95	0.599536	0.92	0.678114	1.03	0.907013	1.44	0.008856	1.05	0.677836	1.08	0.610012
TAZ	0.73	0.00575975	0.59	0.0467477	1.24	0.265741	1.32	0.183818	1.05	0.528824			0.82	0.0929872	0.78	0.156018	0.77	0.1207	1.39	0.044055	1.22	0.251279	0.94	0.502659
TIMM10	0.77	0.168985	0.6	0.0301265	0.71	0.033348	0.94	0.72633	1	0.952241			0.98	0.924097	0.88	0.596219	1.26	0.381779	0.83	0.164095	1.03	0.843152	1	0.930134
TIMM17A	0.72	0.169936	0.76	0.0732243	0.76	0.118309	0.78	0.134847	0.93	0.521439			0.75	0.108346	0.65	0.0634421	0.81	0.0778005	0.66	0.056236	0.9	0.407392	0.75	0.028363
TIMM17B	0.68	0.0594942	0.64	0.0138068	0.93	0.445483	0.89	0.29184	0.96	0.519432			0.74	0.0712879	0.68	0.071843	0.99	0.953191	0.86	0.279442	0.84	0.187481	0.82	0.07337
TIMM22	0.62	0.147605	0.42	0.00123539	0.89	0.408069	1.4	0.025566	1.62	0.054554			0.66	0.0518429	0.7	0.0178623	0.77	0.151558	1.11	0.567554	1.12	0.524151	1.78	0.003997
TIMM23	0.74	0.217697	0.71	0.13786	0.74	0.067341	1.04	0.828032	1.01	0.852556			0.73	0.194469	0.84	0.304698	0.91	0.498252	0.82	0.310098	0.98	0.870843	0.92	0.439723
TIMM44	0.59	0.0141994	0.78	0.225089	0.93	0.558804	0.75	0.106454	0.89	0.429646			0.5	0.0101518	0.57	0.00154115	0.74	0.0761188	0.98	0.775403	0.88	0.333711	0.69	0.159393
TIMM50	0.61	0.0266571	0.59	0.00152828	0.96	0.648479	1.19	0.064289	1	0.98363			0.62	0.0106137	0.66	0.0713648	0.94	0.499032	1.1	0.43265	0.97	0.744415	0.81	0.033544
TIMM8A	0.64	0.0465297	0.39	0.00874269	0.81	0.03933	1.05	0.554307	0.97	0.923337			0.55	0.0755141	0.4	0.0162681	0.83	0.126478	0.9	0.804322	1.01	0.82617	1.06	0.586183
TIMM8B	0.66	0.13862	0.33	0.000314917	0.59	0.095726	0.76	0.282056	1.11	0.245816			0.65	0.0533956	0.66	0.178211	0.74	0.0909205	0.57	0.109233	0.94	0.7685	1.06	0.492594
TIMM9	0.76	0.629534	0.85	0.661639	0.87	0.523692	0.6	0.181699	0.89	0.620734			0.71	0.474451	0.24	0.0131692	0.44	0.237866	0.94	0.675915	0.85	0.436195	1.01	0.896337
TOMM20	0.57	0.010221	0.62	0.0136444	1.18	0.048524	1.29	0.001334	0.99	0.986045			0.55	0.00584772	0.38	0.000448587	0.8	0.0957787	1.4	0.054904	1.23	0.021388	0.8	0.002825
TOMM22	0.7	0.163254	0.37	0.000106244	0.77	0.03788	0.89	0.301909	1.02	0.782837			0.6	0.0159047	0.5	0.0101691	0.94	0.558987	0.84	0.270074	0.93	0.526392	0.94	0.607893
TOMM34	0.48	0.00942468	0.37	0.000360818	1.16	0.322818	1.44	0.060784	1.08	0.457928			0.46	0.0100807	0.34	0.00128155	1.25	0.210981	1.21	0.336853	1.03	0.925081	0.92	0.398148
TOMM40	0.78	0.184061	0.75	0.0293564	0.82	0.139172	0.92	0.463512	0.96	0.626631			0.72	0.0586109	0.49	0.00198321	0.82	0.176067	1.03	0.865539	0.83	0.267694	0.9	0.642267
TOMM40L	0.53	0.0321747	0.58	0.0314849	0.97	0.677974	0.95	0.660499	0.9	0.323463			0.74	0.242583	0.83	0.464146	1	>0.9999999999	1.03	0.89826	0.89	0.345244	0.84	0.272988
TOMM70A	0.65	0.0851717	0.68	0.0966365	0.91	0.182451	1.06	0.252708	0.99	0.977873			0.76	0.264521	0.77	0.341722	0.86	0.526228	1.07	0.403314	0.98	0.803343	0.82	0.020258
TP53	0.53	0.0493293	0.47	0.000490367	0.75	0.024153	0.73	0.03759	0.86	0.281812			0.5	0.0018621	0.42	0.00115544	1.09	0.282468	1.06	0.633485	0.65	0.012287	0.82	0.341704
TSPO	0.43	0.00149805	0.4	0.000263002	1.07	0.801919	1.02	0.958467	1.5	0.024312			0.42	0.0014583	0.45	0.00428233	1.04	0.509236	1.17	0.47427	1.01	0.890887	0.91	0.670595
UCP1	0.29	0.0426841	0.27	0.082915	1.6	0.109802	1.16	0.454522	0.39	0.245389			0.48	0.25423	0.12	0.0293079	2.21	0.204035	1.44	0.087711	1.67	0.045091	0.45	0.272454
UCP2	1.3	0.359217	0.59	0.0555158	1.25	0.367943	1.59	0.066239	0.95	0.630525			1.66	0.116612	0.44	0.0103229	0.94	0.838038	1.41	0.317516	0.84	0.739302	0.84	0.294686
UCP3	0.39	0.0968329	0.49	0.0591505	1.35	0.170127	0.92	0.913723	0.94	0.979877			1.14	0.735475	0.76	0.653067	0.7	0.653904	1.2	0.337534	1.22	0.279428	1.02	0.747338
UXT	0.57	0.0351943	0.52	0.0267493	0.67	0.039707	0.78	0.133257	0.86	0.265665			0.65	0.0648399	0.6	0.047768	0.89	0.484677	0.71	0.056401	0.94	0.584371	1.02	0.839313
ACTB	1		0.72		1.01	0.922459	1.09	0.477852	1.09	0.179171			0.95		1.34		0.93		1.33	0.015869	0.92	0.453535	1.08	0.322974
B2M	0.33		0.3		0.65	0.230561	0.81	0.337343	1.01	0.798867			0.61		0.41		1.21		0.65	0.126895	0.94	0.638222	0.77	0.008508
GAPDH	1		1.38		1.19	0.024103	1.11	0.038122	0.99	0.977467			1.05		0.74		1.08		1.23	0.251894	1.09	0.379669	1.03	0.687981
HPRT1	0.66		0.32		1.27	0.083938	1.09	0.572467	0.98	0.82552			0.59		0.42		1.34		0.93	0.652766	1.01	0.956228	0.85	0.26326
RPLP0	0.6		0.3		0.78	0.076437	0.84	0.242228	0.94	0.084006			0.46		0.29		0.97		0.81	0.070726	1.08	0.460501	1.06	0.187612

## Sheet: Mito Average Delta(Ct)
		Batch 1										Batch 2						Batch 3
Position	Symbol	AVG Delta(Ct) (Ct(GOI) - Ave Ct(HKG))					Standard Deviation					AVG Delta(Ct) (Ct(GOI) - Ave Ct(HKG))			Standard Deviation			AVG Delta(Ct) (Ct(GOI) - Ave Ct(HKG))						Standard Deviation
		NBH	MV1b	MV2a	MV2c	MV1a	NBH	MV1b	MV2a	MV2c	MV1a	NBH	MV1c	MV2b	NBH	MV1c	MV2b	NBH	MV2d	MV2e	MV1d	MV2f	MV1e	NBH	MV2d	MV2e	MV1d	MV2f	MV1e
A01	AIFM2	7.28	7.19	6.58	7.25	7.15	0.471825	0.399395	0.482506	0.108382	0.147781	7.29	7.16	7.18	0.376654	0.318237	0.454256	8.02	8.17	7.99	8.73	8.2	8.66	0.363974	0.098475	0.10811	0.253321	0.174466	0.657479
A02	AIP	5.03	5.18	4.77	4.83	4.94	0.198349	0.299880	0.209562	0.229510	0.175226	5.09	5.06	5.10	0.161574	0.223194	0.046470	4.76	4.79	5.78	5.69	5.73	5.42	0.282506	0.102343	0.246704	0.14943	0.392946	0.120417
A03	BAK1	7.06	7.34	7.29	7.27	7.54	0.157357	0.284232	0.305482	0.193350	0.416276	7.11	7.36	7.50	0.141866	0.049839	0.330613	8.07	8.22	8.05	8.44	8.65	8.65	0.050866	0.360436	0.123821	0.426819	0.368405	0.210618
A04	BBC3	6.58	5.36	5.17	5.84	6.07	2.022279	0.421621	0.517106	0.547597	0.380844	5.34	5.67	6.23	0.383580	0.516118	0.588130	6.03	6.72	6.44	6.67	7.35	6.42	0.159692	0.272756	0.337921	0.102956	0.338723	0.229978
A05	BCL2	6.10	5.96	5.94	6.30	5.85	0.220341	0.236822	0.307978	0.115034	0.488203	6.14	6.41	6.64	0.079225	0.267784	0.259582	8.78	8.6	8.22	8.7	8.17	8.51	0.477067	0.339598	0.117303	0.382688	0.104702	0.053449
A06	BCL2L1	4.44	3.97	3.79	4.50	4.03	0.126250	0.155519	0.361624	0.239651	0.160467	4.05	4.12	4.73	0.158700	0.459477	0.196094	6.1	6.37	4.99	5.76	5.95	5.95	0.087246	0.403572	0.619502	0.143877	0.218748	0.21291
A07	BID	5.59	5.10	4.76	4.87	4.61	0.336320	0.235959	0.361230	0.296699	0.481836	5.47	5.08	5.29	0.413657	0.285671	0.569832	5.1	5.3	6.02	6.09	6.35	6.96	0.232694	0.394379	0.113214	0.715824	0.676175	0.404553
A08	BNIP3	0.06	0.17	0.44	0.08	0.73	0.479658	0.534840	0.409271	0.376076	0.428559	-0.43	-0.11	-0.23	0.190934	0.261172	0.417742	2.03	2.05	2.19	2.04	2.16	1.75	0.227527	0.580016	0.160436	0.193388	0.394757	0.168616
A09	CDKN2A	9.80	9.36	9.54	9.52	9.92	0.379477	0.380408	0.970157	0.303659	0.647908	10.06	10.14	10.03	0.172991	0.557563	0.757726	11.16	13.21	11.35	11.76	14.12	13.36	1.52233	0.136659	1.415	1.90795	1.18879	0.674391
A10	COX10	6.83	6.96	7.01	7.40	7.03	0.185065	0.147925	0.398722	0.123105	0.116010	7.06	7.10	7.21	0.159826	0.227040	0.313331	8.34	8.94	9.2	9.21	8.96	9.28	0.344049	0.226462	0.403834	0.206715	0.134901	0.110854
A11	COX18	5.23	5.31	5.19	5.50	5.35	0.080089	0.116856	0.117868	0.170100	0.190381	5.63	5.88	6.15	0.131751	0.157376	0.374425	6.05	6.58	6.53	6.65	6.69	6.32	0.10944	0.03625	0.231301	0.087275	0.486096	0.145932
A12	CPT1B	9.78	9.36	9.52	9.52	9.81	0.394110	0.380408	0.940390	0.303659	0.543817	10.06	10.14	10.03	0.172991	0.557563	0.757726	11.35	12.52	11.46	11.29	12.45	11.95	0.687945	0.130296	0.314587	0.550803	0.390482	0.376294
B01	CPT2	7.20	7.54	6.73	7.12	7.25	0.605968	0.455212	0.118393	0.154916	0.515056	7.68	7.97	7.40	0.306903	0.440387	0.077544	7.59	7.61	8.27	8.15	8.49	8.31	0.52487	0.147598	0.173872	0.474345	0.993146	0.348735
B02	DNM1L	3.33	3.49	3.41	3.16	3.32	0.254278	0.120122	0.201804	0.125682	0.099599	4.02	3.97	4.16	0.110166	0.254249	0.167069	5.51	5.52	5.69	5.66	5.27	5.92	0.358127	0.246968	0.082101	0.319379	0.278952	0.122967
B03	FIS1	1.48	2.12	2.15	1.68	2.05	0.487785	0.167908	0.187872	0.258673	0.171408	2.59	2.80	2.85	0.025207	0.117130	0.218642	3.64	3.38	3.54	4.08	3.38	3.95	0.47644	0.229622	0.057352	0.31111	0.470193	0.127399
B04	TIMM10B	5.47	5.90	5.78	5.87	5.82	0.328724	0.209102	0.351494	0.181411	0.172563	5.89	5.88	6.30	0.371486	0.121084	0.234382	6.18	6.61	6.95	7.14	7.31	6.56	0.187049	0.050392	0.207967	0.154938	0.355318	0.299196
B05	GRPEL1	5.28	5.45	5.15	4.74	4.79	0.244005	0.185096	0.409262	0.425612	0.191885	4.65	4.83	4.69	0.193260	0.213736	0.073003	5.75	5.7	6.05	6.24	6.5	6.49	0.142123	0.039786	0.080687	0.374148	0.345331	0.333528
B06	HSP90AA1	-1.22	-0.59	-0.68	-1.26	-1.04	0.289738	0.244986	0.306489	0.155921	0.274847	-0.27	-0.30	-0.31	0.115406	0.196558	0.183570	0.3	0.79	1.23	1.45	0.65	0.67	0.203673	0.2275	0.247565	0.206634	0.414804	0.181688
B07	HSPD1	1.36	1.58	1.05	0.77	0.74	0.121117	0.247293	0.431298	0.236003	0.224315	1.54	1.78	1.56	0.204335	0.053914	0.315077	1.84	1.92	2.56	2.46	2.86	2.5	0.083617	0.114364	0.666878	0.511321	0.517698	0.301648
B08	IMMP1L	2.82	3.64	3.79	2.96	3.75	0.709666	0.218035	0.159396	0.317758	0.241013	4.57	4.48	4.83	0.176016	0.148137	0.308706	5.26	5.74	5.42	5.61	5.25	5.83	0.419594	0.287604	0.207259	0.199806	0.546849	0.03007
B09	IMMP2L	5.26	5.40	5.25	5.14	5.22	0.281371	0.477457	0.274454	0.357997	0.080745	5.36	5.17	5.59	0.102594	0.098176	0.278890	5.46	4.69	5.3	5.32	6.12	5.88	0.265383	0.059917	0.271605	0.347605	0.185156	0.168095
B10	LRPPRC	2.24	2.44	2.26	2.22	2.30	0.210499	0.118487	0.194101	0.108559	0.142274	2.81	2.72	2.99	0.101096	0.154066	0.145963	3.24	3.14	3.53	3.63	4.12	3.95	0.075004	0.168104	0.234837	0.368829	0.222222	0.083129
B11	MFN1	3.13	3.79	3.59	3.32	3.61	0.430857	0.152001	0.169957	0.366384	0.168893	4.08	4.53	4.47	0.311094	0.226830	0.393301	4.53	4.85	5.12	5.24	5.02	5.5	0.213771	0.061705	0.32888	0.321987	0.173697	0.101364
B12	MFN2	4.00	4.42	4.22	4.53	4.51	0.233400	0.248314	0.302476	0.148301	0.315174	4.42	4.59	4.68	0.276999	0.172261	0.436272	6.09	6.36	6.84	6.65	6.23	6.57	0.50803	0.323668	0.297062	0.27633	0.2185	0.114276
C01	MIPEP	6.14	6.40	5.58	5.70	5.16	0.276951	0.689465	0.732791	0.438825	0.311652	6.67	6.64	6.66	0.370314	0.220094	0.092691	7.08	7.1	7	7.04	8.06	7.46	0.399525	0.847634	0.192409	0.057537	1.42617	0.224113
C02	MPV17	4.07	4.07	3.96	4.16	3.85	0.142364	0.150475	0.280723	0.254958	0.231411	4.05	4.19	4.11	0.162724	0.119854	0.264070	4.87	4.92	5	5.33	4.97	5.44	0.612021	0.12285	0.080686	0.272138	0.425737	0.076732
C03	MSTO1	5.45	5.50	5.46	5.80	5.69	0.096076	0.318942	0.263103	0.343843	0.338451	5.15	5.72	5.66	0.268833	0.245080	0.449556	6.09	6.53	6.7	6.66	6.78	6.4	0.098194	0.080424	0.30484	0.261953	0.08192	0.334148
C04	MTX2	3.80	4.58	3.63	3.13	3.26	0.314570	1.384713	0.172738	0.242643	0.143816	4.25	4.28	4.51	0.145432	0.389168	0.207847	4.64	4.44	5.14	5.12	5.65	5.84	0.213855	0.506101	0.773652	0.409094	0.427264	0.449431
C05	NEFL	2.94	1.86	2.08	2.51	2.14	0.689733	0.230498	0.260399	0.789413	0.521266	3.90	3.18	2.82	0.811241	0.599882	0.264000	2.91	6.22	4.77	3.92	6.08	10	0.196274	1.68485	1.29832	0.766984	0.650755	2.49665
C06	OPA1	3.05	3.15	2.95	2.77	2.76	0.106211	0.164212	0.180776	0.103837	0.246982	3.12	3.05	3.18	0.068728	0.077851	0.025911	3.97	4.11	4.78	4.7	4.44	4.58	0.143877	0.057462	0.289284	0.279945	0.190688	0.234894
C07	PMAIP1	9.03	8.40	8.78	9.20	8.10	1.363375	0.653670	0.536992	0.253725	0.770922	8.53	8.81	9.48	0.205337	0.893754	0.521032	6.89	6.85	7.42	6.49	11.96	9.96	0.298883	0.166689	0.06513	1.10656	1.14024	1.24277
C08	RHOT1	3.70	3.69	3.55	3.46	3.41	0.094017	0.200826	0.088483	0.149725	0.151169	3.87	3.72	3.82	0.077544	0.087434	0.228844	4.68	4.75	5.23	5.21	4.94	5.07	0.44366	0.177297	0.120838	0.150597	0.240593	0.040207
C09	RHOT2	4.43	4.58	4.48	4.54	4.68	0.212062	0.143187	0.357078	0.118726	0.175947	5.17	5.29	5.52	0.364497	0.136260	0.525762	4.39	4.93	5.26	5.38	5.77	5.79	0.097047	0.105879	0.045177	0.422561	0.105402	0.051733
C10	SFN	9.80	9.36	9.54	9.52	9.92	0.379477	0.380408	0.970157	0.303659	0.647908	10.06	10.14	10.03	0.172991	0.557563	0.757726	12.53	12.25	12.14	13.46	13.21	12.66	1.13572	0.820057	0.448936	0.913084	0.328944	1.86195
C11	SH3GLB1	3.51	3.95	3.34	3.31	3.21	0.206838	0.347299	0.163841	0.106437	0.158259	3.38	3.16	3.42	0.058507	0.155739	0.122540	4.59	4.7	4.79	4.98	4.64	5.1	0.260245	0.004431	0.164833	0.263513	0.384419	0.331317
C12	SLC25A1	3.67	3.70	3.50	3.92	3.64	0.212751	0.059247	0.194300	0.147156	0.090190	4.28	4.04	4.34	0.078150	0.107275	0.136718	4.2	4.13	4.77	5.01	4.91	4.88	0.161391	0.379529	0.118164	0.351813	0.178487	0.271634
D01	SLC25A10	9.77	9.36	9.16	9.52	9.70	0.397731	0.380408	0.231288	0.303659	0.497383	10.03	10.14	9.95	0.130315	0.557563	0.722896	11.33	11.89	11.79	12.46	12.47	12.53	0.343256	0.280534	1.16115	0.558719	0.456784	0.672914
D02	SLC25A12	5.18	5.32	5.16	4.51	4.73	0.488196	0.169671	0.229955	0.195440	0.210719	5.90	5.81	5.65	0.067788	0.284322	0.238299	6.64	6.71	6.84	7.29	6.51	7.69	0.558978	0.017491	0.169629	0.297525	0.341468	0.380559
D03	SLC25A13	5.88	5.97	5.71	5.99	5.71	0.116528	0.125838	0.697599	0.507931	0.099437	6.18	6.47	6.29	0.244973	0.347805	0.571807	7.2	7.11	7.01	6.84	7.42	8.21	0.356366	0.243764	0.694455	0.5998	0.512659	0.161777
D04	SLC25A14	4.53	4.69	4.56	4.48	4.32	0.164035	0.112292	0.239833	0.098424	0.216210	5.42	5.58	5.57	0.149970	0.251483	0.268692	6.32	5.74	6.67	6.62	6.45	7.39	0.094541	0.14868	0.350802	0.570057	0.3816	0.402857
D05	SLC25A15	6.44	6.24	6.11	5.83	5.99	0.178228	0.229669	0.312536	0.282494	0.347611	6.58	6.53	6.42	0.179908	0.187546	0.143795	5.91	6.27	6.78	6.75	7.32	7.97	0.045169	0.291848	0.031743	0.633767	0.376337	0.092282
D06	SLC25A16	3.88	4.13	4.25	3.98	3.97	0.301072	0.075014	0.180493	0.174128	0.054341	4.61	4.59	4.69	0.224644	0.201252	0.310120	5.54	5.91	5.99	5.93	5.67	6.21	0.394561	0.017158	0.713548	0.365629	0.448128	0.096275
D07	SLC25A17	4.27	4.61	4.50	4.19	4.33	0.349797	0.148148	0.276059	0.073425	0.047262	4.82	5.03	5.37	0.149876	0.165032	0.329659	5.46	5.7	5.82	5.89	6.34	6.58	0.116833	0.197095	0.18251	0.495095	0.397239	0.338543
D08	SLC25A19	8.17	8.00	6.96	7.68	7.15	0.709404	0.515179	0.284430	0.522898	0.423454	7.57	7.65	8.37	0.385710	0.575194	0.204882	7.19	7.46	9.07	8.11	8.74	9.11	0.166001	0.416299	0.784258	0.3216	0.390166	0.482883
D09	SLC25A2	9.73	9.36	9.54	9.52	9.92	0.444199	0.380408	0.970157	0.303659	0.647908	10.06	10.14	9.96	0.172991	0.557563	0.721580	11.67	12.33	12.28	12.52	11.95	12.8	0.929428	0.531557	1.6489	1.11434	0.799997	0.707925
D10	SLC25A20	5.67	6.23	5.91	5.78	5.68	0.272865	0.427891	0.453839	0.536631	0.396683	6.67	6.83	6.62	0.149328	0.354003	0.331718	7.02	7.23	7.77	7.87	7.65	8.25	0.164702	0.29397	0.067099	0.287435	0.504062	0.557051
D11	SLC25A21	8.53	9.23	9.05	8.96	8.56	0.524520	0.395141	1.343163	0.258175	0.940130	9.26	9.88	9.10	0.624004	0.288867	1.195751	10.27	12.17	11.27	10.29	10.49	12.49	0.779223	1.61098	0.636473	0.556345	0.919308	1.50862
D12	SLC25A22	5.27	4.84	4.76	5.45	4.95	0.284404	0.394240	0.259268	0.375914	0.387122	5.54	5.06	5.51	0.139767	0.141201	0.104336	6.5	6.4	6.97	6.86	7.01	7.21	0.28452	0.122143	0.213469	0.259329	0.103723	0.158376
E01	SLC25A23	7.09	7.32	6.51	7.52	7.35	0.507033	0.420476	1.347945	0.675157	1.173916	7.04	6.60	7.03	1.008385	0.398036	0.764751	8.97	9.43	9.26	9.44	9.03	9.08	0.434196	0.732375	1.06074	0.800383	0.913192	0.205696
E02	SLC25A24	4.71	5.31	4.91	4.30	4.45	0.557721	0.357769	0.397214	0.492820	0.554373	5.80	6.20	5.80	0.074360	0.308963	0.376808	6.68	6.12	6.67	6.82	6.54	7.76	0.278887	0.028472	0.28418	0.217097	0.495482	0.113735
E03	SLC25A25	4.54	4.65	4.59	4.68	4.88	0.146495	0.226827	0.298881	0.233780	0.311170	4.93	5.03	5.23	0.123807	0.258350	0.156323	6.76	6.85	7.18	7.21	7	6.57	0.238314	0.101303	0.335799	0.410529	0.4561	0.142333
E04	SLC25A27	8.95	8.76	7.85	7.92	7.71	0.552709	0.423851	0.619525	0.874599	0.622785	8.84	8.59	8.57	0.449123	0.454404	0.201509	9.13	9.66	8.4	8.63	8.89	9.74	0.752901	0.214066	0.263827	0.471122	0.909348	0.862171
E05	SLC25A3	1.21	1.27	0.90	0.98	0.76	0.094759	0.151009	0.163149	0.090984	0.174926	1.32	1.11	1.26	0.059027	0.060328	0.066449	0.67	1.35	2.01	1.88	2.33	2.02	0.04235	0.24235	0.242615	0.363994	0.551146	0.244396
E06	SLC25A30	5.56	5.64	5.13	5.10	5.26	0.504733	0.302396	0.370623	0.381410	0.274675	5.63	5.98	6.03	0.364831	0.229127	0.173859	6.48	6.64	6.8	7.16	6.81	6.75	0.200972	0.408187	0.487274	0.356245	0.165146	0.287452
E07	SLC25A31	9.80	9.36	9.54	9.52	9.92	0.379477	0.380408	0.970157	0.303659	0.647908	10.06	10.14	10.03	0.172991	0.557563	0.757726	12.86	13.21	12.82	13.7	12.7	13.41	0.862917	0.136659	0.570711	0.872116	1.06834	0.588985
E08	SLC25A37	6.69	6.51	7.01	6.30	6.92	0.564922	0.339287	0.814750	0.238015	0.287714	7.30	7.63	7.55	0.690953	0.808039	0.330997	6.08	6.14	6.56	6.33	7.43	6.53	0.106518	0.190731	0.049574	0.358395	0.228086	0.202556
E09	SLC25A4	3.13	2.86	3.26	3.33	3.13	0.153793	0.217682	0.176695	0.211260	0.200553	3.20	3.10	3.44	0.124290	0.382472	0.060066	5.36	5.64	5.78	5.98	5.23	5.62	0.283973	0.054967	0.125942	0.267181	0.13087	0.242304
E10	SLC25A5	1.78	2.26	2.14	2.07	2.27	0.183591	0.198225	0.311044	0.191344	0.229484	1.92	1.75	1.82	0.091307	0.307141	0.214389	2.36	2.84	3.49	3.4	3.11	3.56	0.404021	0.020694	0.274435	0.483174	0.564892	0.177137
E11	SOD1	0.09	0.66	0.76	0.16	0.61	0.457927	0.213697	0.236018	0.166976	0.182002	1.22	1.14	1.28	0.016997	0.150471	0.227822	1.66	1.83	2.24	2.6	2.39	2.4	0.077445	0.146891	0.32888	0.136753	0.446647	0.181439
E12	SOD2	1.78	1.78	1.72	2.12	1.95	0.308200	0.360290	0.186421	0.049080	0.045005	0.83	1.43	1.80	0.564360	0.310813	0.714946	3.37	3.42	3.52	4.09	3.03	2.42	0.356049	0.054634	0.35646	0.304335	0.241261	0.217964
F01	STARD3	6.15	6.21	5.63	6.09	6.13	0.201262	0.314160	0.169150	0.398456	0.592005	6.93	6.56	6.82	0.204058	0.150231	0.407174	7.44	7.39	7.51	7.51	7.55	7.99	0.159968	0.712243	0.018307	0.054888	0.395235	0.550189
F02	TAZ	7.07	6.77	6.60	6.79	6.67	0.372851	0.278996	0.071367	0.157787	0.324266	6.46	6.38	6.55	0.098265	0.186642	0.178491	6.8	7.17	7.09	7.25	7.17	7.56	0.080565	0.305989	0.195238	0.120332	0.358419	0.456032
F03	TIMM10	3.04	3.53	3.31	2.99	3.12	0.308956	0.164326	0.185952	0.297080	0.326454	3.77	3.77	3.77	0.015639	0.211803	0.183965	4.72	4.39	4.75	5.1	4.91	5.46	0.376183	0.303161	0.139376	0.112467	0.431617	0.099846
F04	TIMM17A	1.61	2.01	2.21	1.77	1.97	0.363949	0.189480	0.269757	0.110316	0.123028	2.46	2.58	2.87	0.190378	0.216165	0.158030	4.09	4.39	4.51	4.56	4.71	4.48	0.147743	0.053927	0.282919	0.464067	0.394718	0.237622
F05	TIMM17B	2.60	2.71	2.82	2.85	2.77	0.283469	0.122424	0.265634	0.191848	0.147553	3.62	3.67	3.90	0.088104	0.102242	0.218354	4.14	4.15	4.58	4.7	4.71	4.78	0.203496	0.076179	0.099778	0.311163	0.351304	0.169065
F06	TIMM22	7.26	7.43	7.10	7.09	6.77	0.363226	0.216476	0.489272	0.350516	0.061976	7.66	6.96	6.83	0.133404	0.361942	0.204758	7.2	7.57	7.79	7.88	7.71	8.47	0.197737	0.237401	0.221954	0.626797	0.113001	0.183863
F07	TIMM23	2.80	3.24	3.08	2.83	2.75	0.302628	0.195704	0.380134	0.275028	0.227373	3.29	3.28	3.41	0.099260	0.134971	0.219868	4.39	4.53	4.84	4.82	4.64	4.9	0.244138	0.018197	0.379086	0.447336	0.275505	0.410108
F08	TIMM44	4.65	4.76	4.68	4.83	5.06	0.303468	0.212634	0.124191	0.177854	0.316148	4.75	4.92	5.29	0.488099	0.093060	0.379925	5.95	6.38	6.94	6.72	6.77	6.31	0.147777	0.223966	0.246704	0.284917	0.110941	0.4092
F09	TIMM50	3.60	3.65	3.46	3.64	3.35	0.144870	0.164121	0.346699	0.174825	0.156451	3.81	3.81	4.12	0.088323	0.159031	0.175089	4.08	4.17	4.76	4.79	4.67	4.84	0.049876	0.211238	0.214331	0.35557	0.416187	0.163446
F10	TIMM8A	4.33	4.63	4.48	4.32	4.26	0.095446	0.210973	0.547413	0.121660	0.277467	4.95	4.99	4.87	0.142995	0.310234	0.221055	4.84	5.12	5.7	5.48	6.18	6.21	0.178523	0.014661	0.555862	0.346	0.553655	0.462644
F11	TIMM8B	1.12	1.90	1.93	1.22	1.51	0.614863	0.254078	0.472765	0.549729	0.304808	2.36	2.21	2.27	0.087441	0.183236	0.208890	2.65	3.08	3.27	3.24	3.25	4.25	0.196009	0.182246	0.259585	0.517696	0.606249	0.136361
F12	TIMM9	9.17	9.36	9.25	9.41	9.91	0.714470	0.380408	0.402637	0.334208	0.641362	9.78	9.95	9.77	0.381312	0.401538	0.511319	10.97	12.17	11.46	11.37	13.04	11.21	0.800163	1.05731	0.137102	1.06038	0.267904	0.368727
G01	TOMM20	1.91	1.67	1.42	1.61	1.54	0.070162	0.182138	0.416314	0.167988	0.098621	1.46	1.47	1.78	0.059242	0.231972	0.094364	1.77	2.09	2.62	2.59	3.18	2.46	0.077011	0.228209	0.200895	0.300731	0.217181	0.273603
G02	TOMM22	2.11	2.49	2.36	2.21	2.29	0.229948	0.147833	0.315443	0.207267	0.209286	2.77	2.74	2.86	0.143587	0.147719	0.242831	3.28	3.37	4.03	3.8	4.28	4.73	0.12658	0.189317	0.225644	0.512625	0.356201	0.104387
G03	TOMM34	4.60	4.39	4.32	4.56	4.08	0.345821	0.114348	0.390930	0.118873	0.294264	4.51	4.39	4.62	0.102648	0.276081	0.187634	4.05	3.72	5.18	5.11	5.6	5.5	0.150965	0.332153	0.29989	0.361794	0.296511	0.165584
G04	TOMM40	4.76	5.04	4.71	5.02	4.88	0.329466	0.060276	0.254272	0.304736	0.132160	5.22	5.28	5.38	0.231612	0.092317	0.411852	5.69	5.98	6.17	6.05	6.73	6.11	0.215572	0.066656	0.021844	0.3236	0.127703	0.038945
G05	TOMM40L	5.42	5.47	5.39	5.59	5.50	0.305644	0.092581	0.210350	0.151743	0.241029	6.50	6.66	6.75	0.173417	0.183272	0.332245	7.15	7.15	7.59	8.07	7.42	7.94	0.397654	0.504686	0.120838	0.293674	0.420054	0.139756
G06	TOMM70	3.09	3.22	2.99	3.12	3.01	0.103814	0.140955	0.216809	0.183103	0.066101	3.13	3.14	3.41	0.112174	0.227034	0.106748	4.43	4.65	4.82	5.05	4.8	4.99	0.370099	0.258614	0.135134	0.292687	0.465266	0.253453
G07	TP53	4.20	4.62	4.11	4.82	4.66	0.242275	0.102969	0.397104	0.256388	0.238663	3.68	3.89	3.97	0.351667	0.069546	0.351970	3.8	3.67	4.8	4.71	5.05	4.89	0.097307	0.129213	0.118011	0.556561	0.242329	0.154119
G08	TSPO	3.78	3.68	3.56	3.77	3.76	0.441910	0.223986	0.377203	0.105514	0.414927	4.38	3.80	4.52	0.193661	0.222658	0.376991	3.46	3.41	4.71	4.69	4.62	4.77	0.087147	0.030593	0.168215	0.260945	0.332736	0.165102
G09	UCP1	9.80	9.12	9.27	9.06	9.59	0.379477	0.493184	0.445676	0.497683	0.713167	8.63	9.97	9.77	1.698252	0.481610	0.572195	8.95	7.8	10.01	10.73	12.03	10.84	0.882987	0.508598	0.696422	0.570297	1.341	1.11608
G10	UCP2	5.12	4.80	4.63	5.38	4.46	0.440942	0.459328	0.781016	0.760650	0.362159	5.45	5.52	5.70	0.189271	0.174766	0.312781	5.27	5.36	4.54	4.89	6.43	6.04	0.255936	0.675807	0.519801	0.582277	0.358413	0.427865
G11	UCP3	9.80	9.36	9.53	9.52	9.92	0.379477	0.380408	0.966173	0.303659	0.647908	10.06	10.14	10.03	0.172991	0.557563	0.757726	11.56	12.08	11.37	12.92	11.95	12.61	0.686937	1.73543	0.043057	0.846669	1.21173	0.109747
G12	UXT	2.62	3.20	3.11	2.71	2.98	0.357394	0.207111	0.168699	0.177955	0.212284	3.32	3.54	3.30	0.135754	0.260314	0.162053	3.89	4.06	4.52	4.72	4.62	4.82	0.28598	0.032007	0.108264	0.359452	0.345069	0.374019
H01	ACTB	-1.82	-1.83	-2.22	-1.69	-1.94	0.167134	0.109427	0.174927	0.248818	0.333978	-1.84	-1.97	-1.95	0.070013	0.127586	0.169201	-0.16	-0.05	-0.09	-0.16	-0.58	0.31	0.412926	0.23245	0.132306	0.148499	0.287704	0.203782
H02	B2M	-0.14	0.47	0.48	-0.06	0.17	0.563352	0.571500	0.067907	0.152439	0.207810	0.39	0.37	0.77	0.080355	0.076657	0.148977	-0.62	-0.9	0.08	0.98	0.67	1.11	0.053457	0.052514	0.112506	0.535518	0.509131	0.075559
H03	GAPDH	-0.27	-0.52	-0.56	-0.39	-0.42	0.043514	0.149198	0.453274	0.278568	0.106920	-1.04	-1.04	-1.09	0.162125	0.197716	0.147552	0.17	0.05	0.09	0.16	0.6	-0.3	0.423998	0.233533	0.133567	0.150285	0.308372	0.199128
H04	HPRT1	3.71	3.37	3.80	3.69	3.58	0.276760	0.143511	0.284075	0.282566	0.376694	4.20	4.23	4.44	0.261967	0.155850	0.231184	4.62	4.19	5.37	5.21	5.87	6.28	0.3454	0.118607	0.012098	0.569409	0.194003	0.23586
H05	RPLP0	-1.89	-1.54	-1.58	-2.01	-1.64	0.237928	0.229775	0.139024	0.138840	0.286349	-1.32	-1.22	-1.40	0.068082	0.046470	0.069366	-2.12	-2.08	-0.99	-1.39	-0.34	-0.37	0.138727	0.240936	0.232009	0.625448	0.489725	0.159625

## Sheet: Signaling fold change
Position	Symbol	Fold Change (comparing to control group)								Fold Change (comparing to control group)
		MV1b (n = 4)		MV2a (n = 4)		MV2c (n = 4)		MV1a (n = 4)		MV1c (n = 4)		MV2b (n = 4)
		Fold Change	p value	Fold Change	p value	Fold Change	p value	Fold Change	p value	Fold Change	p value	Fold Change	p value
A01	ACTR2	0.90	0.319631	0.92	0.338322	1.05	0.734835	1.11	0.379791	1.06	0.715116	0.87	0.363102
A02	AKT1	0.84	0.087728	0.94	0.590195	0.93	0.649455	1.09	0.440119	1.05	0.643009	1.15	0.128101
A03	AKT2	0.75	0.015568	0.83	0.106756	0.82	0.111656	0.84	0.100353	0.91	0.060340	0.84	0.054382
A04	AKT3	0.74	0.129358	0.76	0.165510	1.09	0.665636	0.89	0.458799	1.11	0.533065	0.94	0.598565
A05	ARAF	0.75	0.175804	0.87	0.470042	0.82	0.333738	1.07	0.761488	0.97	0.807053	0.93	0.779195
A06	ATF1	0.71	0.144163	0.67	0.100974	1.00	0.876517	0.76	0.191104	0.93	0.556091	0.68	0.005322
A07	ATF2	0.65	0.043715	0.68	0.053623	1.21	0.338504	0.83	0.702436	0.97	0.767643	0.87	0.483755
A08	BAD	0.68	0.026939	0.74	0.062863	0.72	0.050982	0.65	0.018483	0.97	0.681709	0.78	0.004954
A09	BCAR1	0.79	0.325274	0.96	0.808499	0.92	0.564809	1.15	0.470533	1.08	0.574002	0.84	0.367435
A10	BCL2	0.83	0.441067	0.80	0.441075	0.81	0.436446	0.84	0.446102	1.12	0.381544	0.80	0.136556
A11	BRAF	0.79	0.265454	0.87	0.140187	1.09	0.570609	1.20	0.411419	1.21	0.282591	1.36	0.052812
A12	CASP3	0.45	0.055304	0.48	0.069436	0.90	0.599809	0.56	0.095499	1.05	0.675099	1.03	0.859382
B01	CASP9	0.91	0.519892	0.95	0.914732	1.21	0.317940	1.01	0.992011	0.85	0.326192	0.86	0.405052
B02	CBL	0.79	0.067599	0.99	0.885997	0.64	0.004534	0.69	0.038298	1.06	0.454200	1.05	0.696870
B03	CCND1	1.94	0.108835	1.73	0.344606	0.88	0.915012	3.57	0.002158	1.43	0.731629	0.61	0.269455
B04	CHUK	0.65	0.041628	0.67	0.083545	0.91	0.694554	0.72	0.144985	0.85	0.074802	0.74	0.103132
B05	COL1A1	1.77	0.263161	0.11	0.020500	0.37	0.072211	3.01	0.161179	0.23	0.229999	0.17	0.220111
B06	CREB1	0.68	0.004808	0.75	0.034128	0.89	0.616116	0.92	0.513335	0.99	0.951896	1.07	0.587650
B07	CSNK2A1	1.01	0.926184	1.08	0.499855	0.89	0.354299	0.99	0.923723	0.96	0.726860	0.80	0.062018
B08	CSNK2B	0.89	0.345773	1.08	0.588523	1.20	0.248497	1.25	0.139340	1.03	0.764307	1.09	0.307520
B09	DUSP1	0.88	0.450130	1.08	0.636904	0.99	0.868547	0.97	0.867481	0.80	0.104754	0.72	0.074283
B10	DUSP6	2.02	0.222733	1.79	0.393315	2.03	0.262421	2.50	0.061196	1.26	0.495457	1.21	0.621612
B11	EGF	0.95	0.831725	1.08	0.556130	1.16	0.257113	1.29	0.168556	1.12	0.642766	1.07	0.738699
B12	EGFR	0.57	0.072544	0.62	0.142171	0.61	0.055794	0.49	0.017126	1.19	0.419920	1.37	0.119455
C01	EGR1	0.46	0.101979	0.62	0.263835	0.66	0.381790	0.54	0.278742	0.51	0.110261	0.99	0.890451
C02	EIF4E	0.94	0.436682	0.82	0.124127	1.15	0.431745	1.21	0.176008	0.87	0.506328	0.76	0.091894
C03	ELK1	0.81	0.327670	1.22	0.519476	0.75	0.287787	0.96	0.866258	1.09	0.356042	1.01	0.975947
C04	EPS8	0.60	0.002060	0.66	0.001630	0.88	0.879026	0.75	0.036092	0.86	0.242962	0.83	0.330048
C05	FASLG	0.69	0.129815	0.70	0.473952	0.80	0.364662	0.67	0.524983	1.54	0.107610	1.25	0.388564
C06	FN1	1.02	0.604984	0.49	0.002453	0.61	0.012171	0.66	0.592091	0.53	0.296179	0.76	0.524164
C07	FOS	1.36	0.802722	1.90	0.353041	1.06	0.959701	0.93	0.505688	0.51	0.137213	0.65	0.280324
C08	FOXO3	0.82	0.224487	1.03	0.795711	1.07	0.692467	1.03	0.805075	0.93	0.778546	1.03	0.760620
C09	GAB1	0.78	0.130368	0.88	0.489443	1.07	0.687006	0.88	0.515750	0.86	0.235578	0.79	0.114553
C10	GRB2	0.89	0.224915	0.99	0.964880	0.73	0.060266	0.77	0.106123	0.99	0.940268	0.69	0.171718
C11	GSK3A	0.28	0.356846	0.31	0.357577	0.25	0.356235	0.32	0.357741	1.13	0.273292	0.88	0.244690
C12	GSK3B	0.71	0.021769	0.77	0.072404	1.00	0.989404	0.86	0.315433	1.00	0.974579	1.08	0.427722
D01	HBEGF	1.10	0.891131	1.21	0.594034	0.83	0.535141	1.16	0.722611	0.83	0.349224	0.77	0.347470
D02	HRAS	0.99	0.918828	0.96	0.780401	0.80	0.038109	1.01	0.800302	1.06	0.578753	0.89	0.415707
D03	IKBKB	0.65	0.002766	0.88	0.577131	0.80	0.192478	0.81	0.045870	0.98	0.817588	0.83	0.421619
D04	IL2	0.69	0.129815	0.70	0.473952	0.80	0.364662	0.67	0.524983	1.54	0.107610	1.25	0.388564
D05	JAK1	0.99	0.985552	1.02	0.798443	0.98	0.707121	1.08	0.467214	1.02	0.829916	0.75	0.002030
D06	JUN	0.98	0.926707	1.27	0.428802	1.19	0.487213	1.12	0.597549	0.80	0.134088	0.99	0.993922
D07	KRAS	0.96	0.538476	0.89	0.148761	0.91	0.422224	1.00	0.918099	0.94	0.651755	0.82	0.058828
D08	LTA	0.69	0.129815	0.70	0.473952	0.80	0.364662	0.67	0.524983	1.54	0.107610	1.25	0.388564
D09	MAP2K1	1.44	0.036366	1.33	0.099381	1.11	0.579723	1.32	0.105966	0.92	0.329342	0.74	0.032754
D10	MAP2K4	0.51	0.235250	0.43	0.198439	0.73	0.444754	0.52	0.246080	0.96	0.567242	0.81	0.047214
D11	MAP2K7	0.73	0.086864	0.76	0.172684	0.89	0.443681	0.71	0.076957	1.01	0.922431	0.94	0.813848
D12	MAP3K2	0.82	0.118420	0.93	0.513362	1.15	0.280615	0.99	0.989765	0.94	0.582818	0.75	0.073978
E01	MAPK1	0.86	0.000245	0.99	0.874546	0.85	0.096509	0.96	0.735316	1.00	0.963851	0.90	0.241664
E02	MAPK10	0.91	0.475305	0.88	0.481255	1.07	0.695091	0.98	0.847740	1.03	0.678159	0.77	0.008568
E03	MAPK3	1.09	0.368812	1.21	0.187482	0.99	0.990673	1.12	0.123176	1.16	0.206517	0.98	0.845149
E04	MAPK8	1.04	0.822632	0.85	0.312305	1.18	0.333377	1.02	0.914155	1.22	0.168528	0.88	0.362577
E05	MAPK9	1.18	0.308801	1.19	0.285802	1.27	0.238256	1.42	0.039729	1.00	0.953292	0.88	0.511494
E06	MKNK1	0.94	0.403944	1.05	0.628753	1.12	0.349747	1.19	0.341289	0.93	0.244675	0.95	0.921706
E07	MMP7	0.68	0.284566	0.54	0.263448	0.83	0.566710	0.65	0.514955	1.54	0.107610	1.25	0.388564
E08	NCK2	1.03	0.783923	1.09	0.490836	0.97	0.687866	0.92	0.487450	0.45	0.923853	0.87	0.308288
E09	NFATC3	0.82	0.003779	0.89	0.203121	1.45	0.143937	1.36	0.269994	0.43	0.226916	0.52	0.258705
E10	NFKB1	0.68	0.118375	0.70	0.118085	0.86	0.548733	0.83	0.306822	0.95	0.672789	1.05	0.827982
E11	NRAS	0.61	0.014801	0.62	0.019263	0.93	0.638742	0.71	0.089951	0.97	0.705255	0.91	0.306049
E12	NUP62	0.86	0.152025	0.97	0.898143	1.13	0.368552	1.18	0.256896	0.95	0.782842	1.23	0.307188
F01	PDGFA	1.78	0.008205	1.62	0.051982	1.22	0.274111	1.85	0.003643	0.95	0.656796	0.74	0.062487
F02	PDGFB	0.72	0.152749	0.89	0.596529	1.24	0.461489	0.71	0.560570	1.54	0.107610	1.25	0.388564
F03	PDGFRA	1.09	0.514715	1.00	0.905714	1.53	0.109661	0.76	0.049699	0.89	0.553460	0.84	0.491708
F04	PDPK1	0.80	0.256038	0.85	0.354327	0.89	0.455909	0.94	0.595721	0.88	0.178685	0.80	0.244161
F05	PIK3CA	0.77	0.173629	0.77	0.220050	1.49	0.087273	1.12	0.588226	0.91	0.497668	0.89	0.280611
F06	PIK3R1	1.23	0.148595	1.44	0.098374	1.50	0.171322	1.44	0.070302	1.69	0.151279	1.01	0.885987
F07	PIK3R2	0.92	0.574689	1.11	0.493900	0.87	0.415622	1.44	0.001997	1.45	0.127221	1.32	0.247195
F08	PLAT	0.69	0.129815	0.75	0.488061	0.80	0.364662	0.86	0.775578	1.54	0.107610	1.25	0.388564
F09	PLCG1	0.74	0.003558	0.83	0.276320	0.99	0.790881	0.75	0.051740	0.96	0.656869	1.21	0.200590
F10	PPP2CA	0.74	0.002961	0.72	0.008092	1.02	0.817491	0.92	0.591275	1.06	0.518062	0.88	0.085522
F11	PRKCA	0.61	0.008030	0.69	0.026035	0.76	0.355967	0.75	0.150783	0.87	0.292680	0.99	0.983430
F12	PTEN	0.67	0.024172	0.61	0.013543	1.06	0.700506	0.87	0.541684	0.92	0.529265	0.97	0.815403
G01	RAF1	0.82	0.079733	0.87	0.176040	0.86	0.376070	0.88	0.308158	0.93	0.341325	0.85	0.178503
G02	RAP1A	0.56	0.020242	0.59	0.022407	0.88	0.593063	0.65	0.057766	0.88	0.045645	0.85	0.148317
G03	RASA1	0.83	0.126134	0.83	0.393639	1.35	0.157669	1.03	0.842660	0.89	0.279475	1.02	0.838519
G04	RHOA	0.81	0.065279	0.99	0.954771	1.09	0.378185	1.07	0.430126	0.87	0.066416	0.99	0.996915
G05	RPS6KA5	0.68	0.074373	0.77	0.301852	1.06	0.735544	0.78	0.188048	0.83	0.161919	0.90	0.305290
G06	RPS6KB1	0.66	0.044258	0.77	0.100004	1.11	0.552667	0.83	0.281981	0.94	0.356352	0.79	0.042771
G07	SHC1	0.83	0.340057	0.98	0.839360	0.74	0.209617	0.72	0.246931	0.82	0.186552	0.62	0.049136
G08	SRC	0.72	0.057837	0.96	0.984972	0.77	0.145599	0.77	0.256221	0.89	0.305190	0.76	0.167824
G09	STAT1	0.58	0.006249	0.64	0.011166	0.75	0.079184	0.70	0.086547	0.85	0.256062	0.78	0.384009
G10	STAT3	0.73	0.055299	0.85	0.231109	0.71	0.121934	0.83	0.305314	0.80	0.228613	0.88	0.470784
G11	STAT5A	0.69	0.129815	1.06	0.848135	0.80	0.364662	0.82	0.699959	1.40	0.100164	1.10	0.611278
G12	TP53	0.81	0.134528	1.05	0.634139	0.82	0.380510	0.83	0.119597	1.02	0.990206	0.94	0.646921
H01	ACTB	0.90	0.182074	1.02	0.814045	0.79	0.088873	0.88	0.374783	1.03	0.585390	1.04	0.432829
H02	B2M	0.58	0.146260	0.64	0.149213	1.02	0.847569	0.83	0.443717	0.96	0.313860	0.66	0.000134
H03	GAPDH	0.95	0.412143	1.05	0.497509	1.14	0.029923	1.01	0.891708	0.85	0.343487	1.04	0.724843
H04	HPRT1	1.18	0.089298	0.93	0.599308	1.11	0.349706	1.13	0.374825	1.21	0.149998	0.96	0.773045
H05	RPLP0	0.69	0.035427	0.69	0.030528	1.12	0.408259	0.81	0.323237	0.94	0.162869	0.97	0.446408

## Sheet: Signaling Average Delta(Ct)
		Batch 1										Batch 2
Position	Symbol	AVG Delta(Ct) (Ct(GOI) - Ave Ct(HKG))					Standard Deviation					AVG Delta(Ct) (Ct(GOI) - Ave Ct(HKG))			Standard Deviation
		NBH	MV1b	MV2a	MV2c	MV1a	NBH	MV1b	MV2a	MV2c	MV1a	NBH	MV1c	MV2b	NBH	MV1c	MV2b
A01	ACTR2	1.58	1.73	1.70	1.52	1.44	0.263579	0.153676	0.068341	0.347976	0.153490	2.38	2.30	2.58	0.261648	0.252882	0.243533
A02	AKT1	2.81	3.06	2.90	2.92	2.69	0.209680	0.140009	0.240564	0.332583	0.239283	4.25	4.18	4.04	0.089234	0.335836	0.164759
A03	AKT2	2.23	2.65	2.49	2.51	2.47	0.151269	0.216373	0.230215	0.266526	0.203427	2.98	3.12	3.23	0.112143	0.013609	0.146118
A04	AKT3	1.26	1.69	1.66	1.14	1.43	0.400006	0.264235	0.297155	0.335094	0.258175	2.53	2.38	2.62	0.258606	0.377551	0.194289
A05	ARAF	6.00	6.41	6.21	6.30	5.91	0.420626	0.287997	0.356042	0.395771	0.416716	6.95	7.00	7.05	0.246653	0.236631	0.399914
A06	ATF1	3.71	4.19	4.29	3.71	4.10	0.391462	0.414600	0.457577	0.162884	0.344409	4.24	4.34	4.79	0.169238	0.233327	0.124802
A07	ATF2	1.34	1.97	1.89	1.06	1.62	0.353201	0.279168	0.244379	0.365666	0.756249	2.76	2.81	2.96	0.357559	0.213379	0.354538
A08	BAD	1.48	2.03	1.92	1.96	2.11	0.286703	0.178783	0.234931	0.237146	0.212444	2.65	2.69	3.00	0.024906	0.151457	0.138050
A09	BCAR1	4.50	4.83	4.56	4.62	4.29	0.456834	0.437060	0.387267	0.291626	0.130658	5.58	5.47	5.82	0.119812	0.399387	0.378548
A10	BCL2	5.15	5.42	5.48	5.46	5.40	0.773997	0.225191	0.423540	0.343287	0.141219	5.61	5.45	5.93	0.260577	0.191143	0.228592
A11	BRAF	7.47	7.80	7.67	7.34	7.20	0.183953	0.486815	0.156884	0.506161	0.753872	8.95	8.68	8.51	0.279087	0.306978	0.191974
A12	CASP3	1.02	2.18	2.07	1.18	1.86	0.771335	0.308523	0.356561	0.476942	0.225193	3.05	2.97	3.01	0.254043	0.128625	0.162548
B01	CASP9	4.78	4.91	4.85	4.51	4.77	0.285459	0.265188	0.505652	0.469679	0.197350	5.11	5.34	5.33	0.377339	0.244797	0.311711
B02	CBL	4.72	5.06	4.74	5.36	5.26	0.184615	0.250768	0.528497	0.237560	0.386099	4.53	4.45	4.46	0.187548	0.059099	0.271292
B03	CCND1	8.25	7.30	7.46	8.44	6.42	0.676517	0.683790	1.649628	1.143277	0.347734	8.18	7.66	8.89	1.529304	0.960031	0.609938
B04	CHUK	3.57	4.20	4.15	3.70	4.04	0.385225	0.248627	0.364102	0.462831	0.385182	4.20	4.44	4.63	0.191901	0.085099	0.371549
B05	COL1A1	5.10	4.28	8.24	6.54	3.51	0.880975	1.600132	1.077816	0.920902	2.011750	6.01	8.13	8.55	2.042463	1.340624	1.505053
B06	CREB1	3.27	3.82	3.69	3.45	3.39	0.217824	0.090132	0.238342	0.469293	0.274411	4.52	4.53	4.43	0.120791	0.174045	0.411040
B07	CSNK2A1	1.86	1.85	1.75	2.02	1.87	0.172627	0.193617	0.269802	0.262662	0.135895	1.99	2.06	2.31	0.196399	0.241892	0.164436
B08	CSNK2B	3.13	3.29	3.02	2.87	2.80	0.293821	0.172761	0.104835	0.307139	0.231086	3.96	3.92	3.83	0.179867	0.086812	0.085887
B09	DUSP1	4.45	4.63	4.34	4.47	4.50	0.273091	0.329737	0.614795	0.208445	0.359332	3.85	4.17	4.32	0.325427	0.098671	0.248057
B10	DUSP6	4.91	3.90	4.08	3.89	3.59	1.361434	0.494768	0.775225	0.705174	0.305843	5.17	4.83	4.89	0.719337	0.273612	0.369244
B11	EGF	5.90	5.97	5.78	5.68	5.53	0.217331	0.378664	0.689272	0.276867	0.398644	6.50	6.33	6.40	0.412806	0.784500	0.593771
B12	EGFR	2.56	3.38	3.25	3.28	3.60	0.484351	0.566934	0.706746	0.308912	0.161305	3.86	3.61	3.41	0.292217	0.457646	0.305173
C01	EGR1	8.44	9.56	9.14	9.05	9.31	0.812160	0.428080	0.837137	0.868836	1.068086	6.40	7.36	6.41	0.787399	0.584733	1.009446
C02	EIF4E	5.31	5.41	5.61	5.11	5.04	0.243793	0.079753	0.224101	0.480956	0.242215	6.53	6.74	6.93	0.251550	0.401023	0.238776
C03	ELK1	6.42	6.72	6.14	6.83	6.48	0.554822	0.208040	0.516929	0.408741	0.534864	7.43	7.30	7.42	0.249784	0.049659	0.206150
C04	EPS8	2.90	3.63	3.49	3.08	3.32	0.101792	0.309211	0.236316	0.683062	0.302943	3.79	4.01	4.05	0.293119	0.145787	0.331067
C05	FASLG	9.02	9.56	9.53	9.33	9.60	0.428455	0.428080	1.153418	0.509579	0.981919	9.84	9.21	9.51	0.125392	0.473424	0.677198
C06	FN1	4.49	4.46	5.51	5.20	5.09	0.236971	1.151015	0.365455	0.341303	1.229156	4.60	5.52	5.00	1.570800	0.481316	1.052879
C07	FOS	4.46	4.02	3.53	4.37	4.56	1.409371	0.297966	1.467885	1.081091	0.613422	0.94	1.92	1.58	0.781863	0.704299	0.689077
C08	FOXO3	3.61	3.89	3.56	3.51	3.56	0.355818	0.289021	0.492396	0.294616	0.466358	4.43	4.53	4.39	0.116688	0.385078	0.197032
C09	GAB1	1.83	2.19	2.02	1.74	2.02	0.323269	0.276965	0.404725	0.161660	0.403770	2.42	2.64	2.75	0.309889	0.106011	0.101624
C10	GRB2	3.29	3.47	3.32	3.74	3.68	0.216865	0.120603	0.325837	0.314105	0.364598	3.69	3.71	4.22	0.341658	0.272436	0.490128
C11	GSK3A	0.06	1.90	1.76	2.04	1.72	4.183672	0.167351	0.279360	0.173133	0.162318	2.59	2.41	2.77	0.167534	0.208450	0.188733
C12	GSK3B	1.68	2.18	2.07	1.68	1.89	0.275196	0.055945	0.203386	0.295411	0.265259	3.16	3.16	3.05	0.217122	0.260512	0.103403
D01	HBEGF	5.59	5.46	5.32	5.86	5.38	0.689211	0.342348	0.430778	0.592322	0.278361	5.55	5.82	5.92	0.322639	0.399704	0.543187
D02	HRAS	2.48	2.49	2.54	2.81	2.46	0.094458	0.128726	0.293134	0.244023	0.139267	3.10	3.01	3.27	0.102011	0.265983	0.297965
D03	IKBKB	4.81	5.43	5.00	5.13	5.12	0.208151	0.075573	0.470571	0.372788	0.115232	5.65	5.67	5.92	0.045491	0.144675	0.471906
D04	IL2	9.02	9.56	9.53	9.33	9.60	0.428455	0.428080	1.153418	0.509579	0.981919	9.84	9.21	9.51	0.125392	0.473424	0.677198
D05	JAK1	1.72	1.73	1.69	1.75	1.61	0.151342	0.288296	0.194400	0.097986	0.244847	2.05	2.03	2.46	0.125215	0.210788	0.034650
D06	JUN	5.64	5.66	5.29	5.39	5.48	0.385999	0.600988	0.813145	1.008053	0.668475	5.32	5.64	5.33	0.301560	0.157984	0.339964
D07	KRAS	2.84	2.90	3.00	2.98	2.84	0.156135	0.086043	0.122959	0.257303	0.268321	3.48	3.58	3.76	0.089127	0.275153	0.191626
D08	LTA	9.02	9.56	9.53	9.33	9.60	0.428455	0.428080	1.153418	0.509579	0.981919	9.84	9.21	9.51	0.125392	0.473424	0.677198
D09	MAP2K1	2.99	2.47	2.58	2.84	2.59	0.406126	0.139683	0.168087	0.259999	0.162991	2.64	2.77	3.07	0.124633	0.160332	0.239915
D10	MAP2K4	1.26	2.25	2.48	1.72	2.20	1.130953	0.076316	0.059782	0.606640	0.200366	3.11	3.16	3.40	0.061834	0.125494	0.194055
D11	MAP2K7	4.57	5.01	4.96	4.74	5.06	0.367809	0.234584	0.359227	0.265520	0.295440	5.21	5.20	5.30	0.174765	0.203674	0.387851
D12	MAP3K2	3.27	3.56	3.38	3.07	3.28	0.134824	0.269603	0.271056	0.339345	0.255272	3.36	3.45	3.77	0.289805	0.184345	0.165562
E01	MAPK1	0.49	0.71	0.51	0.73	0.55	0.030941	0.047063	0.121145	0.246938	0.240370	0.97	0.96	1.11	0.133191	0.147742	0.148383
E02	MAPK10	1.78	1.92	1.97	1.69	1.81	0.298991	0.178121	0.355717	0.224708	0.222079	2.78	2.73	3.16	0.143410	0.161025	0.095438
E03	MAPK3	3.52	3.40	3.25	3.53	3.36	0.101991	0.245634	0.320697	0.214725	0.145743	3.86	3.64	3.90	0.142867	0.224890	0.211380
E04	MAPK8	1.27	1.22	1.51	1.03	1.24	0.275010	0.180796	0.308425	0.316364	0.211710	2.39	2.10	2.57	0.290526	0.182335	0.222906
E05	MAPK9	3.91	3.67	3.66	3.56	3.41	0.368312	0.230477	0.250459	0.501604	0.199351	4.82	4.83	5.01	0.256982	0.165530	0.349550
E06	MKNK1	5.80	5.89	5.73	5.64	5.55	0.138416	0.131782	0.401022	0.349799	0.525179	6.41	6.51	6.48	0.104944	0.111597	0.416410
E07	MMP7	8.63	9.18	9.53	8.91	9.25	0.790471	0.338467	1.153418	0.603844	1.164110	9.84	9.21	9.51	0.125392	0.473424	0.677198
E08	NCK2	3.52	3.48	3.40	3.57	3.64	0.190632	0.205955	0.332427	0.149913	0.229440	4.06	5.20	4.26	0.203702	2.914176	0.242747
E09	NFATC3	5.26	5.55	5.44	4.73	4.82	0.086564	0.091016	0.232581	0.635713	0.725614	5.24	6.45	6.20	1.556913	0.278973	0.129928
E10	NFKB1	5.97	6.53	6.49	6.20	6.25	0.450870	0.345574	0.292472	0.524297	0.232212	6.80	6.87	6.72	0.400158	0.184538	0.294111
E11	NRAS	1.19	1.90	1.88	1.30	1.69	0.339598	0.098344	0.175078	0.314038	0.347217	2.35	2.39	2.48	0.203552	0.115673	0.112343
E12	NUP62	5.16	5.39	5.21	4.99	4.92	0.212482	0.163080	0.339689	0.310755	0.316662	6.61	6.68	6.31	0.317020	0.306871	0.432585
F01	PDGFA	5.28	4.45	4.59	5.00	4.39	0.380865	0.243144	0.368088	0.199211	0.171218	4.75	4.82	5.18	0.146161	0.214658	0.287830
F02	PDGFB	9.02	9.49	9.18	8.71	9.51	0.428455	0.400501	0.460144	1.469323	0.875628	9.84	9.21	9.51	0.125392	0.473424	0.677198
F03	PDGFRA	4.11	3.99	4.11	3.50	4.51	0.264594	0.258689	0.403049	0.553586	0.180431	5.22	5.39	5.47	0.294742	0.359004	0.469383
F04	PDPK1	3.38	3.71	3.62	3.55	3.47	0.558352	0.219395	0.211858	0.204064	0.195722	4.19	4.37	4.51	0.166560	0.135608	0.377110
F05	PIK3CA	3.27	3.64	3.65	2.69	3.10	0.407954	0.262502	0.351152	0.349562	0.380928	4.58	4.72	4.75	0.281219	0.241114	0.073399
F06	PIK3R1	2.00	1.70	1.47	1.42	1.48	0.332330	0.128243	0.406307	0.560247	0.359032	2.69	1.94	2.67	0.616254	0.575650	0.254626
F07	PIK3R2	4.53	4.65	4.38	4.74	4.00	0.198000	0.316418	0.401518	0.377249	0.098531	5.61	5.07	5.21	0.310051	0.343096	0.384297
F08	PLAT	9.02	9.56	9.44	9.33	9.24	0.428455	0.428080	0.966755	0.509579	0.688039	9.84	9.21	9.51	0.125392	0.473424	0.677198
F09	PLCG1	3.54	3.97	3.80	3.56	3.95	0.079780	0.172184	0.412589	0.674175	0.318611	4.50	4.57	4.23	0.241305	0.158703	0.258670
F10	PPP2CA	-0.12	0.31	0.34	-0.15	-0.01	0.148068	0.035927	0.185024	0.327036	0.303530	1.08	0.99	1.26	0.152369	0.188845	0.079631
F11	PRKCA	1.18	1.89	1.71	1.58	1.60	0.284787	0.205304	0.247852	0.621351	0.430567	2.30	2.50	2.32	0.253824	0.189228	0.341714
F12	PTEN	1.41	1.98	2.12	1.32	1.60	0.308550	0.155092	0.196336	0.443820	0.422864	2.87	2.98	2.92	0.340549	0.176732	0.274094
G01	RAF1	2.10	2.39	2.31	2.32	2.29	0.227945	0.157684	0.173504	0.367204	0.255778	2.69	2.80	2.92	0.195989	0.070795	0.192149
G02	RAP1A	1.83	2.66	2.58	2.01	2.45	0.387788	0.252210	0.142100	0.445421	0.318488	3.10	3.28	3.33	0.084629	0.095531	0.228088
G03	RASA1	3.20	3.48	3.47	2.77	3.17	0.297348	0.120717	0.430486	0.432838	0.366072	4.69	4.86	4.65	0.282805	0.094663	0.397399
G04	RHOA	2.21	2.51	2.23	2.09	2.12	0.118481	0.249244	0.249098	0.273547	0.206673	2.85	3.06	2.86	0.110419	0.122149	0.218302
G05	RPS6KA5	4.58	5.14	4.96	4.50	4.94	0.441053	0.313178	0.493748	0.519141	0.309180	5.66	5.93	5.82	0.241772	0.187688	0.145253
G06	RPS6KB1	2.82	3.41	3.21	2.68	3.10	0.325165	0.310865	0.219050	0.712339	0.324973	3.42	3.51	3.75	0.139064	0.100216	0.178714
G07	SHC1	3.73	3.99	3.76	4.18	4.20	0.501181	0.088928	0.309859	0.259908	0.472528	3.98	4.26	4.66	0.362331	0.033382	0.276468
G08	SRC	3.78	4.25	3.83	4.16	4.15	0.332707	0.231722	0.579043	0.330731	0.453911	4.18	4.35	4.58	0.266176	0.114039	0.375282
G09	STAT1	2.32	3.11	2.96	2.73	2.83	0.249708	0.283156	0.226379	0.291291	0.435416	2.92	3.16	3.28	0.333708	0.160465	0.528474
G10	STAT3	1.48	1.95	1.71	1.97	1.75	0.311158	0.243265	0.213529	0.416846	0.339026	2.00	2.32	2.18	0.456711	0.099481	0.216278
G11	STAT5A	9.02	9.56	8.94	9.33	9.31	0.428455	0.428080	0.154120	0.509579	0.735913	9.56	9.07	9.42	0.232972	0.349294	0.546271
G12	TP53	3.88	4.19	3.80	4.17	4.14	0.208389	0.267537	0.558941	0.507782	0.199717	3.30	3.27	3.39	0.372610	0.126501	0.216060
H01	ACTB	-2.38	-2.22	-2.41	-2.03	-2.20	0.190738	0.079773	0.287635	0.289097	0.295668	-2.05	-2.09	-2.10	0.039167	0.122189	0.098129
H02	B2M	-0.35	0.42	0.30	-0.39	-0.09	0.666897	0.464620	0.090531	0.200296	0.368896	0.46	0.52	1.05	0.053266	0.069482	0.097344
H03	GAPDH	-0.85	-0.77	-0.92	-1.04	-0.86	0.077021	0.154435	0.233709	0.109775	0.111417	-0.56	-0.33	-0.61	0.186213	0.328772	0.206688
H04	HPRT1	3.23	2.99	3.33	3.07	3.05	0.181175	0.132969	0.280154	0.240097	0.370860	4.15	3.87	4.21	0.216682	0.208919	0.225513
H05	RPLP0	-2.63	-2.09	-2.11	-2.80	-2.32	0.278434	0.272362	0.218938	0.236975	0.422022	-1.54	-1.46	-1.50	0.082757	0.064104	0.076492
