# Supplementary material for: Distinct neuronal alterations distinguish two subtypes of sporadic Creutzfeldt-Jakob disease with shared dysfunctional pathways
Source: J Clin Invest. 2026 Feb 12;136(8):e194721. doi: 10.1172/JCI194721 (PMC13078861; doi:10.1172/JCI194721)
Supplement: Supplemental table 2 [file jci-136-194721-s319.xlsx]

## Sheet: 0_MV1_vs_NBH_DGE
Gene_ID	avg_log2FC	p-adj-val
RPS29	-0.388908	7.8146e-99
RPL38	-0.313807	5.67647e-93
RPS27	-0.265979	2.09985e-73
RPS21	-0.194098	1.54219e-68
PLCG2	-1.25921	1.64656e-49
ATP6V1G1	0.324672	1.5002e-46
ATP5F1E	-0.15347	3.16953e-46
SUMO2	0.330005	1.24592e-44
RPL8	0.293489	2.51738e-42
PPP1R14B	0.341621	6.69005e-42
PFDN5	0.312292	2.9648e-41
SRP9	0.263622	4.60065e-41
GABARAP	0.31786	3.04076e-39
RPLP0	0.263613	3.81142e-39
MARCKSL1	0.299029	7.89076e-39
RPL18	0.297458	1.85434e-38
STMN1	0.280419	2.5321e-38
RPS7	0.265606	2.65444e-38
RPSA	0.258792	4.19678e-38
ZNF428	0.218653	8.17147e-38
CHCHD2	0.271175	1.1355e-37
AP1S2	0.310306	1.75521e-37
RPL27A	0.204794	4.95239e-37
CDC42	0.211823	5.2788e-37
H3F3A	0.25836	2.957e-36
RPL14	0.209096	3.29686e-36
RPS6	0.24964	3.95412e-36
PEBP1	0.200376	5.81847e-36
HIST1H4C	-0.34361	6.56598e-36
RPL19	0.148925	1.53306e-35
HINT1	0.259731	2.0843e-35
DYNLT1	0.275704	2.53561e-35
BTF3	0.282362	2.80225e-35
RPS20	0.177409	3.35402e-35
RPL7	0.272405	3.52233e-35
TRIR	0.297749	3.71537e-35
MLLT11	0.23537	4.54862e-35
RPS4X	0.287089	1.43141e-34
FTH1	0.300196	2.17012e-34
RPL7A	0.252747	2.56025e-34
FTL	0.239295	2.86264e-34
SEC61B	0.253602	3.71746e-34
FABP7	0.144941	4.14515e-34
CALM1	0.219896	5.02725e-34
RAC1	0.250483	5.35787e-34
CKB	0.262849	7.59382e-34
RPS16	0.228924	9.32159e-34
DLX5	0.308711	1.18563e-33
RPS23	0.22481	2.68468e-33
RPS3	0.221913	3.89569e-33
RACK1	0.21411	4.05124e-33
UBA52	0.191896	5.49993e-33
COX4I1	0.2958	6.30157e-33
RPL22	0.145922	7.35645e-33
NACA	0.261275	8.41806e-33
YBX1	0.243095	9.18583e-33
RPL37A	-0.121587	1.14021e-32
ATP5MG	0.16594	1.14356e-32
RPL29	0.217579	1.31878e-32
COX7C	0.104608	2.50905e-32
RPL11	0.243198	3.00032e-32
FAU	0.20308	3.23541e-32
SSB	0.409303	4.87203e-32
PTGES3	0.273087	6.36564e-32
RPS9	0.1635	7.35867e-32
RPS14	0.266343	7.82276e-32
EIF1AX	0.178794	1.75015e-31
PPIA	0.152747	2.54674e-31
UQCRH	0.200551	3.17527e-31
NR2F1	0.321732	3.3347e-31
LINC00486	-0.595424	4.7738e-31
JPT1	0.196002	5.31101e-31
NDUFB11	0.264302	5.91513e-31
TPT1	0.269892	6.25132e-31
RPL17	0.155421	2.02524e-30
RPL10	0.175238	2.96971e-30
DCTN3	0.268914	3.0981e-30
RPL6	0.103818	3.55554e-30
RPL24	0.205746	3.69452e-30
NDUFS5	0.231083	4.45497e-30
RPL18A	0.158914	4.62442e-30
RPS18	0.197141	5.6618e-30
RPL28	0.112754	6.27215e-30
ACTG1	0.233961	6.93574e-30
ERH	0.251433	9.4446e-30
NDUFC2	0.25325	1.23948e-29
EIF4G2	0.165852	1.31169e-29
PTMS	0.180138	1.3465e-29
EID1	0.19106	1.3835e-29
RPS25	0.122109	1.7189e-29
RANBP1	0.284265	2.46603e-29
TUBB2B	0.245352	3.905e-29
UBC	0.102742	4.7869e-29
SEC61G	0.129362	9.0584e-29
RPS2	0.210041	9.7819e-29
RBX1	0.238879	9.96157e-29
PFDN2	0.183167	1.14679e-28
RPS5	0.179764	1.20677e-28
COMMD6	0.125562	1.23476e-28
DYNLL1	0.164322	1.32153e-28
COX6A1	0.141124	1.46168e-28
SF3B6	0.117904	1.7265e-28
C12orf57	0.225344	2.12916e-28
MARCKS	0.101463	3.22404e-28
SOD1	0.275559	3.57694e-28
CFL1	0.212438	3.88466e-28
SUB1	0.18798	4.68558e-28
SRP14	0.167162	5.37473e-28
HMGB1	0.176137	5.56644e-28
RPL26	0.142268	5.6128e-28
TUBB	0.179462	6.54319e-28
ACTB	0.224681	6.97544e-28
MORF4L2	0.156827	7.26706e-28
H2AFZ	0.199819	8.67526e-28
PSMA7	0.167709	1.11524e-27
RPL5	0.205205	1.40169e-27
RPL23	0.199433	1.68788e-27
TUBB3	0.224558	1.73401e-27
HNRNPA3	0.136863	2.23767e-27
RPS27A	0.182605	2.62415e-27
EIF1	0.150207	2.86528e-27
MGST3	0.161345	3.05533e-27
YWHAQ	0.169349	3.10833e-27
TXN	0.221997	3.98999e-27
CAMK2N1	0.2129	5.63206e-27
COX7A2	0.161064	5.87214e-27
RPS15A	0.197443	6.15323e-27
SEPTIN7	0.203558	6.5653e-27
RPL3	0.199026	6.98255e-27
RPL15	0.174207	7.73057e-27
UCHL1	0.238749	7.88831e-27
TERF2IP	0.166994	1.04052e-26
BRI3	0.232222	1.47866e-26
HNRNPK	0.132432	2.47457e-26
MYL6	0.243719	3.43251e-26
RPS13	0.175749	3.4467e-26
SKP1	0.117039	3.87213e-26
RPS3A	0.149121	4.22783e-26
TMSB15A	0.292074	4.59952e-26
SNRPF	0.165307	4.66995e-26
TMEM123	0.233491	8.23264e-26
RPS8	0.196988	9.56292e-26
MCUB	0.268589	1.13039e-25
GTF2A2	0.284133	1.7179e-25
DLGAP1	0.266864	1.96087e-25
HSP90AA1	0.13466	2.43501e-25
RPS12	0.161765	2.47584e-25
RPS15	0.147997	2.55454e-25
ATP5PF	0.186332	2.81243e-25
EEF1G	0.124994	2.82984e-25
SCGN	0.226739	3.63595e-25
HSP90AB1	0.191656	3.70593e-25
PLS3	0.227613	4.54428e-25
AC125613.1	-0.405035	5.0595e-25
NREP	0.190669	5.0608e-25
TBCA	0.12905	5.26703e-25
ATP6V0C	0.213566	6.57357e-25
RPS17	0.113465	8.15934e-25
NPM1	0.118998	8.4332e-25
H3F3B	0.14512	1.1544e-24
OAZ1	0.102035	1.2789e-24
RPLP1	0.200857	1.38559e-24
PRMT1	0.331145	1.57442e-24
GSTA4	0.189531	1.59769e-24
RPL13	0.149078	1.74162e-24
ARPC5	0.272585	2.08739e-24
EEF1A1	0.211589	2.30744e-24
CBX3	0.112079	2.643e-24
HMGN2	0.212186	2.77838e-24
CLTA	0.210073	2.99571e-24
CXCR4	0.411025	3.53699e-24
SVBP	0.248208	3.54837e-24
FEZ1	0.15763	3.62958e-24
MT-CO3	0.314392	3.91712e-24
PFN2	0.157144	5.39444e-24
ATP5MC3	0.264122	5.78371e-24
RPL27	0.13517	8.45478e-24
TOMM20	0.180979	1.10395e-23
SLC25A6	0.241086	1.73118e-23
VDAC2	0.204032	2.86226e-23
C1orf61	0.141138	3.25024e-23
LSM7	0.14616	4.04734e-23
PAFAH1B3	0.223755	4.58296e-23
IGFBP2	0.25012	5.62257e-23
TBCB	0.266716	5.85683e-23
KHDRBS1	0.123244	7.56411e-23
DYNLRB1	0.311718	8.41986e-23
RPL9	0.174417	9.09827e-23
CALM2	0.121219	1.12289e-22
BRK1	0.234256	1.25574e-22
DPYSL3	0.11396	1.38954e-22
SAP18	0.205132	1.41641e-22
RPL13A	0.154686	1.75696e-22
RPL30	0.179909	1.82348e-22
CCNI	0.14468	2.12664e-22
NME2	0.230106	2.2035e-22
SRSF3	0.152954	2.59785e-22
RPS24	0.127912	2.88775e-22
HNRNPD	0.174519	3.75771e-22
ATP6V1F	0.230462	4.01637e-22
RCN2	0.103392	4.29209e-22
RPL12	0.117397	4.35739e-22
MYL12B	0.201686	4.90185e-22
HSBP1	0.190289	5.11314e-22
ATP5PO	0.252169	5.56786e-22
SON	-0.267692	5.57383e-22
HMGN1	0.103948	7.8712e-22
SNHG29	0.119087	9.32036e-22
HNRNPA2B1	0.145119	9.73537e-22
RPS11	0.16154	1.15841e-21
MTRNR2L12	-0.162844	1.25902e-21
ARL4C	0.163638	1.45089e-21
DLX6-AS1	0.147306	1.50915e-21
SCG3	0.119454	1.86433e-21
YWHAB	0.119552	2.43456e-21
EIF4A2	0.170122	2.76283e-21
ATP5MC2	0.251298	2.87715e-21
EPHA5	0.423277	2.96446e-21
ZNF22	0.308074	3.17478e-21
GABARAPL2	0.189179	3.22923e-21
TAGLN3	0.173983	4.73602e-21
RPS10	0.161433	5.42137e-21
LINC01578	0.173838	5.68379e-21
BEX3	0.11536	6.92008e-21
SUMO1	0.144328	8.03192e-21
MIF	0.101177	1.03668e-20
MT-ATP6	0.290864	1.12119e-20
TPGS2	0.252187	1.37109e-20
SNRPD2	0.188063	1.66372e-20
ATP5F1C	0.245495	2.80454e-20
PSMB1	0.266532	3.12586e-20
RPL32	0.14339	3.17531e-20
COX5B	0.231795	3.27785e-20
HNRNPR	0.129385	3.32262e-20
CIAO2B	0.213678	3.94645e-20
RTN1	0.13544	4.90117e-20
NDUFA4	0.111065	5.15712e-20
RPL4	0.113883	5.82209e-20
KITLG	0.182408	5.83842e-20
HMGN3	0.121547	6.30977e-20
ARPC2	0.20182	6.47345e-20
EIF4A1	0.140804	6.48032e-20
UBE2S	0.288382	7.81812e-20
PRDX2	0.126294	8.16197e-20
PARK7	0.199068	8.24714e-20
SEPTIN11	0.115416	1.17873e-19
LAMTOR5	0.296004	1.27177e-19
VAMP2	0.132529	1.30064e-19
HNRNPU	0.105894	1.35519e-19
NCOA1	-0.138214	1.50727e-19
FNBP1L	0.131562	2.09493e-19
CCT8	0.250945	3.68614e-19
SPCS2	0.148595	3.81504e-19
EIF4G3	-0.149832	4.42127e-19
BMERB1	-0.100565	6.53272e-19
DSTN	0.121307	6.84527e-19
MEAF6	0.269611	7.07258e-19
DCX	0.126597	7.26784e-19
BZW1	0.216832	9.39864e-19
NDUFB4	0.111221	1.1695e-18
BANF1	0.187097	1.17585e-18
SNRPE	0.166666	1.28592e-18
TMEM161B-AS1	0.149125	1.35745e-18
BTG1	0.16745	1.74095e-18
PPDPF	-0.100588	1.77302e-18
CIRBP	0.170746	2.45513e-18
EIF3F	0.254621	4.19717e-18
EI24	0.186545	6.68115e-18
LINC00461	0.114545	7.37812e-18
ZC3H15	0.171359	8.02237e-18
WDR83OS	0.307717	9.19736e-18
GPM6A	-0.10335	9.53005e-18
PRDX1	0.330792	1.01411e-17
OCIAD1	0.169456	1.25049e-17
YWHAG	0.131432	1.31355e-17
STMN2	0.191781	1.39004e-17
SERF2	0.177672	1.41668e-17
NDUFA12	0.114959	1.69134e-17
H1FX	0.209463	1.72205e-17
PSMD11	0.231325	1.89114e-17
BEX4	0.12273	2.1968e-17
HNRNPA0	0.103144	2.22228e-17
PSMA2	0.198163	2.85429e-17
SESN3	0.105374	2.96038e-17
AC068308.1	-0.305662	3.59704e-17
LINC00632	-0.214574	4.8923e-17
MACF1	-0.124598	5.41661e-17
SRSF9	0.211683	6.12372e-17
RAN	0.161954	6.30511e-17
JPX	-0.121623	7.07499e-17
ODC1	0.195966	8.37857e-17
RBM8A	0.186105	8.41745e-17
CAMTA1	-0.141729	8.87649e-17
BNIP3L	0.122216	9.87225e-17
NR2F2	0.253517	1.05826e-16
TSPO	0.297554	1.20753e-16
NDUFA5	0.179416	1.36191e-16
POLR2F	0.227129	1.39748e-16
FRMD4A	-0.109943	1.44391e-16
SELENOH	0.15608	1.52798e-16
SERINC1	0.202027	1.54215e-16
ITM2B	0.12776	1.61124e-16
ZSWIM6	-0.256552	1.63816e-16
MEIS2	-0.4954	1.7335e-16
PHF6	0.12873	1.8297e-16
CCT6A	0.255924	1.90611e-16
RTRAF	0.227049	2.0266e-16
TMEM98	0.315548	2.08378e-16
C18orf32	0.145616	2.09369e-16
TCEA1	0.192085	2.50529e-16
ATP5ME	-0.273482	2.66598e-16
ELOC	0.182053	3.20675e-16
LDHB	0.206851	3.47438e-16
PPA1	0.15578	3.66137e-16
PPIB	0.221465	3.66411e-16
GDI1	0.165282	3.94452e-16
CSDE1	0.121757	4.1333e-16
ILF2	0.183755	4.81201e-16
MBOAT2	0.106573	5.03136e-16
TCTEX1D2	0.124664	5.21498e-16
MTF2	-0.113316	6.39954e-16
RND3	0.141252	8.47675e-16
PFN1	0.262876	9.65685e-16
PNRC1	0.188984	9.66759e-16
NDUFA13	0.119237	1.02998e-15
AFDN	0.127035	1.06876e-15
GRIA1	-0.593915	1.44223e-15
TUBA1A	0.161548	1.45624e-15
STRAP	0.161169	1.58032e-15
SELENOW	0.101311	2.25236e-15
MT-CO1	0.179173	2.4623e-15
PLK2	0.502399	2.59255e-15
PTPRS	-0.336892	2.7136e-15
NGRN	0.100368	2.99666e-15
ID4	0.300502	3.04551e-15
MTPN	0.134472	3.09592e-15
SF3B1	0.138328	3.13814e-15
POMP	0.1434	3.76259e-15
NDUFB2	0.130011	3.84451e-15
RPAIN	0.100217	3.91987e-15
RPL36AL	0.170064	4.30791e-15
NDUFAB1	0.123269	4.40446e-15
PHPT1	0.18778	4.45828e-15
LSM3	0.16894	4.69165e-15
DYNC1I1	0.363169	5.61303e-15
MOB3B	0.257436	5.98477e-15
ACTR2	0.132716	6.06419e-15
NETO2	0.216748	6.81855e-15
KMT5B	0.130645	8.02087e-15
MAGED2	0.176143	8.15952e-15
GAD2	0.1539	1.08163e-14
SEC62	-0.145399	1.12369e-14
SLC39A6	0.185301	1.351e-14
PAPOLA	0.146943	1.36779e-14
SEM1	0.139168	1.39302e-14
COX8A	0.151183	1.43177e-14
NSG1	0.220309	1.55372e-14
EIF3H	0.166862	1.58799e-14
ANAPC11	0.242416	1.72389e-14
TBC1D5	-0.130807	1.74485e-14
UBA2	0.10904	1.81932e-14
SNRPB2	0.109516	1.86537e-14
STK39	0.170862	2.0904e-14
KAT6B	-0.119462	2.18853e-14
RAD21	0.108606	2.5157e-14
GET1	0.243909	2.91822e-14
TCP1	0.135628	3.18174e-14
SNRPD1	0.133002	3.29197e-14
ZFAS1	-0.108672	4.10588e-14
AAK1	-0.325179	4.23776e-14
CSNK2B	0.212645	4.2664e-14
POLR2J	0.27524	4.3053e-14
EAPP	0.132417	4.52197e-14
CNN3	0.142441	4.96267e-14
HECTD4	-0.141067	4.98739e-14
ATP5MC1	0.198386	5.53706e-14
USP46	0.143328	6.02727e-14
XRCC5	0.100054	6.6481e-14
SMS	0.112661	8.06085e-14
PHAX	0.142151	8.07001e-14
CMPK1	0.167306	8.31623e-14
RASAL2	-0.132545	8.99614e-14
GUK1	0.172352	9.2595e-14
SMARCA5	0.103208	9.46061e-14
MT-ATP8	-0.528395	1.02351e-13
CCSER1	-0.715133	1.0686e-13
MMADHC	0.219882	1.09207e-13
FUS	0.16179	1.1458e-13
EXOC4	-0.172935	1.14904e-13
DDAH2	0.22513	1.33114e-13
UBE2V2	0.110364	1.33597e-13
H2AFV	0.202147	1.44554e-13
SNRPG	0.103157	1.58348e-13
NR2F1-AS1	0.181682	1.66717e-13
UBE2D2	0.122678	1.9231e-13
DGUOK	0.161527	2.0958e-13
ATXN7L3B	0.131688	2.23526e-13
CAMSAP2	-0.101551	2.43533e-13
MT-CYB	0.172656	2.51892e-13
TCEAL7	0.149978	2.80487e-13
GLRX5	0.252348	2.83059e-13
DANCR	0.234162	2.85244e-13
TRIM13	-0.233585	3.04533e-13
SYT1	0.126843	3.04834e-13
NDUFA11	0.113819	3.25822e-13
LZIC	0.288616	3.28882e-13
ARPC1A	0.149214	3.68669e-13
GNAI3	0.170748	3.80221e-13
SNX6	0.149601	4.3648e-13
ATP1B3	0.132934	4.6313e-13
HTATSF1	0.16838	4.64244e-13
PSMB6	0.14074	4.82918e-13
BMPR2	-0.167519	6.02569e-13
BRINP1	0.146034	7.79093e-13
MT-CO2	0.146614	9.48695e-13
DLX1	0.112166	1.06669e-12
BTF3L4	0.171786	1.06819e-12
COX5A	0.159362	1.14568e-12
CMIP	-0.28552	1.50551e-12
EHBP1	-0.105114	1.50988e-12
MT-ND4L	-0.222808	1.55712e-12
NDUFB8	0.116624	1.5683e-12
TALDO1	0.274524	1.66185e-12
GOLGA7	0.183699	1.87674e-12
MZT2B	0.144642	1.95648e-12
TNRC6B	-0.359003	1.99238e-12
SCYL2	-0.12739	2.09051e-12
AC116049.2	0.734511	2.16677e-12
COPS9	0.112423	2.17362e-12
ZNF32	0.260212	2.39102e-12
NORAD	0.139028	2.46634e-12
PSMB2	0.180017	2.52812e-12
METTL9	0.140561	2.78915e-12
SDCBP	0.140616	2.85463e-12
RPS27L	0.120321	2.94186e-12
ERGIC2	0.224771	3.0327e-12
PDCD5	0.101202	3.0651e-12
SEC11C	0.135987	3.25233e-12
PANTR1	0.168439	3.39855e-12
CSMD3	0.147984	3.49347e-12
CPNE3	0.140142	3.71957e-12
PSMB5	0.210062	3.98633e-12
HMGB3	0.199096	4.51847e-12
VAPA	0.109947	4.87153e-12
PTK2	-0.105194	5.11535e-12
GTF3A	0.290155	5.32784e-12
SEC11A	0.13543	5.5658e-12
DBI	0.2357	5.70383e-12
ARL6IP1	0.108505	6.02972e-12
ANKRD17	-0.138424	6.56608e-12
TUBA1B	0.105821	6.90601e-12
AP1S1	0.257236	7.13094e-12
EIF4B	0.191959	7.38723e-12
PRDX5	0.200952	7.90924e-12
PRRC2B	-0.180453	8.14015e-12
MRPL47	0.262438	8.18541e-12
TSC22D3	0.301658	9.39068e-12
STARD4-AS1	-0.167153	1.03528e-11
CITED2	0.2275	1.05865e-11
PGAP1	-0.103487	1.0745e-11
APEX1	0.202131	1.11271e-11
C3orf14	0.245798	1.14158e-11
XRCC6	0.121448	1.1457e-11
DHPS	0.241091	1.161e-11
SLC25A4	0.199787	1.22939e-11
SNU13	0.178559	1.28978e-11
PCNX1	-0.101175	1.30983e-11
TSG101	0.22859	1.38148e-11
AKIRIN2	0.188197	1.40841e-11
MAGI3	0.125141	1.45263e-11
PGRMC1	0.202284	1.51793e-11
SHTN1	-0.960664	1.71945e-11
DBN1	0.129428	1.7336e-11
TNRC18	-0.294981	1.73956e-11
SOS1	-0.12524	1.76264e-11
ATP5PB	0.161969	1.8041e-11
OSBPL9	0.105498	1.89206e-11
CHMP5	0.123285	1.8984e-11
TCEA2	0.330021	1.96859e-11
FAM89B	0.295161	2.04281e-11
TIAM2	-0.271272	2.25528e-11
MPC2	0.183349	2.37882e-11
ACTR3	0.192575	2.39337e-11
PSMD8	0.187042	2.43172e-11
PSMA6	0.202107	2.52997e-11
CAPN7	-0.116685	2.54136e-11
APLP1	0.104876	2.54367e-11
VPS35	0.133827	2.6346e-11
UBE3A	-0.112411	2.89816e-11
C1QBP	0.156635	2.91711e-11
ARF1	0.123391	2.91842e-11
PRELID1	0.272661	2.93631e-11
RBM6	-0.182477	3.10447e-11
NDUFB10	0.281963	3.14103e-11
ZNF644	0.111193	3.39712e-11
TAF7	0.160315	3.40825e-11
MOB4	0.142479	3.48238e-11
PBX1	-0.209363	3.52032e-11
MT-ND4	0.126472	4.21197e-11
PPP6R3	-0.116802	4.37343e-11
SNHG14	-0.148475	4.71142e-11
ZNF609	-0.129624	4.74116e-11
ARID1B	-0.109966	5.80629e-11
COA3	0.278458	5.80703e-11
RAB5C	0.296362	6.03812e-11
SSBP1	0.16744	6.05929e-11
RHOBTB3	0.159489	6.35584e-11
SF3B2	0.11327	6.65326e-11
PBX3	-0.411442	6.94491e-11
ADH5	0.287704	7.18525e-11
SF3B5	0.176967	7.25499e-11
DDX39B	0.214788	7.26933e-11
PSMA4	0.152276	7.68893e-11
ZNF326	0.136911	7.72592e-11
GSTP1	0.19782	8.0854e-11
FBXO21	0.124772	8.08793e-11
NCBP2	0.182661	9.01605e-11
TNRC6A	-0.137851	1.00901e-10
RAB14	0.104217	1.09106e-10
RPRD1A	-0.112994	1.11874e-10
CDKN2D	0.27741	1.15607e-10
XPR1	-0.138133	1.22016e-10
CDKN1B	0.215499	1.35155e-10
EIF3K	0.177231	1.35765e-10
MTMR3	-0.14182	1.3627e-10
TRAPPC1	0.233182	1.36863e-10
ZC3H13	0.119522	1.39753e-10
AGAP1	-0.138152	1.43049e-10
ARPP19	0.128982	1.5112e-10
CAMLG	0.107649	1.52229e-10
VPS29	0.117972	1.53492e-10
CTNND1	-0.130872	1.82383e-10
EHMT1	-0.163688	1.84553e-10
NXN	-0.269724	1.92782e-10
NDUFA8	0.253249	1.96825e-10
SNRPC	0.329481	2.08397e-10
SCD5	-0.146884	2.13678e-10
GOLGA4	-0.114001	2.17758e-10
MICOS10	0.121873	2.24102e-10
ADRM1	0.355374	2.27808e-10
NCOA5	0.197465	2.41166e-10
UQCRC2	0.284298	2.46119e-10
RAB18	0.201669	2.54533e-10
MRPS6	0.246232	2.57242e-10
VDAC1	0.194379	2.60982e-10
PSMG2	0.118395	2.62768e-10
SH3RF3	-0.139153	2.73199e-10
SENP7	-0.11832	2.99754e-10
HSPA13	0.203132	3.00716e-10
ATP8A1	0.132239	3.00766e-10
TIPRL	0.132702	3.28928e-10
CNBP	0.243398	3.30591e-10
KTN1	-0.104266	3.31212e-10
CCT2	0.129811	3.60564e-10
NDUFS6	0.136038	3.74776e-10
NRCAM	-0.160111	3.93077e-10
NDUFV2	0.181054	3.98442e-10
MRPL51	0.244762	4.16229e-10
RBM17	0.167191	4.18171e-10
AP2S1	0.213197	4.34981e-10
TMEM59	0.17443	4.43475e-10
CFDP1	0.117977	4.53746e-10
TMEM258	0.180659	4.66453e-10
ATP6AP2	0.113968	4.73829e-10
TOMM5	0.267008	4.78341e-10
RNF24	-0.113307	4.81036e-10
COMMD2	0.161751	4.94016e-10
IK	0.169331	5.42643e-10
MT-ND3	-0.15004	5.5436e-10
JUND	0.147066	5.84331e-10
PDXDC1	-0.375563	6.06874e-10
AGTPBP1	-0.117397	6.07672e-10
PFDN4	0.136355	6.57349e-10
UBE2D1	0.148416	7.11597e-10
MDH2	0.217589	7.23246e-10
PDAP1	0.130393	7.63179e-10
STMN4	0.130004	7.79208e-10
RAB6A	-0.142635	8.02866e-10
UBE2N	0.130348	8.04581e-10
MLF2	0.17461	8.23615e-10
DYM	-0.162613	8.45858e-10
PSMC1	0.178216	8.63824e-10
FKBP3	0.170991	8.94699e-10
PPP4C	0.250809	8.9822e-10
ANP32B	0.299564	9.14518e-10
ZNF536	0.166419	9.50312e-10
RTF2	0.147977	1.01177e-09
SP8	0.180651	1.11111e-09
VBP1	0.153616	1.14842e-09
SIVA1	0.232353	1.17736e-09
SHANK2	-0.142945	1.23178e-09
JPH4	-0.210766	1.32313e-09
SNX14	-0.162836	1.43733e-09
ZFAND6	0.201838	1.46085e-09
MRFAP1L1	0.30598	1.5233e-09
BAZ1B	-0.114428	1.52869e-09
YWHAH	0.128057	1.57927e-09
TMEM50A	0.167804	1.58027e-09
MEX3D	-0.880938	1.60183e-09
ST8SIA5	-0.120631	1.63262e-09
DIO2-AS1	-0.35244	1.68697e-09
TNRC6C	-0.16554	1.71966e-09
RAPGEF2	-0.10916	1.80934e-09
NKAIN3	0.104583	1.81646e-09
FNIP1	-0.161094	1.85961e-09
PCDH9-AS2	-0.337399	1.89831e-09
PROX1	0.10171	1.92904e-09
LSM5	0.163253	1.93902e-09
UBE2I	0.212616	1.95449e-09
KLHDC8A	-0.100565	1.96273e-09
NDUFB7	0.193363	1.97298e-09
TSC22D2	0.114047	2.1008e-09
NEDD8	0.102855	2.14857e-09
NOP10	0.14277	2.23352e-09
CHD6	-0.130417	2.7908e-09
SLTM	0.121241	2.86415e-09
BIRC2	0.216398	3.00437e-09
CHD2	-0.149009	3.0268e-09
COPS6	0.235577	3.06381e-09
ROBO1	-0.179963	3.19122e-09
RAB5IF	0.255309	3.27105e-09
C3orf38	0.192499	3.31019e-09
BPTF	-0.144859	3.72265e-09
KCNMB4	0.19004	4.57869e-09
YEATS2	-0.103048	4.65693e-09
RABAC1	0.154907	4.69038e-09
FBXL5	0.116585	4.9204e-09
CRCP	0.121172	4.94745e-09
CARHSP1	0.1305	4.97927e-09
TMSB4X	0.107569	5.09728e-09
SSR2	0.118673	5.1497e-09
TRA2B	-0.222164	5.22145e-09
DYNC1LI2	0.145619	5.31757e-09
ARRDC3	-0.214769	5.39551e-09
CDK17	-0.1192	5.52049e-09
MT-ND2	0.12658	5.59394e-09
TOX	-0.255383	6.12529e-09
CCDC50	0.14457	6.30247e-09
PSMB3	0.177387	6.57914e-09
KRAS	0.131428	6.58283e-09
ABI1	-0.120848	6.59213e-09
SMURF2	-0.110914	6.72746e-09
PCAT7	0.209753	6.72898e-09
NAV1	-0.182572	8.24612e-09
TSEN34	0.325108	8.47e-09
SBF2	-0.138231	8.6494e-09
TOMM6	0.134962	8.73247e-09
MRPL11	0.5947	8.98113e-09
KRTCAP2	0.199108	9.39081e-09
SOBP	-0.128215	9.42014e-09
STUB1	0.249527	9.53761e-09
SRI	0.167037	1.00324e-08
VPS28	0.170383	1.03825e-08
AC004158.1	-0.323383	1.04174e-08
PCNP	0.171144	1.05111e-08
ACVR2A	0.106154	1.09047e-08
SLC4A7	-0.115447	1.0979e-08
TEFM	0.222187	1.11352e-08
CD59	0.279289	1.13085e-08
WASF1	0.112655	1.13734e-08
DNAJC7	0.175774	1.24625e-08
PCBP1	0.174012	1.31388e-08
CLIP2	-0.164841	1.32063e-08
WIPF2	-0.219953	1.3658e-08
PHB2	0.156271	1.38077e-08
PDK3	-0.214789	1.40232e-08
CUTA	0.117087	1.46475e-08
CBR4	-0.181867	1.54591e-08
MRPL33	-0.199887	1.55003e-08
MTRNR2L8	-0.781356	1.68906e-08
RAB11B	0.194458	1.878e-08
LANCL2	0.144798	1.88971e-08
ARL6IP6	0.112627	2.02236e-08
HACD3	0.137756	2.07872e-08
PPP1CC	0.176847	2.35809e-08
BLOC1S1	0.157004	2.37081e-08
AP000462.1	-0.51041	2.39819e-08
BDP1	-0.104971	2.51098e-08
ZFYVE9	-0.251847	2.52938e-08
MKRN1	0.142529	2.6182e-08
CTNNB1	-0.143103	2.63525e-08
AL627171.2	-1.08053	2.78614e-08
CASC4	-0.117277	2.81385e-08
COMMD7	0.292553	2.90717e-08
PCMT1	0.156765	2.95414e-08
GSE1	-0.211116	3.03458e-08
CDK14	0.125737	3.09136e-08
PDCD6	0.239616	3.15617e-08
ANKHD1	-0.11978	3.46943e-08
PDZRN3	0.143735	3.52788e-08
EPHA5-AS1	0.351336	3.64023e-08
FIS1	0.181317	3.6998e-08
ASB8	0.228773	3.76428e-08
MPLKIP	0.178182	3.91841e-08
XPO1	-0.165836	3.96664e-08
MED10	0.142672	4.18684e-08
CFAP298	0.171453	4.40844e-08
GTF3C6	0.278049	4.51143e-08
RBMX	-0.107554	4.53277e-08
RC3H1	-0.121586	4.90725e-08
EMC4	0.265959	5.06726e-08
RHEB	0.231067	5.07468e-08
LAMTOR2	0.159619	5.21849e-08
PDE7A	-0.119692	5.2471e-08
TMTC2	-0.172619	5.28164e-08
CPSF6	-0.110549	5.43087e-08
MIAT	-0.11318	5.44884e-08
R3HDM2	-0.146881	6.00379e-08
DCTN2	0.109762	6.05984e-08
IL7	-0.254415	6.42307e-08
SNRPD3	0.150348	6.56083e-08
ATP9A	-0.235158	6.66903e-08
EXT1	0.124215	6.83685e-08
DRAP1	0.167941	7.01025e-08
DCUN1D5	0.242483	7.01733e-08
ARL4D	0.174829	7.11039e-08
UBE2D3	-0.120272	7.38987e-08
ZNF43	-0.200943	7.43396e-08
ORMDL1	0.126762	7.54573e-08
CTXN1	0.218596	8.06818e-08
RAF1	-0.13207	8.20123e-08
FRMD5	-0.114996	8.42488e-08
SELENOT	0.212889	8.46468e-08
RPP21	0.307111	8.54247e-08
FAM193A	-0.253819	8.54999e-08
CDK13	-0.132647	8.74939e-08
MAGEF1	0.214188	8.98653e-08
DTD1	0.123996	9.62075e-08
FGFR1OP2	0.241849	1.04724e-07
SAT2	0.235108	1.0802e-07
LYPLA1	0.135549	1.08704e-07
SCAND1	0.148372	1.09866e-07
HERC4	-0.122215	1.1038e-07
GAS2L3	0.111596	1.1521e-07
CTDNEP1	0.259281	1.21276e-07
ITCH	-0.161264	1.26254e-07
MIEN1	0.313966	1.30556e-07
SDK2	-0.150331	1.51739e-07
ZMIZ1	-0.147807	1.52594e-07
SUPT16H	0.196351	1.57297e-07
ATAD1	0.116719	1.66173e-07
CHURC1	0.175159	1.67483e-07
TSSC4	0.212005	1.6761e-07
MAPT	-0.190368	1.68247e-07
MRPL22	0.160856	1.8145e-07
LSM14B	0.202851	1.85297e-07
PRDX6	0.210934	1.87481e-07
KDELR1	0.254394	1.89003e-07
FRY	-0.310118	1.92074e-07
CUL1	-0.150899	2.00927e-07
PTBP2	-0.106074	2.02122e-07
VGLL4	-0.110059	2.03249e-07
ENC1	0.14164	2.16425e-07
C11orf96	0.173596	2.29153e-07
HINT3	0.272	2.34742e-07
ANKRD11	-0.120579	2.47459e-07
NDN	0.168884	2.47562e-07
N4BP2	0.143608	2.52767e-07
CCT7	0.188795	2.56645e-07
NDUFA10	0.127956	2.56923e-07
LSM6	0.303206	2.63241e-07
RBFA	0.151412	2.70184e-07
SNF8	0.197883	2.73886e-07
RPL26L1	0.279819	2.7411e-07
RBM22	0.183983	2.77118e-07
RBM3	0.117741	2.80175e-07
ZCCHC17	0.124997	2.84264e-07
MPPED2	-0.36404	2.94389e-07
MRPL27	0.183031	2.98286e-07
RPS19BP1	0.142293	2.98855e-07
TCEAL2	0.172638	3.04219e-07
ANP32A	0.155047	3.10057e-07
PSMD4	0.297388	3.10149e-07
BCLAF3	-0.19192	3.11063e-07
CELF4	-0.188354	3.17581e-07
MICU1	-0.135156	3.26269e-07
AC093879.1	-0.223016	3.42609e-07
LSM1	0.227917	3.4342e-07
DGKB	-0.922172	3.53902e-07
AC008771.1	-0.338285	3.54817e-07
PSMD13	0.236801	3.56015e-07
CCDC66	0.16814	3.5882e-07
HPF1	0.119535	3.74942e-07
CCDC28B	0.119623	3.86125e-07
LUC7L	-0.108969	3.94618e-07
KIRREL3	-0.261689	3.96238e-07
PET100	-0.292474	4.21702e-07
YME1L1	0.109989	4.23553e-07
ENY2	0.129578	4.25883e-07
DLX2	0.116454	4.30875e-07
CAPZA2	0.169218	4.35322e-07
NFAT5	-0.262463	4.4198e-07
SIAH1	0.143487	4.45879e-07
BAX	0.210921	4.553e-07
AVL9	-0.129186	4.56371e-07
BCL7C	0.198014	4.5939e-07
WDR11	0.15977	4.67439e-07
EPN2	-0.132324	4.7181e-07
CLIP3	-0.152165	4.75578e-07
ZNHIT3	0.180901	5.05369e-07
KIAA0586	0.19113	5.17144e-07
MTURN	0.13335	5.36875e-07
COX17	-0.150144	5.45628e-07
GRIP2	-0.311894	5.53992e-07
AIDA	0.156395	5.57858e-07
NUP133	-0.106745	5.70131e-07
SCRN3	0.200612	5.82819e-07
RIMKLB	-0.210161	6.19889e-07
RAB30-DT	0.191911	6.41074e-07
RBL2	-0.204313	6.48978e-07
KLHL42	0.189596	6.61923e-07
NDUFB1	-0.25871	6.747e-07
DOP1A	0.113429	7.0028e-07
MALAT1	-0.179624	7.13713e-07
HRAS	0.145575	7.45681e-07
PRKG1	-1.08178	7.82393e-07
SRRT	0.189249	7.92994e-07
CAP1	0.26766	7.94845e-07
TENM4	-0.647462	8.53615e-07
SPCS1	0.163783	8.54939e-07
ABHD18	-0.21206	8.70502e-07
DLEU1	-0.215272	8.76961e-07
ANKRD46	0.11707	8.90464e-07
MAN2A1	0.140487	9.04101e-07
ZNF891	-0.156623	9.134e-07
CHMP2A	0.191404	9.24273e-07
TTR	0.245739	9.35011e-07
TIMM17B	0.285223	9.38643e-07
MSRA	-0.136739	9.38973e-07
NLGN4X	-0.118029	9.43748e-07
RABGEF1	-0.228295	9.45577e-07
PFDN1	-0.139153	1.0022e-06
PRDX3	0.200159	1.01517e-06
ELAVL1	-0.117944	1.02451e-06
SFXN1	-0.127866	1.02629e-06
UXT	0.226849	1.02887e-06
RNF5	0.182713	1.07437e-06
XKR4	-0.137443	1.13942e-06
GDAP1L1	0.171045	1.14722e-06
CDK2AP1	0.199343	1.15584e-06
EXOC1	-0.101742	1.15769e-06
YLPM1	0.116589	1.18836e-06
PIP5K1B	0.116547	1.25294e-06
ADD3	-0.264295	1.26144e-06
MRPS26	0.10168	1.2695e-06
MAP1LC3B	0.111393	1.32636e-06
MRPS10	-0.148495	1.35244e-06
SLC35F1	-0.263455	1.35926e-06
HIP1	-0.279469	1.36338e-06
STX12	0.119258	1.36413e-06
MRTFA	-0.250402	1.37443e-06
WDR26	-0.284686	1.43336e-06
CACYBP	0.164099	1.47977e-06
PDCL	0.109126	1.49926e-06
ADNP	-0.111853	1.52906e-06
RGS12	-0.139816	1.54002e-06
MAPRE2	0.143193	1.54101e-06
ATRNL1	-0.107744	1.64028e-06
DNM3	-0.165858	1.68296e-06
TAX1BP1	0.134938	1.69376e-06
UBTF	0.144772	1.70958e-06
LMO4	-0.114437	1.77704e-06
SERINC5	-0.174949	1.78652e-06
HCFC1R1	0.199197	1.83388e-06
MRPL36	0.305943	1.88705e-06
LINC00667	0.37644	1.9544e-06
NSD2	-0.204204	1.974e-06
PSMC4	0.165474	2.00648e-06
PLEKHM3	-0.275731	2.0994e-06
RBM5	-0.157808	2.14611e-06
AC008056.1	-0.158212	2.1754e-06
NIPSNAP2	0.134642	2.25774e-06
TMEM164	-0.10539	2.28699e-06
ERP29	0.140317	2.37913e-06
STMP1	0.171664	2.38332e-06
NRIP3	0.379959	2.5086e-06
SURF4	0.218917	2.60011e-06
ZNF565	-0.298791	2.62357e-06
CYTH1	-0.143987	2.63601e-06
SECISBP2	0.109523	2.69264e-06
CWC15	0.141748	2.71538e-06
UQCRFS1	0.105698	2.72447e-06
OTUD7A	-0.168554	2.74402e-06
RAB1A	-0.105388	2.81204e-06
MGAT5	-0.142194	2.92902e-06
CCNL2	-0.109639	2.98499e-06
KLHL35	0.11921	3.0563e-06
ENO1	0.149887	3.06711e-06
DPYSL5	-0.129322	3.10604e-06
FKBP1A	0.168617	3.14857e-06
DYNLL2	0.115992	3.16939e-06
TRRAP	-0.143557	3.19285e-06
SIKE1	0.201874	3.28079e-06
YTHDF2	0.120996	3.41663e-06
NMNAT2	-0.138006	3.44582e-06
CCDC71L	0.24149	3.58919e-06
ZNF207	-0.14102	3.76935e-06
RPS6KC1	-0.143909	3.8082e-06
LINC01572	-0.169182	3.85047e-06
SH3BGRL3	0.156835	4.12314e-06
CHMP1B	0.227779	4.1291e-06
ZBTB43	-0.160408	4.1402e-06
ACP1	0.153357	4.24955e-06
MYO18A	-0.282275	4.25864e-06
LSM8	0.146217	4.27055e-06
IDH2	0.164316	4.48276e-06
ESD	0.155373	4.53915e-06
MRPS35	0.143022	4.58179e-06
SRM	0.24327	4.65485e-06
CPEB4	-0.171278	4.67726e-06
HNRNPF	0.166759	4.81226e-06
RNF111	-0.170139	4.90526e-06
SPOCK1	0.189255	5.0071e-06
EIF5B	-0.242908	5.16587e-06
RWDD4	0.293857	5.23361e-06
NAA10	0.299637	5.2908e-06
PPP2CB	-0.106156	5.40723e-06
LARS	-0.104995	5.46151e-06
SMARCB1	0.113612	5.47113e-06
CSTB	0.233105	5.82006e-06
OBI1	0.308224	5.85587e-06
ADGRL3	-0.330779	5.85859e-06
SUMF1	-0.203372	5.90357e-06
DENND5B	-0.134863	5.95343e-06
TAF15	-0.10081	5.95396e-06
C19orf53	0.162452	6.26116e-06
HDGF	0.172565	6.79103e-06
KATNAL1	0.120707	6.85988e-06
ARMC1	0.211904	6.93396e-06
TBCEL	0.264798	7.12439e-06
GNG10	0.180445	7.36055e-06
ZBTB8A	-0.106528	7.64302e-06
ZNF33B	0.100276	7.69428e-06
FYTTD1	0.105891	7.76643e-06
PLEKHO1	0.128785	7.98458e-06
IREB2	-0.138155	8.10766e-06
SLCO6A1	0.304035	8.26955e-06
VPS54	-0.10786	8.47444e-06
RNF145	-0.387716	8.67818e-06
MBIP	0.23298	8.68524e-06
ASRGL1	0.174537	9.37175e-06
INSM1	0.169355	9.3933e-06
EMC6	0.197687	9.82629e-06
HIP1R	-0.278429	1.0104e-05
TCEAL8	0.240967	1.01183e-05
EPCAM-DT	-0.334332	1.01208e-05
TMEM203	0.410712	1.01336e-05
DLX6	-0.16131	1.05083e-05
VAV2	-0.132069	1.07478e-05
SKA2	-0.107456	1.07645e-05
PTS	0.193599	1.10745e-05
FAM133B	-0.130081	1.11274e-05
LARGE1	-0.222153	1.12202e-05
SLC35B1	0.14526	1.14798e-05
ENHO	0.13011	1.1534e-05
ZNF677	0.146016	1.15558e-05
MDH1	0.105327	1.17483e-05
RLIM	-0.155743	1.18397e-05
MPHOSPH6	0.237854	1.20514e-05
GLG1	-0.130836	1.21154e-05
RAB4A	0.19951	1.22407e-05
IER3IP1	0.115214	1.24789e-05
RTF1	-0.120259	1.25487e-05
LINC02487	0.298158	1.26114e-05
GRM3	-0.600436	1.26552e-05
LRBA	-0.288249	1.30465e-05
TP53INP1	0.170384	1.3158e-05
SREK1IP1	-0.252912	1.33738e-05
GTF2IRD1	-0.343734	1.34773e-05
C1orf50	-0.349329	1.37048e-05
PCNX2	-0.182337	1.38725e-05
UHMK1	0.132855	1.38768e-05
CNTFR	0.109258	1.38867e-05
CCT4	0.157524	1.4006e-05
AASDHPPT	0.157267	1.40259e-05
LAPTM4A	0.176464	1.4114e-05
SLAIN1	0.106692	1.41158e-05
ZNF562	-0.389789	1.42851e-05
GNAI2	0.110971	1.44084e-05
C1D	0.265197	1.4638e-05
ERCC3	-0.334854	1.49696e-05
UBE2M	0.109653	1.58995e-05
SUPT4H1	0.180757	1.70906e-05
PIP4K2A	0.237641	1.78088e-05
PABPC1	-0.181662	1.78153e-05
SRGAP2	-0.174448	1.78264e-05
DNTTIP2	0.263465	1.80432e-05
SOX1-OT	-0.190894	1.81106e-05
LRRC7	-0.359173	1.86059e-05
PLEKHB2	-0.175969	1.86462e-05
PI4KA	-0.106891	1.88971e-05
EYA3	-0.114405	1.90808e-05
DIS3L2	-0.132797	1.91368e-05
LMBRD2	-0.293059	1.94924e-05
MAF1	0.139912	1.99044e-05
IGDCC3	-0.106922	1.99554e-05
KIAA1549	-0.11223	2.02395e-05
ZC3H8	-0.115999	2.02594e-05
RBM15B	0.22212	2.05513e-05
ICA1L	-0.21118	2.15809e-05
AFF4	-0.147281	2.17207e-05
FAM217B	0.214321	2.229e-05
HDAC4	-0.115784	2.23235e-05
ZRANB2	-0.13334	2.32555e-05
NUBP2	0.234304	2.37297e-05
RCBTB2	0.144145	2.38734e-05
FAM222B	-0.104403	2.39724e-05
RBM10	-0.119088	2.42455e-05
SRGAP2C	-0.104382	2.44875e-05
DHRS7	0.196204	2.4727e-05
PIP5K1A	-0.240012	2.50723e-05
AGPAT5	-0.178946	2.57424e-05
PUF60	0.192437	2.60937e-05
THUMPD3	-0.153497	2.62236e-05
ABL1	-0.230059	2.71843e-05
IFRD1	-0.165043	2.76915e-05
ANKRD36	-0.107326	2.8282e-05
PPP2R5C	-0.154288	2.88879e-05
ISCA1	0.100881	2.96611e-05
KDM2A	-0.120597	2.96784e-05
ZSCAN18	-0.102006	2.99175e-05
MED19	0.156692	3.03197e-05
EBLN3P	0.260741	3.07249e-05
AC104827.1	-0.137733	3.10384e-05
KMT2B	-0.214597	3.25612e-05
STIP1	-0.118622	3.38395e-05
TTC28	-0.10496	3.52921e-05
ZMAT2	0.224207	3.5697e-05
CACNA2D3	-0.828954	3.60208e-05
PPM1B	-0.103054	3.62792e-05
CELF5	-0.190544	3.63509e-05
DHRSX	-0.172541	3.66695e-05
XPO4	0.200204	3.75771e-05
ACTL6A	0.257111	3.79841e-05
ZNF24	0.122815	3.8159e-05
MRPL20	0.106965	3.86329e-05
ECI2	0.218431	3.86386e-05
SUPT5H	-0.134651	3.89806e-05
TMOD2	0.103926	3.98152e-05
PWWP3A	-0.294343	4.00907e-05
MYCBP2-AS1	-0.205967	4.01162e-05
COPE	0.195008	4.13512e-05
VMP1	-0.102968	4.27738e-05
MED6	0.24404	4.29195e-05
DCP1A	-0.133089	4.30252e-05
IDS	0.313482	4.32216e-05
IGBP1	0.138717	4.97953e-05
PTOV1	-0.125937	5.04876e-05
HNRNPH2	0.226198	5.07007e-05
UBB	0.14695	5.09042e-05
MAPK1	-0.208354	5.13674e-05
SSU72	0.169673	5.69702e-05
PARP6	-0.13266	5.70921e-05
EIF3G	0.211234	5.73661e-05
DCTN6	0.106411	5.77522e-05
ADAM10	-0.109192	5.85264e-05
RPS6KA2	-0.111577	5.90173e-05
USP31	-0.163333	6.00975e-05
TLN1	0.122922	6.1222e-05
AL160254.1	-0.351652	6.30633e-05
RPTOR	-0.258904	6.41215e-05
GNB2	0.104261	6.41529e-05
FAF2	0.15526	6.42877e-05
ZNF580	0.124919	6.94623e-05
TOMM22	0.251056	7.00497e-05
CLPP	0.398017	7.03579e-05
CRBN	0.10284	7.06242e-05
OAZ2	-0.224615	7.1398e-05
FAM120A	-0.308607	7.16648e-05
MTMR1	-0.122346	7.20427e-05
ANKRD13C	-0.145793	7.38301e-05
MRPS24	0.185925	7.46663e-05
FUNDC2	0.104486	7.63644e-05
NFIA-AS2	-0.263638	7.67814e-05
ZNF66	-0.110095	7.78398e-05
PLXNA2	-0.35263	8.11123e-05
HMGCR	0.196966	8.41727e-05
NFATC3	-0.101584	8.49136e-05
LRP8	-0.330082	8.54951e-05
GRSF1	0.140274	8.674e-05
LRCH3	-0.164947	8.77679e-05
PEG10	-0.457126	8.91113e-05
ZEB1	0.1345	8.99295e-05
MRPL18	0.276154	9.06663e-05
MTFR1	-0.168732	9.26774e-05
RAPH1	-0.18132	9.61625e-05
GABPB1-AS1	0.102555	9.69842e-05
SCAI	-0.110214	9.94466e-05
METTL3	-0.230707	0.000102896
SPTBN4	-0.245068	0.000105258
CSNK1G1	-0.206791	0.000106593
SNX3	0.119543	0.00010668
RAB11FIP3	-0.245014	0.000107025
BLCAP	-0.121134	0.000113722
EFR3B	-0.278405	0.000114162
ZHX2	-0.135393	0.000115916
VPS53	-0.154001	0.000117906
THAP2	0.23355	0.000118655
C12orf73	-0.104484	0.00011962
ACTR6	0.183237	0.000120127
FAM204A	0.108551	0.000120161
TRAPPC4	0.175815	0.000121662
USP12	-0.185727	0.000121712
ZC3H14	-0.118962	0.000128048
ELOVL6	-0.137238	0.00013213
EPHA4	0.206297	0.000136094
ATP6V1H	-0.157332	0.000137135
SPG11	-0.183492	0.000141507
HSPA5	0.352398	0.000141896
PPP2CA	0.146362	0.000142776
ZNF529-AS1	-0.31767	0.000143776
NCAN	-0.113348	0.000145239
EPS15L1	-0.110422	0.00014872
CAMK2D	-0.17753	0.000156154
AC023034.1	0.147299	0.000156544
PPP1R7	0.105535	0.00015893
GNB5	0.131209	0.000159916
FAM120B	0.153243	0.000163922
KLHDC2	0.142333	0.000167183
C17orf49	0.369885	0.000167673
CHML	0.169341	0.000168982
CUX1	-0.151883	0.000169161
C19orf12	-0.196529	0.000175653
PHF5A	0.310528	0.000177451
AC006059.1	-0.241661	0.000187677
KIF1BP	0.168648	0.000187724
AC079052.1	-0.142961	0.000190377
TTC28-AS1	-0.133243	0.000192748
DCC	-0.88217	0.000192863
C2CD3	-0.203958	0.000193436
MBTPS1	-0.137521	0.000204923
ESR2	-0.186071	0.000206292
YIPF5	0.203088	0.000208331
NR6A1	-0.132746	0.000212812
CPLANE1	-0.220764	0.000217857
H2AFY2	0.150035	0.000220583
MED15	-0.266157	0.000221333
PANK2	-0.141433	0.000221716
USP1	0.155251	0.000221896
UBR4	-0.166325	0.000222073
FOXG1-AS1	0.214242	0.000223351
TMED9	-0.2702	0.000224481
NUP160	-0.130207	0.0002249
CNIH1	0.284554	0.000224975
NDUFS8	0.150825	0.00022728
TRAK1	-0.151212	0.000228641
LINC01980	0.128941	0.000229796
RALGPS2	-0.139087	0.000230741
FNIP2	-0.122025	0.000236758
MRPL44	0.345586	0.000240073
MCF2L	-0.204882	0.000253129
AC012358.3	-0.278465	0.000254456
SLC6A1	-0.335703	0.000257498
KPNA1	-0.164999	0.000260337
NUDCD3	-0.2741	0.000271154
PIN1	0.314053	0.000271806
STX16	-0.131026	0.000272759
ZNF429	0.18382	0.000273748
TADA3	0.16737	0.000275124
DVL3	0.179915	0.00027722
ARHGAP17	-0.133173	0.000278992
KCNB2	-0.504464	0.000285874
ALOX12-AS1	-0.34421	0.000293363
SYNC	-0.308278	0.000295425
SH3KBP1	-0.157047	0.000295984
BMI1	0.145524	0.000297588
COTL1	0.259846	0.000300425
AC009315.1	-0.16496	0.000314188
LRRC42	0.151787	0.000318401
G3BP1	-0.143306	0.000322568
TACC1	-0.128831	0.000322591
CHN1	0.172635	0.000324511
DCUN1D4	-0.144828	0.000324758
THOC7	0.309408	0.00032552
PRPSAP2	-0.157378	0.00032614
TOR1AIP1	-0.393847	0.000331937
NDUFS3	0.181717	0.00033442
SLC35F5	-0.281467	0.000334902
NUDC	0.110069	0.000341014
SLC38A2	-0.174934	0.000344328
VASH2	0.104865	0.000346008
TMOD3	-0.167082	0.000346652
SNX25	-0.23579	0.000347743
SMDT1	0.118274	0.000353881
STXBP1	-0.220468	0.00035576
TRAP1	0.111543	0.000360809
DENND4A	-0.168177	0.000361767
ZNF782	-0.116585	0.000363469
UBE2G1	-0.162461	0.000363639
LMBR1L	-0.139059	0.000364462
PTPRD	-0.199237	0.000365445
DLGAP1-AS4	-0.103845	0.000371331
INSR	-0.23532	0.000371982
ARL2BP	0.147317	0.000373715
ZNF639	-0.254928	0.000375474
MRPS34	0.126129	0.000377277
COPS8	0.106995	0.000379883
TBC1D22A	-0.243095	0.0003799
ZNF385D	-0.274853	0.000386071
NCOA4	0.200765	0.000386314
DHX30	-0.234566	0.000392945
HS2ST1	-0.139409	0.000407585
XRCC1	0.114348	0.00040927
ZNF430	-0.223882	0.000411177
NIFK	0.193631	0.000413614
MSANTD2	-0.18622	0.000415692
THYN1	0.219721	0.000422669
ARMCX3	0.206188	0.000424472
TSR3	0.109084	0.000431165
ANKS1B	-0.218945	0.000432323
FMNL2	-0.131383	0.000437259
PLCL1	-0.33506	0.000445105
PKN1	-0.142281	0.000446996
NUCB2	0.150624	0.000453813
EFNB1	0.179535	0.000463198
CHCHD1	0.139788	0.000471456
CHKA	-0.101519	0.000478885
DMTF1	0.130563	0.000479824
MRPS23	0.277636	0.000483484
SMARCA4	-0.134774	0.000492979
ERC1	-0.121819	0.00049348
PSMD3	0.120677	0.000501452
JAK2	0.163113	0.000506777
CRIPT	0.179742	0.000511551
SIK2	-0.148752	0.000517203
SUGP2	-0.133893	0.000524166
CA5B	0.216966	0.000532585
CDC42SE1	-0.403606	0.000535845
CRLF3	-0.273874	0.00054292
EIF2S2	-0.162755	0.000554893
VIRMA	-0.107851	0.000561912
AC090709.1	-0.219994	0.00056678
HADHA	0.16188	0.000569888
TUSC2	0.162667	0.000587893
LINC00599	0.121434	0.000592357
EMC7	0.179122	0.000593575
USP37	-0.130711	0.000595357
GAS5	0.106394	0.000596779
NAE1	0.105309	0.00061932
CCDC65	-0.2132	0.000620409
GRK3	-0.111512	0.000646855
DGCR6L	0.437472	0.000658485
CEP162	-0.189645	0.000676983
TMEM219	0.243373	0.000679985
ZNF721	-0.124891	0.000690236
MAEA	0.248194	0.000693218
SETX	-0.167354	0.000695365
COPB2	0.123762	0.000699106
TBRG1	0.210136	0.000704216
CCDC12	0.216793	0.000704956
TXNIP	-0.169745	0.000714799
MRPL43	0.172956	0.000714999
EMSY	-0.158359	0.000732367
BLOC1S2	0.179876	0.000734884
ZNF322	0.223515	0.00073747
MIER1	-0.212176	0.000743794
ZNF281	0.156891	0.00075196
ST7-AS2	-0.33859	0.000770408
ZNF660	0.144351	0.000771677
SMAD1	-0.309641	0.000791032
FBL	0.170532	0.000792415
HUNK	-0.208219	0.000802691
RTL8A	0.371778	0.000827107
ALS2	0.377398	0.00083003
FAM136A	0.370707	0.000843546
SAYSD1	0.181433	0.000855519
ARHGAP35	-0.230322	0.000860744
NOL11	0.205028	0.00086822
THRB	-0.303496	0.000883711
CNOT1	-0.183688	0.00090008
NFYC	0.253296	0.000913133
ZBED5	0.100057	0.000918227
SORT1	-0.116762	0.000921916
SLC4A8	-0.108271	0.000957505
ICK	0.142804	0.000977243
IST1	-0.133634	0.000987438
AGO3	-0.115321	0.000996253
TIMP2	-0.338169	0.00100532
PCDHA10	0.322501	0.00100855
CYFIP2	-0.135932	0.00101171
NAA25	-0.114189	0.00101353
TP53BP2	0.193022	0.00101883
XPC	-0.296997	0.0010291
LMAN2	0.203794	0.00104755
RNF14	0.239846	0.0010478
PAM	-0.132758	0.00105902
ZSCAN5A	-0.374535	0.00106119
TAX1BP3	0.528245	0.00106447
EPHB2	-0.16547	0.00109469
HDGFL2	0.161081	0.00109587
RAI2	-0.125449	0.00109613
INTS11	0.114123	0.00111126
CCDC92	-0.190547	0.00114313
ZRANB1	-0.149602	0.00115161
MAP2K5	-0.11324	0.00117637
TXNDC15	-0.128092	0.00118437
ADARB2	-0.267522	0.0011953
MAPRE1	0.136174	0.00119945
MFSD4B	-0.188137	0.00120699
RAE1	0.134547	0.00121698
SEC14L1	0.130399	0.00121874
GAB2	-0.107293	0.00122932
TMEM33	0.109789	0.0012333
TNPO3	-0.113301	0.00125312
SSBP3	-0.132289	0.00125704
ADD2	-0.100501	0.00125745
RNF181	0.185607	0.00125913
ASH2L	0.166938	0.00126351
PLD3	-0.143032	0.00128958
C9orf16	0.244062	0.00130775
KIAA1586	0.119452	0.00132038
FARP2	-0.187464	0.00132273
AC015923.1	-0.212569	0.00132914
ZZEF1	-0.184328	0.00133517
PDE9A	-0.175513	0.00133595
TBCE	0.364506	0.00134785
GNPAT	0.197945	0.00138748
GPR107	-0.257707	0.00140602
ABCF1	-0.104032	0.00141462
NME7	-0.143596	0.00141504
BECN1	0.1765	0.00142438
FAM193B	-0.293141	0.00143368
MRPS31	-0.141651	0.00145237
MYO1D	-0.117791	0.00145424
ARPC5L	0.193665	0.00148002
CLTB	0.230869	0.00148959
PHC1	-0.182765	0.00150697
TIMM23	0.111548	0.00151413
AC011603.2	-0.310346	0.00151956
ZDHHC20	-0.182728	0.00153092
ZNF529	-0.20192	0.00153131
SBNO1	-0.124773	0.00153767
LIMS1	-0.267663	0.00154792
PSMB4	0.189586	0.00154875
DDR1	-0.143144	0.00154974
CCDC77	0.156389	0.00156158
TUFM	0.100949	0.00156743
SPAG7	0.232459	0.00157054
UCHL5	0.393054	0.00158516
IARS2	-0.224816	0.00161015
AL031428.1	-0.150325	0.00162952
SCML1	0.128378	0.00164406
LRCH1	-0.144366	0.00167919
ELAVL2	0.113525	0.00167952
CENPV	0.146007	0.0017184
PSMA3	-0.1196	0.00171879
CLEC16A	-0.228463	0.00172409
ERI3	0.101551	0.00173834
DARS	-0.210411	0.00177593
SHC3	0.416612	0.00179246
SOD2	-0.21054	0.00183148
RDH11	-0.284805	0.00183299
BEX5	0.384898	0.00184981
EPHA3	-0.732904	0.00187267
SARM1	-0.188773	0.00191871
PARG	-0.214079	0.00193787
KIF5A	-0.15758	0.00196805
NUMA1	-0.152826	0.00200826
SNRNP40	0.236673	0.00202513
GNPDA2	0.165087	0.00203882
ARFGAP3	0.190906	0.00205786
MRPL9	0.353168	0.00205942
RNF149	-0.129966	0.00206073
PAPSS2	0.669333	0.00207514
TOX4	0.103603	0.0020771
C5orf24	-0.170096	0.00207823
TVP23C	-0.112145	0.00210681
MAP3K4	-0.182981	0.00211489
WWOX	-0.229253	0.00215522
HADHB	0.21838	0.00215925
NUFIP2	-0.182977	0.00218417
RAB3IP	-0.308932	0.00221569
CCDC124	0.249127	0.00223197
CDK12	-0.212863	0.00224877
TET2	0.155847	0.00226317
RESF1	0.118907	0.00227225
GDAP2	-0.166283	0.00227982
SENP5	-0.152031	0.00228208
EGR1	-0.676322	0.00231865
TWF1	0.294657	0.00233753
ZNF345	-0.115339	0.00238289
BAG6	0.172773	0.0023907
SSR3	0.30654	0.00240981
UBE4B	-0.10024	0.0024404
AKR1B1	0.218992	0.00244625
HEXD	-0.110267	0.00245434
RTL8C	0.117787	0.00250389
GRIA2	-0.561718	0.00250611
SELENOI	-0.312683	0.00256198
MTERF4	0.17837	0.00258831
NCOR2	-0.294507	0.00268418
LRRFIP2	-0.127525	0.00268812
HAX1	0.149881	0.00268997
PPP1R21	-0.193155	0.00269267
CTDSPL2	-0.281411	0.00269995
CAPN2	0.17804	0.00270407
ARNT	-0.220915	0.00272235
UBE2Q2	-0.167132	0.00280082
KIAA0355	-0.303024	0.00282859
ZDHHC15	-0.103417	0.00285954
PPID	0.167963	0.00288
CENPJ	0.130105	0.00288499
YIPF6	0.138338	0.00292348
SFRP1	-0.131753	0.00293485
ZFHX2	-0.375567	0.00296079
ANAPC15	0.420742	0.00301399
PNKD	0.196428	0.00306346
TOPBP1	-0.108144	0.00309413
MRPL40	0.353266	0.00313905
TACC2	-0.179411	0.00320727
OGG1	-0.245335	0.0032255
POU2F2	-0.261562	0.003333
RANBP6	-0.147346	0.00336335
SCMH1	-0.190756	0.00336619
TSC1	-0.191204	0.00337132
TGFBR1	-0.1935	0.00337829
AC023389.1	-0.31238	0.00353667
CASC9	0.104053	0.0035465
FRMD3	0.118314	0.00356557
SYNJ1	-0.177885	0.00358537
TBCC	0.159799	0.00359168
PREPL	-0.201979	0.00360246
XPO6	-0.195236	0.00368275
LRRC8D	-0.100961	0.00370539
FBXO22	-0.128704	0.00375899
LSM2	0.17409	0.00381582
TRMT61B	-0.243784	0.00391845
MZT2A	0.157894	0.00395177
AL683813.1	-0.315633	0.00399868
SLC8A1	-0.220613	0.00401303
NKIRAS1	0.233043	0.00406983
SLF1	0.255118	0.00411152
SPPL2A	0.14816	0.00412201
TRAPPC9	-0.125723	0.00435715
GNGT1	0.31021	0.00436613
BMPR1A	-0.159803	0.00436625
TCF4-AS1	-0.108219	0.00438411
MIR181A2HG	-0.296927	0.00452746
LARP4B	-0.149498	0.00455617
WDR82	-0.116361	0.00460665
WDR61	0.106991	0.00460693
INTS6	-0.268306	0.00479085
TRAPPC6B	0.206356	0.00490192
ZCCHC7	-0.240325	0.00490429
APC2	-0.192529	0.00495579
TRERF1	-0.203105	0.00499195
MICAL3	-0.121581	0.00499457
ERCC1	-0.183476	0.00521948
SNTG1	-0.152479	0.00526922
DGCR2	-0.131007	0.00533139
MECP2	-0.22259	0.00534374
SLC8A1-AS1	-0.578632	0.00542051
SLIT1	-0.441732	0.00543841
SMNDC1	0.19155	0.00543953
PUS7L	0.206825	0.00572701
UBA6-AS1	-0.177403	0.00572956
SEZ6L2	-0.155383	0.00573583
GPC4	-0.111822	0.00575751
ABCB7	0.150636	0.00597342
BFAR	0.367931	0.00608712
LINC02060	-0.136243	0.00622303
UTP11	0.186456	0.00643908
KBTBD2	-0.268155	0.00645976
SUMO3	0.26057	0.00649403
TAF9	0.281161	0.00652451
KCNT2	-0.120369	0.00658307
SCN3B	-0.117086	0.00660565
LARP1B	-0.202076	0.00664355
SNHG5	-0.100901	0.00664931
SKI	-0.176491	0.00675214
BUB3	0.314655	0.0068032
EIF4E2	0.283467	0.00685121
AC069437.1	-0.464785	0.00685492
LINGO2	0.596533	0.00728111
ELOF1	0.454939	0.00738783
NDEL1	-0.169241	0.0075394
AL136298.1	-0.131057	0.00766784
MN1	-0.590227	0.00791206
FAM92A	-0.170378	0.00793788
SLC3A2	-0.2583	0.00805574
CDKN2AIP	0.123762	0.008279
SLC25A13	0.204598	0.0082809
UCHL3	-0.135443	0.00835111
FARS2	0.133416	0.00835534
FAM135A	-0.21865	0.00840733
TRAPPC3	0.212119	0.00842389
AP1G1	-0.215139	0.00843381
AC005670.3	-0.269984	0.00858651
MTCH1	-0.116676	0.00870028
FGD1	0.130603	0.00896772
MTF1	-0.116728	0.00898043
PSMD10	0.23497	0.00911372
DLG2	-0.378979	0.00920825
TPT1-AS1	-0.163221	0.00922222
CRLS1	-0.161826	0.00948014
KATNA1	0.121311	0.00963528
NFU1	0.197829	0.00970496
PMEPA1	-0.359327	0.00970516
TMEM158	0.241688	0.00973822
DRAXIN	-0.103023	0.00977538
TRAPPC12	-0.398341	0.00981754
ATG4A	0.158844	0.00985429
AC092969.1	0.112424	0.00989479
GABPB1-IT1	0.161202	0.00991384
GABRB3	-0.204356	0.00992452
NISCH	-0.355949	0.00995992
EIF3I	0.126419	0.0100565
SRRM3	-0.115115	0.010062
TUBGCP3	-0.145031	0.0101111
TXNRD1	0.191371	0.0101904
CNOT8	0.192156	0.0105022
HMBOX1	-0.164556	0.0105474
KLF13	0.152666	0.0105615
MPV17	-0.344883	0.0107707
PSD3	-0.171399	0.0107892
ZBTB1	0.103353	0.0108038
STXBP6	0.431037	0.0109061
MSH2	-0.108835	0.0115258
LINC00511	-0.180454	0.0116178
HIKESHI	0.28277	0.0117535
HK1	-0.247957	0.01179
ENSA	-0.116956	0.0118129
CACNA1B	-0.105291	0.0118411
CNOT11	0.275589	0.0119829
METTL22	-0.274168	0.0120848
CLIC1	0.353631	0.0121184
KIAA0319L	-0.298498	0.0121604
CWF19L2	-0.215379	0.0121751
AKR7A2	0.321493	0.0124281
RYBP	-0.105542	0.0125151
CCDC107	0.225235	0.0125258
TGOLN2	0.126589	0.0127587
ZCCHC14	-0.263898	0.0127695
TCF25	-0.167155	0.0128002
AP3M1	0.338535	0.0128153
CAPN1	0.135889	0.012953
PLXNA4	-0.710597	0.0129672
PDSS1	0.140093	0.0131675
HM13	-0.19323	0.0132323
MYSM1	-0.208235	0.0132727
ARHGEF2	-0.19595	0.0134914
PDCL3	0.139399	0.0135453
GPR82	-0.155322	0.0135862
NUBPL	-0.240394	0.0135974
FBXL20	-0.105911	0.0139855
RCHY1	0.181545	0.0142705
TMX2	-0.108752	0.0143053
CRB1	-0.201935	0.0144611
B4GALNT1	0.202891	0.0145742
ZFHX3	-0.298548	0.0152515
DDB1	0.102912	0.0153838
TTC33	0.15542	0.0154146
LINC02798	-0.183149	0.0154543
ANTXR2	0.206305	0.0154946
MTMR4	0.109932	0.0156711
FAM149B1	-0.122868	0.0159447
PPP1R15A	0.170982	0.0161655
FAM98A	0.125547	0.0165135
L3MBTL4	-0.379829	0.0166914
ERG28	0.209023	0.0167907
MRPL15	0.281646	0.0169999
SNRNP25	0.348066	0.0171982
AC092691.1	-0.695434	0.0173752
QRICH1	-0.191718	0.0176307
RBM18	0.153897	0.0179821
MAPKAPK5	-0.141048	0.0179993
UBE4A	0.121269	0.0180007
NEK4	-0.195708	0.0180233
DISP1	-0.225974	0.018116
DAXX	0.112465	0.0186021
BPGM	0.420396	0.0187157
RNF2	0.173066	0.0188591
MAGOH	0.173088	0.0190705
UBP1	-0.196599	0.019435
ABAT	-0.12877	0.0201248
PTPRJ	-0.208887	0.0202509
RPS6KB1	-0.156416	0.0203275
WIPI2	0.134467	0.0204583
ARHGAP18	0.300867	0.0205755
GRIK5	-0.167437	0.0206247
ARIH2	-0.108821	0.0209796
SUZ12	-0.172432	0.0210008
CCZ1	0.157605	0.0213771
ACBD3	0.127645	0.0223185
NSMCE3	0.157734	0.0223961
SUFU	-0.306739	0.022448
PDP1	0.118724	0.0225562
ING5	-0.148938	0.0231216
AC016042.1	-0.275384	0.0231775
DCBLD2	-0.111507	0.0232645
FBN2	0.105825	0.0234213
STK4	-0.21381	0.0234513
ESCO1	0.104581	0.0235096
GON4L	-0.147249	0.023558
SRSF6	-0.117764	0.0236157
RBSN	0.106602	0.0239817
ZNF771	0.375339	0.0240246
TMEM9B	0.244638	0.0240618
GTPBP8	0.146587	0.0247115
ELOA	-0.107609	0.0253567
PEA15	0.102394	0.0254083
PEPD	0.312998	0.0254448
VTI1B	0.122816	0.025952
SLC16A2	-0.131315	0.0264523
ARHGEF11	-0.108141	0.026463
NDUFV1	0.167011	0.0266956
EML4	-0.251915	0.0268154
CYSTM1	-0.228026	0.0269641
PLPP1	-0.273699	0.027204
STAT3	-0.297746	0.0275355
ECD	-0.197138	0.0277494
CYTH2	0.150441	0.0278338
TULP3	-0.118675	0.0278568
ZNF561-AS1	-0.165003	0.02789
OSBP2	-0.220137	0.0285603
PINK1	0.182567	0.0286376
GLRA2	-0.158059	0.0288651
LTN1	-0.274859	0.028903
TMEM192	-0.217199	0.0291189
AEBP2	-0.257704	0.0291707
AC211433.1	-0.19459	0.0298871
PHTF1	0.299638	0.0300428
DTNBP1	-0.106442	0.0300705
CADM3	-0.156645	0.030334
M6PR	0.126857	0.0303794
SRGAP2B	-0.201384	0.0303899
PLEKHF2	0.285997	0.0307971
DCTN5	-0.11107	0.0321927
TATDN1	0.116223	0.0323692
UBR2	-0.195252	0.032427
KLF3	0.113349	0.0325905
TNFRSF19	0.483617	0.0329154
MEA1	0.149297	0.0329411
TCEAL3	0.106429	0.0329951
ZNF605	0.149537	0.0333661
TMSB15B.1	0.245642	0.0335386
SCFD2	-0.283355	0.0335662
IMP3	0.133003	0.0340174
TTN-AS1	-0.220808	0.034153
USP42	-0.188437	0.0348055
SYNE1	-0.30704	0.0348114
TMEM184B	-0.358972	0.0349515
SIPA1L3	-0.111084	0.0356046
MCMBP	-0.232042	0.0361204
EPHB1	-0.178717	0.0366255
RSRC1	0.11798	0.0369341
FUBP3	-0.256772	0.0369995
KLHDC10	-0.109524	0.0371583
LEPROTL1	-0.119796	0.0371791
EPN1	0.188055	0.037569
HIBCH	-0.138177	0.0378841
CACNA1C	-0.222532	0.0382338
OCIAD2	0.313957	0.0382683
TENT4A	-0.229481	0.0390401
DNAJB11	0.445625	0.0394381
MFSD8	-0.121854	0.0395017
SCCPDH	0.154825	0.0395319
ZNF491	0.118321	0.0402416
NME1	0.239247	0.0403797
RIT1	-0.197371	0.0404844
DENND1A	-0.177547	0.0406616
MARK4	-0.330386	0.0407738
MTFR1L	0.134042	0.0416025
RAB22A	0.122022	0.0419715
USP39	-0.1697	0.0421743
GIT1	-0.364791	0.0422064
CASP2	0.100637	0.0423921
TIMMDC1	0.138675	0.0428676
IFI27L2	0.113762	0.0434438
CASTOR2	-0.176124	0.0435398
MRPS16	0.153573	0.0439087
CALB2	0.512772	0.0439429
VRK3	-0.133386	0.0440867
ECPAS	-0.146736	0.0449417
ITGA9-AS1	-0.4895	0.0450509
IFT57	0.266322	0.0455488
PARN	-0.256718	0.0465246
SNRNP35	0.101964	0.046676
MARK2	-0.134316	0.0470538
RBM23	-0.280959	0.0480825
MIRLET7BHG	-0.202262	0.0484134
DNAJA2	0.186186	0.0486771
EXOC6	-0.14026	0.0486962
UBAP1	-0.299448	0.0489159
ZBTB41	0.147153	0.0490356
UBAP2	-0.157024	0.0495922
RIMS2	-0.152877	0.0496206
HSPA9	-0.109939	0.0500791
MSL1	-0.137408	0.0504661
ACTN4	-0.362545	0.0519267
IQCE	0.265321	0.0525552
SLC23A2	-0.205283	0.052927
MYH9	-0.208568	0.0535789
ATM	-0.281062	0.0540773
SAT1	0.126932	0.0541872
NFASC	-0.507123	0.0545016
NCK1	0.143629	0.0556036
UBA1	-0.102335	0.0557313
SMG1	-0.135832	0.0565095
NELFCD	0.126893	0.0574702
RECQL	0.100095	0.0577942
NAA20	0.164812	0.057891
PARL	0.154574	0.0582551
GFM2	-0.290985	0.0589996
CCDC90B	0.171219	0.0590092
TRAPPC5	0.22044	0.0598507
MEIS1	-0.273386	0.0602842
FASTKD2	0.270837	0.0605433
SMIM19	0.228338	0.061902
HBS1L	0.10273	0.0619527
TMX4	0.12117	0.0620032
PRKCE	-0.648804	0.0620406
ANAPC10	-0.210695	0.0622886
SLC35C2	0.239763	0.0628795
CYB5R4	-0.135114	0.0630031
OMG	-0.432923	0.0633129
ATP6V1B2	0.149627	0.0633805
DDA1	0.124994	0.0641727
PTPN11	-0.113268	0.0644028
RHOB	0.119614	0.0651172
MRPL16	0.186928	0.0651979
GNE	-0.442315	0.065302
ZFP69B	0.251484	0.0658771
BICDL1	0.168049	0.0662975
MVB12B	-0.211805	0.0669424
HMGN4	0.182456	0.0673254
MEF2C-AS2	-0.122575	0.0674677
MAST1	-0.167361	0.0676642
ZNF493	-0.186762	0.0676857
PDCD4	-0.166393	0.0682788
ZNF793	-0.174894	0.0687098
MAPRE3	-0.129629	0.0690835
PGS1	0.180212	0.0693365
XRCC4	-0.219113	0.0695712
TRAF3IP2	-0.121384	0.0696897
AC023424.3	-0.211096	0.0699172
ATG2B	0.1405	0.070535
HPS4	-0.190191	0.0718638
ZNF518B	0.259176	0.0732965
DCAF16	-0.224741	0.0737041
NR2C1	-0.113292	0.073722
CHTOP	0.113028	0.0739205
CPEB3	-0.306924	0.0749758
AC116535.1	0.415355	0.0754673
NPTXR	-0.143435	0.0763064
ZNF248	0.164449	0.0774008
SS18L1	-0.347842	0.0776463
VPS72	0.128658	0.0778096
DZIP1	-0.35066	0.078042
TMEM170B	-0.387086	0.0787142
IPO9-AS1	-0.437285	0.0798066
MAT2A	-0.132699	0.0799785
DPY19L3	-0.170425	0.0804093
KLHL22	-0.143613	0.0835199
SIK3	-0.216692	0.0836082
AP3M2	0.235367	0.0836745
RUSC2	-0.167548	0.0840948
MORN2	0.182466	0.0850518
TMEM183A	0.196291	0.0852531
TRAM1	0.122741	0.0852593
MTIF3	-0.167	0.0855744
AL358232.2	-0.118925	0.0858126
SS18L2	-0.100607	0.0875218
FDX1	0.206806	0.0879498
C15orf41	-0.320939	0.0883015
MSH3	-0.265796	0.0886572
FIBP	0.22409	0.0892126
AP5M1	0.303802	0.0903715
SNX17	0.197972	0.0905451
GTPBP4	0.166915	0.0916468
CISD1	0.126798	0.0919496
GFM1	0.108045	0.0934952
AC009120.2	-0.436656	0.0940372
SLC66A2	0.110295	0.0943021
EPB41	-0.129862	0.0948747
FLVCR1	-0.246078	0.0958169
CLASRP	-0.449794	0.0958492
POLR2H	0.176803	0.0961189
B3GALNT2	-0.289328	0.0969189
BSCL2	-0.154609	0.0981233
MRPS7	0.149976	0.0992824
RBM12	-0.131631	0.100531
KAT8	0.119215	0.100725
PCMTD2	0.135122	0.101863
ANAPC1	-0.297524	0.102572
CDR2	-0.190573	0.103835
XPA	-0.103483	0.106964
SMIM29	0.285125	0.108108
MFSD14B	-0.177502	0.109226
RAB8A	0.238646	0.109931
VPS4A	-0.156815	0.110154
TCHP	-0.174781	0.11036
MPP6	0.335111	0.112001
GCSH	0.180233	0.112538
PLPPR3	-0.10214	0.11257
PLEKHM2	-0.28137	0.112808
AKTIP	0.173547	0.113122
UPF1	-0.18016	0.113742
AC007098.1	-0.315192	0.114117
TTC39B	0.228922	0.114883
LEMD2	0.233673	0.114945
ZNF664	0.390366	0.115893
LMNA	-0.24008	0.116306
POTEF	-0.133022	0.117542
SALL1	0.219347	0.117881
AL133480.1	-0.222055	0.118201
UBQLN2	0.156686	0.118269
DDOST	0.184622	0.118909
SLC35E1	-0.173202	0.120313
ALKBH7	0.213163	0.120512
TENT4B	-0.241129	0.12235
NDUFAF2	-0.101499	0.122383
C18orf25	0.128013	0.122874
DNTTIP1	0.355906	0.124411
ELP3	0.168765	0.125181
LRRN1	-0.184813	0.125377
SS18	0.179852	0.125568
MSH6	-0.121329	0.125974
ZNF569	-0.207335	0.128077
DERL2	0.32714	0.128232
ZDHHC9	-0.151337	0.128361
FAM161B	-0.294925	0.128574
ZMYND19	0.181746	0.129156
LONRF2	0.158432	0.131431
LAMP1	0.109747	0.132062
TMED5	-0.173832	0.133226
TMED10	0.238163	0.133769
LINC00662	-0.175068	0.134338
RNF121	-0.11616	0.134351
POLR3B	0.191877	0.135131
ARHGDIA	0.278577	0.135687
LRRC57	-0.306241	0.136384
ATG4B	-0.354867	0.136655
AL050309.1	0.112119	0.137905
TMUB2	-0.103765	0.138428
SORBS2	-0.340032	0.138462
TBP	-0.216492	0.139266
SNRNP27	-0.156742	0.139295
CYTH3	-0.181164	0.139538
CDH4	-0.143334	0.139634
CMTM6	0.540891	0.139743
ERCC5	0.137402	0.140575
RFTN2	-0.229173	0.140774
NEGR1	-0.450193	0.142004
SLC10A4	0.228365	0.142302
FAM228B	-0.139479	0.142415
MATR3.1	-0.355994	0.143779
AP001172.1	0.128516	0.144704
TXN2	-0.170805	0.14618
TBC1D9B	-0.620217	0.146658
C14orf119	0.219251	0.147438
IFNGR1	0.154809	0.148578
KDSR	-0.253026	0.149315
WRNIP1	0.163143	0.151993
WDR45	-0.371463	0.152106
ANGPT2	-0.346576	0.153888
KDM4A	-0.139579	0.154537
ECHS1	0.123094	0.154579
AL391069.2	0.570377	0.154761
ANGEL2	-0.159687	0.156306
RNF213-AS1	-0.358331	0.158012
AC002463.1	-0.28072	0.159085
STIMATE	-0.122813	0.159374
SF3A1	0.256314	0.161334
TRAPPC8	-0.133506	0.161632
ZNF559	-0.191539	0.162686
SAP30	0.102484	0.163121
ATP13A3	-0.343051	0.163194
SMIM13	0.193597	0.164372
ESRRG	-0.195856	0.164448
AL354733.3	-0.570187	0.165094
RNFT2	-0.179657	0.169294
DCAKD	-0.336624	0.169557
ODF2L	-0.190509	0.169957
MGAT4B	0.318305	0.170431
SLC27A6	0.190774	0.171001
PQBP1	0.118567	0.171763
ETFB	0.127851	0.173171
SKAP2	0.38908	0.173488
PIAS4	0.271884	0.174104
MAK	-0.310822	0.174627
POLR3C	-0.168051	0.176928
SPSB3	0.195851	0.17702
SYNPR	-0.314887	0.178118
EPS8	-0.12005	0.179352
RAMP2	0.19722	0.179863
DNHD1	-0.224646	0.180211
MAD2L2	0.116094	0.182717
GIGYF1	-0.271417	0.18492
TMEM70	0.233464	0.186578
TOB2	-0.102208	0.186795
NCAPD3	-0.164383	0.187771
CBX4	-0.121565	0.192439
NRXN2	-0.186761	0.194641
AADAT	-0.149106	0.195925
NAPA	-0.331978	0.196973
RNF115	-0.134323	0.197376
CHORDC1	0.114064	0.19739
ERVK13-1	-0.45211	0.197563
BRAP	0.108238	0.199381
NLK	-0.171059	0.200349
VPS13C	-0.133725	0.200463
IFNAR1	-0.140393	0.202057
STARD7	-0.435608	0.204256
DNM2	-0.238097	0.205131
GMEB1	-0.109282	0.206517
ZNF570	0.230289	0.209435
CPD	-0.156991	0.210379
SNRPA	0.222255	0.210523
EFL1	-0.133871	0.210897
NRSN1	-0.13084	0.211892
ARSB	-0.304495	0.213997
MRPL38	0.341369	0.214365
CPNE2	0.215057	0.214616
ENPEP	0.483999	0.21503
PHRF1	-0.508376	0.215375
CYP51A1	0.180336	0.216703
LINC01004	-0.175424	0.218606
CDC26	0.27014	0.220671
ADAM23	-0.150889	0.221303
IGFBPL1	-0.204175	0.221945
CD302	-0.277299	0.222761
AC112196.1	0.11516	0.22523
PTPRR	0.175288	0.228578
ST6GAL2	-0.345624	0.228903
HERPUD1	0.375232	0.229617
UBFD1	-0.279305	0.229813
NF2	-0.272656	0.230732
BTD	-0.1336	0.231096
LNPEP	-0.141352	0.232468
PYURF	0.124028	0.232553
STRIP1	-0.397973	0.236042
NR1H2	-0.513827	0.236492
SEC23IP	-0.123996	0.237308
ZNF620	0.232535	0.237435
ACBD5	0.167722	0.239374
AC016493.1	-0.199929	0.241501
NUDT16L1	0.148716	0.242392
AL035071.2	-0.123778	0.242866
LIN7C	0.169905	0.242955
RMND5B	-0.179111	0.246157
GRPEL1	-0.220561	0.246171
AC092683.1	-0.170959	0.246821
SMIM10L1	0.183444	0.248651
SMARCD3	0.118982	0.250375
APTR	-0.526519	0.251255
TMEFF2	-0.16667	0.251948
TBCD	-0.197551	0.252667
MAFG	-0.152381	0.258128
AL391807.1	0.159841	0.260149
AK3	-0.180415	0.260523
RAP2B	0.132254	0.261068
INO80	-0.141372	0.261884
NDUFA7	0.175687	0.262386
SHB	-0.135967	0.268251
MKNK2	0.335835	0.26876
BCAP29	0.169273	0.271512
CADM2	-0.185396	0.274904
FOXK2	-0.144194	0.277847
MGA	-0.298799	0.277942
ADCY3	-0.233431	0.279836
SMAP2	-0.210068	0.281048
SPECC1	0.120523	0.283835
TAFA2	-0.325678	0.285185
C8orf33	-0.375545	0.286773
IFT88	0.109668	0.287445
FUNDC1	0.113172	0.288757
HERC2	-0.154691	0.290414
MALT1	0.112661	0.29413
NIPA2	0.126124	0.294543
BBS1	-0.377619	0.29792
STAG3	-0.135244	0.29865
KSR1	-0.150396	0.299567
AC061958.1	-0.213784	0.30473
KBTBD6	-0.23792	0.306986
EXOSC6	0.10536	0.309668
MGRN1	-0.335602	0.31094
SEZ6	-0.379113	0.312799
ARMCX6	0.210317	0.320035
TTC7B	-0.213828	0.323109
SMIM20	0.16733	0.328242
KANSL2	-0.193555	0.328633
MLH1	-0.145859	0.330664
AC240274.1	0.275649	0.331745
GNG12-AS1	-0.464928	0.33914
SEMA6C	-0.28179	0.339759
PEF1	0.152279	0.340373
KLF6	0.178531	0.340407
ZC3H4	-0.299673	0.342376
LTBP4	-0.228854	0.343864
FAM76B	0.117016	0.344787
FGF13	-0.363761	0.345774
KCTD20	-0.130521	0.346137
MRAS	0.137809	0.346887
FAM169A	-0.222021	0.347172
FKTN	-0.150575	0.348038
PPP6R2	-0.188669	0.349018
SLC9A6	-0.236902	0.349461
METTL17	-0.337455	0.349785
[truncated: 1,902 more rows]

## Sheet: 0_MV2_vs_NBH_DGE
Gene_ID	avg_log2FC	p-adj-val
TTR	3.02532	8.086096e-318
RPS29	-0.72098	6.92679e-189
RPL38	-0.678014	1.503e-148
MARCKSL1	0.67624	1.04764e-147
MT-ND3	-0.805447	3.0267e-145
RPS27	-0.55928	4.3607e-144
PLCG2	-1.69045	6.39958e-113
ACTB	0.565986	5.1811e-103
RPL37A	-0.425153	3.69231e-101
MT-ATP8	-1.56578	5.94136e-101
TUBB3	0.61699	1.74207e-97
ACTG1	0.54781	2.09243e-94
MTRNR2L12	-1.169	1.80429e-93
MALAT1	-0.432713	4.83603e-90
TUBB2B	0.504093	4.16159e-81
PRMT1	0.778166	5.59911e-79
CFL1	0.525372	3.51297e-78
CKB	0.606734	2.54875e-76
PPP1R14B	0.56568	3.25517e-74
RPL37	-0.389436	1.00891e-72
STMN1	0.471956	1.09599e-72
EIF4A1	0.589067	2.76572e-68
BANF1	0.652191	1.35871e-66
TBCB	0.596268	3.73883e-66
RPL21	-0.291245	3.15547e-63
CXCR4	0.731956	4.29825e-63
MT-ND4L	-1.01033	6.82675e-63
HINT1	0.526239	5.40958e-62
CHCHD2	0.531385	1.46274e-61
FUS	0.506097	2.60803e-61
FTH1	0.483334	1.17096e-60
RPS21	-0.443889	1.21031e-60
TUBB	0.490792	8.7184e-59
ATP6V0B	0.610548	8.37619e-58
MTRNR2L8	-1.37999	8.65144e-58
RPL8	0.498289	1.2337e-56
MLF2	0.609625	1.94896e-56
UBE2I	0.484571	4.10367e-56
UBE2M	0.580449	2.6922e-55
DYNLL1	0.493981	6.50469e-55
RAB5C	0.626121	1.00857e-54
KDELR1	0.701239	1.91147e-54
PRELID1	0.534355	2.22351e-54
WDR83OS	0.623946	4.59472e-54
NR2F2	0.583563	2.78899e-53
UBE2S	0.55914	2.96225e-53
DCTN3	0.517907	9.76542e-53
PRDX1	0.69084	5.40821e-52
NDUFA3	-0.492259	1.90837e-51
CD63	0.624429	2.04079e-51
PSMB3	0.631034	2.04424e-51
H2AFZ	0.5358	5.1965e-51
SEC61B	0.470883	9.91179e-51
DLX5	0.524364	2.26477e-50
PDCD6	0.37477	1.19498e-49
HSP90AB1	0.437391	3.58066e-49
RPL34	-0.275605	6.41542e-49
CTDNEP1	0.689904	1.16572e-48
CCT8	0.490055	1.74548e-48
FAM89B	0.398777	8.07954e-48
TSC22D3	0.629347	1.07497e-47
LAMTOR5	0.471842	1.78298e-47
RAC1	0.448571	3.33599e-47
LINC00486	-0.734709	4.74187e-47
MDH2	0.493082	5.97356e-47
PSMB1	0.469268	7.70716e-47
CCT3	0.498998	8.78605e-47
CSTB	0.428359	9.20936e-47
TRIR	0.457869	1.09516e-46
GLRX5	0.431024	2.92755e-46
BRK1	0.476342	3.46196e-46
PFDN5	0.507614	5.04475e-46
SUMO2	0.403557	6.01303e-46
VAMP2	0.484249	8.35999e-46
PSMB5	0.526377	9.64382e-46
ATP5MC3	0.51617	2.46864e-45
TALDO1	0.531303	3.4146e-45
ILF2	0.466209	3.49111e-45
ADH5	0.319742	4.47982e-45
PFN1	0.53689	5.31588e-45
GTF3C6	0.38415	5.96668e-45
IGFBP2	0.652485	8.00433e-45
STRAP	0.445564	8.38233e-45
HMGN4	0.274635	9.04573e-45
RNF5	0.41668	1.39866e-44
MTRNR2L1	-1.0094	2.28151e-44
EIF3I	0.152909	4.83785e-44
RHEB	0.358734	8.94965e-44
RPS26	-0.25578	9.25078e-44
ATP6V0C	0.485037	9.93319e-44
RAN	0.460352	1.34928e-43
SNRPC	0.547152	1.99708e-43
HIST1H4E	-0.518613	2.13202e-43
SRSF7	0.415767	3.1522e-43
H3F3A	0.349504	3.15689e-43
PSMD4	0.585796	3.38711e-43
COMMD7	0.429811	5.35836e-43
PFDN2	0.464761	5.53192e-43
TMEM59	0.342358	6.37484e-43
PCBP1	0.390808	7.07689e-43
UQCRC2	0.4509	7.65282e-43
CLTA	0.429261	8.38439e-43
CIAO2B	0.462426	9.11196e-43
BRI3	0.463006	1.04015e-42
RPL26L1	0.445142	1.05424e-42
GABARAP	0.48914	1.06051e-42
PTGES3	0.460468	1.07462e-42
LSM3	0.422061	1.15079e-42
TBCC	0.565857	1.1611e-42
ATP6V1F	0.462764	1.65501e-42
RBX1	0.444295	1.75692e-42
DDX18	-0.324359	1.78533e-42
TOMM22	0.481218	2.19712e-42
SF3B5	0.564257	2.37123e-42
SIAH1	0.313691	2.78659e-42
RANBP1	0.472421	3.25736e-42
SPCS1	0.415563	3.82171e-42
PSMD8	0.393143	4.44069e-42
NME1	0.442404	4.57594e-42
C9orf16	0.366235	4.88563e-42
AURKAIP1	0.227694	8.78878e-42
EIF1	0.416101	1.62206e-41
TMED10	0.524304	1.67398e-41
ATP5PD	-0.311782	1.80756e-41
UQCRFS1	0.37568	2.14638e-41
NDUFA8	0.484412	2.68007e-41
XRCC6	0.441334	2.9377e-41
RPL18	0.431794	3.31997e-41
TAGLN3	0.433478	3.75525e-41
CIRBP	0.443151	3.93509e-41
CDKN2D	0.49022	3.97668e-41
PSMD3	0.722896	6.04942e-41
HSD17B10	0.632701	6.6098e-41
NDUFB3	-0.248443	8.83847e-41
ERH	0.423653	9.46324e-41
TRAPPC5	0.302874	1.20042e-40
MRPL51	0.412402	1.54117e-40
PSMA2	0.419851	1.75439e-40
PLEKHO1	0.377656	1.89412e-40
ROMO1	-0.43452	2.07871e-40
PSMB6	0.402884	2.09173e-40
DRAP1	0.369534	2.44912e-40
MPC2	0.283419	2.75729e-40
TRMT112	0.441717	3.04335e-40
SAT2	0.288585	3.33373e-40
MRPL41	0.328762	3.89334e-40
ECI2	0.26964	4.86144e-40
LSM2	0.486178	5.08854e-40
UBE2L3	0.312315	5.61288e-40
PGRMC1	0.375917	6.17194e-40
PSMD2	0.346698	6.65346e-40
RPP21	0.366491	6.86716e-40
SNRPD1	0.395792	7.79399e-40
DYNC1LI2	0.363445	8.01506e-40
SSB	0.494088	8.06467e-40
STUB1	0.355141	8.45059e-40
AP1S1	0.464965	1.09073e-39
SRSF2	0.51159	1.14484e-39
ORMDL1	0.325516	1.17078e-39
DDX39B	0.356884	1.17348e-39
CAP1	0.558231	1.39396e-39
APLP1	0.466014	1.48759e-39
ACP1	0.262824	1.54357e-39
CLTB	0.591331	3.28312e-39
WBP11	0.177006	3.58367e-39
TRAPPC4	0.487504	3.68188e-39
LSM4	0.446647	3.83711e-39
ZMAT2	0.121032	4.30472e-39
PET100	-0.645927	5.76437e-39
DCK	-0.345395	7.20891e-39
PUF60	0.508682	7.52971e-39
CADM4	-0.138292	7.92981e-39
RPS14	0.381689	1.01081e-38
ARF1	0.346888	1.03465e-38
EI24	0.57357	1.14136e-38
PPIL4	-0.126305	1.14987e-38
EEF1D	0.203888	1.34332e-38
MCRIP1	0.235088	1.40163e-38
MRPL18	0.491616	1.74902e-38
RAB11B	0.565404	2.00278e-38
EIF3F	0.423298	2.37218e-38
TAX1BP3	0.709069	2.42835e-38
RRAGA	0.441684	3.30647e-38
ANAPC11	0.417424	3.37706e-38
MAZ	0.151446	4.60462e-38
CSNK2B	0.420407	5.11027e-38
AL627171.2	-1.43981	5.14482e-38
DDAH2	0.347071	5.14768e-38
TSEN34	0.69526	5.16065e-38
INSM1	0.403814	7.091e-38
LAPTM4A	0.337255	7.31784e-38
MT-CO2	-0.297584	7.56108e-38
C17orf49	0.70859	7.81057e-38
ATP6AP2	0.384692	8.37037e-38
COX4I1	0.462048	8.46151e-38
SHTN1	-1.98519	9.65257e-38
ATP5F1D	0.152511	1.06426e-37
CCDC12	0.385111	1.23811e-37
SF1	0.475998	1.32933e-37
CD81	0.150921	1.48772e-37
TIMM17B	0.368006	1.49415e-37
ATP5F1C	0.398085	2.20384e-37
HSP90AA1	0.360443	2.39278e-37
CYTH2	0.406339	2.56936e-37
SNRPB	0.463393	3.01907e-37
PSMD13	0.280981	3.2425e-37
COX5A	0.409555	3.30509e-37
CD59	0.392405	3.91993e-37
HIST1H1E	-0.607812	4.4364e-37
ACTR3	0.299818	5.17611e-37
RPS4X	0.381851	5.57404e-37
ATP6V0E2	0.114319	5.64171e-37
TCEAL8	0.352815	6.50591e-37
HNRNPF	0.429193	7.1655e-37
ATP5ME	-0.564113	7.63606e-37
C1QBP	0.360532	9.04821e-37
TSG101	0.383946	9.22924e-37
MAGOH	0.437201	9.58755e-37
PSMD11	0.493353	1.03086e-36
SCAND1	0.319177	1.14529e-36
PCMT1	0.291201	1.25371e-36
ZNF22	0.420675	1.32963e-36
COA3	0.503821	1.47337e-36
CNIH1	0.432788	1.65022e-36
ADRM1	0.826998	1.92435e-36
SPSB3	0.543992	1.99465e-36
ATP6V0D1	0.274056	2.13444e-36
PYURF	0.181504	3.49211e-36
RTRAF	0.405249	3.62619e-36
SRSF3	0.416887	3.87532e-36
BAD	0.395408	3.93102e-36
H2AFY2	0.296355	4.55231e-36
APEX1	0.331762	4.5549e-36
CAPZA2	0.188491	4.55836e-36
UBE2N	0.218056	4.6585e-36
ARPC1A	0.347159	4.68813e-36
PQBP1	0.326553	5.59147e-36
GADD45G	0.297315	5.60229e-36
NACA	0.372482	8.91794e-36
NDUFB8	0.304614	9.31759e-36
RBM8A	0.455249	9.80623e-36
PIN1	0.362175	1.21429e-35
TCEA2	0.674781	1.24024e-35
STOML2	0.751024	1.73274e-35
GET1	0.311587	1.76531e-35
SPCS2	0.359366	1.82385e-35
ARL8A	0.39703	2.16561e-35
TIPRL	0.422109	2.33816e-35
VPS29	0.226521	2.35461e-35
ENO2	-0.109726	2.56298e-35
LSM5	0.440405	2.78123e-35
ARMCX3	0.365423	3.15583e-35
KRTCAP2	0.336761	3.50439e-35
RAB5IF	0.46811	3.5901e-35
MAGEF1	0.304924	3.76674e-35
ATP5MC1	0.506556	3.8269e-35
NDUFS6	0.227339	5.04929e-35
MRPL44	0.606366	5.29929e-35
SRP14	0.353198	5.30683e-35
EHMT2	0.345356	5.50587e-35
TXNRD1	0.219526	5.61324e-35
ATN1	-0.447015	5.69987e-35
IRF2BPL	0.461662	6.24025e-35
NPDC1	0.215373	6.39592e-35
CCT6A	0.328906	6.81366e-35
PPP4C	0.357027	7.78719e-35
EPM2AIP1	0.233931	7.80276e-35
NDUFA7	0.172156	9.23555e-35
COPS6	0.404708	9.31967e-35
MRPL43	0.390796	9.40499e-35
RABAC1	0.293216	9.64768e-35
ARL4C	0.421113	9.98271e-35
C1orf43	0.122663	1.014e-34
H3F3B	0.328756	1.1221e-34
CCT7	0.294325	1.19967e-34
SMIM19	0.408416	1.31481e-34
PRDX3	0.360168	1.33376e-34
MRPL11	0.794196	1.40765e-34
POLR2J	0.402233	1.42689e-34
BOD1	0.434816	1.50084e-34
MRPS24	0.203717	1.55284e-34
EMC4	0.187951	1.63279e-34
PCNP	0.290187	1.70067e-34
NDUFB10	0.317547	1.70325e-34
FIS1	0.292061	1.74027e-34
AKIRIN2	0.406189	1.8199e-34
SIVA1	0.455221	1.95512e-34
SRRT	0.604569	1.97096e-34
ARL2BP	0.363172	2.01143e-34
ATP5F1E	-0.36099	2.09188e-34
TMEM50A	0.289072	2.13174e-34
NUDC	0.336191	2.45064e-34
UBC	0.378363	2.76425e-34
GNB2	0.403738	2.88795e-34
PSMC6	0.269952	3.1846e-34
ALKBH7	0.250779	3.18958e-34
GRHPR	0.436172	3.2518e-34
ARPC2	0.357461	3.50722e-34
PSMB2	0.435133	3.66478e-34
SNRPE	0.329118	3.88541e-34
SF3B2	0.376563	4.7275e-34
HDGFL2	0.439113	5.64005e-34
ATP6V0E1	0.372347	6.03093e-34
HIKESHI	0.225526	7.24263e-34
EIF3E	-0.26395	7.32103e-34
RPL23A	-0.324404	7.83173e-34
CENPX	0.208161	9.26229e-34
TPT1	0.368893	9.31172e-34
VBP1	0.154248	9.5137e-34
NME2	0.452316	1.10965e-33
CACYBP	0.41991	1.11914e-33
VDAC1	0.264104	1.23458e-33
UBALD2	0.368322	1.24142e-33
SAC3D1	0.607352	1.25747e-33
SLC25A5	0.293884	1.26405e-33
SMARCB1	0.244819	1.62107e-33
KLHDC2	0.229988	1.71236e-33
CCDC28B	0.257256	1.87319e-33
ARPP19	0.262974	1.88927e-33
MPLKIP	0.353932	1.99976e-33
AP3M1	0.197779	2.02949e-33
MAGEH1	0.274956	2.15262e-33
KLHL35	0.360303	2.18481e-33
VPS28	0.19933	2.23347e-33
DHPS	0.444508	2.23865e-33
RAP2A	0.2823	2.24117e-33
H1FX	0.406906	2.32046e-33
CCDC90B	0.101081	2.3992e-33
METTL9	0.255392	2.49171e-33
NDUFAB1	0.279435	2.53165e-33
UBE2V2	0.223292	2.76467e-33
MED6	0.284504	2.92872e-33
CAMLG	0.314858	2.93056e-33
EEF1A1	0.347015	3.30847e-33
HNRNPA0	0.360207	3.85927e-33
GRAMD1A	0.290476	3.87545e-33
SEC11A	0.28578	4.39185e-33
POTEF	-0.526538	4.50185e-33
RAB18	0.244799	4.81577e-33
SNF8	0.302265	5.4859e-33
ATP6V1G1	0.404935	5.56338e-33
POLR2K	0.165619	5.5803e-33
PSMC1	0.378415	5.72782e-33
JPT1	0.389894	6.08058e-33
HADHA	0.124438	6.23204e-33
PFDN4	0.235222	6.58549e-33
C19orf53	0.255597	7.18723e-33
ARF4	0.293636	7.41875e-33
EIF3D	0.269134	7.42492e-33
YIPF3	0.182812	7.58827e-33
CUTA	0.289572	8.23957e-33
B4GALNT1	0.535205	8.29042e-33
SREK1IP1	-0.399463	8.60264e-33
PTS	0.272348	8.68215e-33
CYB5A	0.437184	8.78952e-33
HMGN2	0.399309	9.12751e-33
SRM	0.334324	9.85931e-33
MRPS18C	0.282757	1.10425e-32
PPP2CA	0.320421	1.11573e-32
PAFAH1B3	0.365323	1.34247e-32
AL354733.3	-1.08189	1.36329e-32
PEBP1	0.369359	1.59405e-32
NT5C3B	0.411526	1.60411e-32
PSMA6	0.25569	1.65651e-32
ARPC5	0.345864	1.67089e-32
RPLP0	0.419078	1.69105e-32
FJX1	0.110046	1.87062e-32
CALM3	0.367819	1.87317e-32
DERL1	0.509329	1.96884e-32
PSMB4	0.369295	2.13415e-32
CCDC107	0.393071	2.24256e-32
MICOS10	0.283351	2.62773e-32
CCT5	0.289518	2.71291e-32
DBI	0.342468	2.83237e-32
TPI1	0.355103	2.98816e-32
DCTN6	0.251193	3.0519e-32
MEAF6	0.299852	3.32026e-32
C9orf78	0.189102	3.91037e-32
UBA2	0.230888	3.93251e-32
NDUFC2	0.421026	4.39729e-32
NDN	0.254257	4.60426e-32
ACBD3	0.230396	4.6399e-32
TMEM9B	0.444701	4.92878e-32
CDKN1B	0.196753	4.96323e-32
NUCB2	0.141431	5.18291e-32
SF3B6	0.40028	5.66053e-32
OCIAD1	0.332326	5.70684e-32
BASP1	0.273008	5.72763e-32
TUFM	0.290863	5.80974e-32
ARMC1	0.298074	5.92427e-32
NOP10	0.348935	6.37681e-32
RTL8C	0.41884	6.6679e-32
NARS	-0.239115	7.0501e-32
LAMTOR1	0.448457	7.38273e-32
NAA20	0.363782	7.47537e-32
BTF3L4	0.293436	7.51492e-32
BTG1	0.372155	7.72769e-32
THYN1	0.59572	8.89705e-32
PSMC4	0.414136	9.93458e-32
ANP32A	0.202557	1.00605e-31
HINT3	0.133419	1.04448e-31
ATMIN	0.274867	1.07655e-31
TVP23C	-0.289109	1.12937e-31
MED28	0.372685	1.18733e-31
LIN7C	0.148204	1.19563e-31
DNAJC7	0.380503	1.21601e-31
SNU13	0.311514	1.23119e-31
EFNB1	0.545104	1.31774e-31
NSG1	0.364257	1.34182e-31
DCUN1D5	0.352716	1.40238e-31
NSFL1C	0.4737	1.86658e-31
PSMC5	0.235273	2.00922e-31
EPN1	0.39885	2.25019e-31
MRPS23	0.525902	2.2564e-31
CRIPT	0.174756	2.26164e-31
MAGED2	0.391622	2.26503e-31
GSTP1	0.368817	2.70165e-31
ENHO	0.147771	2.92017e-31
IDS	0.265114	3.06365e-31
BUB3	0.373294	3.65587e-31
RPL41	-0.131476	3.98214e-31
ZNF24	0.249951	3.99058e-31
CDK5R1	0.353682	4.04204e-31
DYNLT1	0.415184	4.04964e-31
KIAA1586	-0.104416	4.10898e-31
NDUFV2	0.154825	4.2731e-31
TM2D3	0.285076	4.40492e-31
VDAC3	0.271078	5.01368e-31
ABRACL	0.404628	5.41262e-31
CNPY2	0.338859	5.42731e-31
METTL2A	0.387931	5.58453e-31
DDR1	0.373563	5.94501e-31
MRPL14	0.556354	7.23786e-31
CDK2AP1	0.413887	7.48485e-31
SAP30	0.171472	8.42403e-31
TKT	0.360756	8.75241e-31
MRPL20	0.452241	8.76285e-31
MEX3D	-0.599507	9.22329e-31
MRPS26	0.604746	9.64055e-31
EIF3G	0.263852	1.02935e-30
MAPK6	-0.116992	1.04699e-30
CUEDC2	0.318997	1.05564e-30
BLOC1S4	0.442988	1.06481e-30
ZBTB6	0.358453	1.34146e-30
SAP18	0.310036	1.45362e-30
MRPS16	0.330824	1.50127e-30
SRGAP2B	-0.428935	1.56757e-30
MRPS36	-0.191654	1.62208e-30
SLC39A6	0.344946	1.7294e-30
TCP1	0.300728	2.09437e-30
GNG10	0.215467	2.20187e-30
FAM3C	0.305178	2.2788e-30
POLR2F	0.398869	2.31045e-30
CWC15	0.105662	2.3253e-30
CTR9	0.266372	2.34392e-30
CDC42EP3	0.230264	2.40199e-30
COPS3	0.327226	2.45624e-30
YTHDF2	0.316754	2.50261e-30
LAMTOR2	0.444499	2.57098e-30
MUS81	-0.594745	2.81267e-30
SRP19	0.236795	2.81558e-30
ACTR6	0.212187	2.82904e-30
TMBIM6	0.264166	2.98733e-30
TDG	-0.167582	3.29621e-30
BBIP1	0.149545	3.32952e-30
EIF3K	0.304031	3.33756e-30
SLC32A1	0.23975	3.33785e-30
CHMP1B	0.268745	3.64192e-30
SSR2	0.253818	3.65376e-30
TMEM98	0.318751	3.79293e-30
LINC01578	0.33268	4.06214e-30
TSPAN3	0.257257	4.1064e-30
SRI	0.281244	4.17931e-30
HACD3	0.393112	4.42819e-30
RBM4	0.362197	4.49282e-30
FGFR1OP2	0.330736	4.58795e-30
TRAPPC1	0.362829	4.80944e-30
HMGB3	0.301853	5.16155e-30
GHITM	0.378732	5.20063e-30
ATP5F1B	0.325023	5.30205e-30
DDX39A	0.738884	5.56674e-30
PPIA	0.348751	5.69261e-30
SNRNP70	0.215537	5.69604e-30
MT-ND1	-0.375988	5.73625e-30
PCDHB2	-0.458014	6.01404e-30
EMC6	0.451761	6.08368e-30
ITGB1BP1	0.113364	6.17847e-30
MKRN1	0.226957	6.22843e-30
UCHL1	0.405957	6.87267e-30
GTF2B	0.131568	7.0179e-30
ZNHIT3	0.348349	7.59421e-30
PSMD7	0.286644	7.65387e-30
EIF4H	0.115971	9.65914e-30
MAPRE1	0.215065	9.85436e-30
ERP29	0.304231	1.00115e-29
TAF9	0.385597	1.05633e-29
BTF3	0.372869	1.08301e-29
NUTF2	0.159874	1.10434e-29
BCAP31	0.617434	1.15163e-29
DDOST	0.582745	1.17231e-29
LDOC1	0.345599	1.19268e-29
MRFAP1L1	0.324532	1.19519e-29
CFAP20	0.308754	1.34201e-29
PPP1CC	0.246288	1.44246e-29
CEBPZ	-0.308521	1.55307e-29
TMEM35A	0.362221	1.62664e-29
PPIB	0.259322	1.74402e-29
SLC25A3	0.213412	1.77164e-29
SUPT4H1	0.359995	1.78048e-29
IMMT	0.239857	1.78249e-29
NDUFB1	-0.372728	1.83811e-29
NDUFB7	0.175245	1.90379e-29
PRPF4B	-0.199985	1.93504e-29
AL391807.1	0.168204	2.04304e-29
VPS36	0.155979	2.18331e-29
NFKBIA	0.490405	2.23306e-29
PPP1R15A	0.468347	2.2841e-29
HSPA8	0.37372	2.3066e-29
MBIP	0.218531	2.35148e-29
COA4	0.425703	2.45725e-29
CITED2	0.157687	2.50035e-29
EIF6	0.380428	2.50509e-29
ZNF506	-0.14095	2.54738e-29
VDAC2	0.341709	2.6849e-29
SELENOH	0.230598	2.80272e-29
TMED4	0.280656	2.83384e-29
SNHG32	0.325136	2.9781e-29
TMEM183A	0.380626	3.17616e-29
SSU72	0.257105	3.23718e-29
TOMM20	0.325778	3.24383e-29
HSPD1	0.154367	3.46989e-29
DBN1	0.332618	3.53553e-29
MT-ND5	-0.516277	3.66625e-29
YPEL3	0.226582	3.70739e-29
POLR2J3	-0.134529	3.76543e-29
ETFB	0.219514	3.97661e-29
SSR4	0.228988	4.19028e-29
PDIK1L	0.100144	4.48542e-29
DNAJB11	0.698831	4.81595e-29
COX5B	0.311972	4.86146e-29
RAB5A	0.255255	4.89195e-29
SLC25A4	0.335286	4.92294e-29
GDAP1L1	0.184826	4.92885e-29
MTURN	0.154255	4.94792e-29
AP2S1	0.281577	5.37273e-29
COPS8	0.276753	5.85213e-29
COTL1	0.604552	5.96264e-29
CCT4	0.223255	6.23346e-29
CLDND1	-0.117722	6.28666e-29
PSMA5	0.162334	6.30313e-29
MTPN	0.24387	6.37356e-29
TAF7	0.140649	6.60726e-29
NDUFS2	0.227773	6.78391e-29
SELENOW	0.340964	6.82565e-29
MZT2B	0.162548	7.33242e-29
COPE	0.262269	7.54498e-29
SNX3	0.143774	7.83571e-29
ZNF138	-0.214555	7.89563e-29
FGD5-AS1	0.124933	8.09619e-29
BLOC1S2	0.152577	8.53699e-29
RPL36AL	0.205325	8.59807e-29
LZIC	0.220055	8.84346e-29
ING4	0.212401	8.92017e-29
CCT2	0.244528	8.94863e-29
LEMD1	0.110627	9.20166e-29
MED10	0.298108	9.6246e-29
MRPS7	0.370093	9.9776e-29
DNAJA2	0.101356	1.02895e-28
PJA1	0.296581	1.04988e-28
PDIA3	0.29035	1.06646e-28
GNAI2	0.215176	1.11149e-28
ENO1	0.483934	1.13452e-28
NONO	0.202511	1.16034e-28
CYC1	0.456331	1.21669e-28
EIF2S1	0.157613	1.24094e-28
SPAG7	0.52318	1.28719e-28
ENY2	0.366979	1.31154e-28
GDI1	0.311246	1.38679e-28
PWP1	0.198233	1.40499e-28
MMADHC	0.298933	1.48157e-28
MESD	0.323745	1.53697e-28
MED19	0.354269	1.55903e-28
SRGAP2C	-0.383054	1.56218e-28
CXADR	0.320548	1.70888e-28
SSBP1	0.135797	1.75659e-28
EWSR1	0.146115	1.99475e-28
SMG1	-0.125888	1.99484e-28
PABPN1	0.354652	2.12171e-28
DAD1	0.123938	2.15825e-28
RNPS1	0.301995	2.59107e-28
AC010729.2	0.201806	2.63394e-28
GLRX3	0.220329	2.65428e-28
HNRNPUL1	0.23548	2.81239e-28
REX1BD	0.117482	2.92557e-28
CDC42SE1	-0.385381	2.92988e-28
EMC7	0.274022	2.947e-28
USP11	0.244543	2.97085e-28
ELOC	0.251091	3.12698e-28
COMMD2	0.253587	3.16713e-28
DNAAF2	-0.103067	3.32462e-28
COPB1	0.205414	3.44143e-28
ZNF664	0.177134	3.44582e-28
MT-ND6	-0.646101	3.60065e-28
TRAPPC2L	0.274418	3.72476e-28
MRPL36	0.331777	3.79764e-28
SEC14L1	0.240942	3.90497e-28
PHF5A	0.291457	4.12642e-28
REEP5	0.157098	4.20658e-28
NOVA2	0.135102	4.21033e-28
SLC25A6	0.375378	4.28342e-28
MRPL9	0.526044	4.30949e-28
ZC3H15	0.255794	4.40033e-28
LDHB	0.257101	4.53883e-28
FAAP20	0.122172	4.62197e-28
METTL26	0.291004	4.66667e-28
ZNF253	-0.21846	4.80828e-28
ARF3	0.199553	4.95969e-28
VEZF1	0.267935	5.17524e-28
RPL39	-0.111914	6.70791e-28
CSAD	0.167864	6.81277e-28
AC244517.2	-0.505937	6.86021e-28
H2AFY	0.275481	7.11564e-28
KCNQ2	0.289204	7.17472e-28
SRSF9	0.190556	7.21079e-28
CRIP2	0.260521	8.13945e-28
ARL6IP1	0.359626	8.60313e-28
CNBP	0.251016	8.87442e-28
MRPS6	0.457449	9.13079e-28
ATP6V1D	0.159981	9.30228e-28
PHC2	0.27629	9.47204e-28
EIF4E2	0.285213	9.61393e-28
EIF4A2	0.326586	9.61505e-28
MTMR6	0.12014	9.73738e-28
DHRS7	0.2255	9.73999e-28
COPS4	0.204636	1.14658e-27
SDCBP	0.252648	1.18667e-27
LMAN2	0.517646	1.21648e-27
NDUFC1	-0.108821	1.23544e-27
TOMM5	0.338815	1.24083e-27
MED8	0.412058	1.40877e-27
DYNLRB1	0.339456	1.4756e-27
LSM7	0.321881	1.63079e-27
KLF13	0.327351	1.65719e-27
PHPT1	0.332868	1.66147e-27
MRPL54	0.385835	1.70372e-27
FKBP4	0.12177	1.71118e-27
RETREG2	0.470344	1.72347e-27
GNAI3	0.249366	1.72513e-27
BIRC2	0.119963	1.75014e-27
TADA3	0.286816	1.76409e-27
TSPO	0.281161	1.80946e-27
CLPP	0.601374	1.8181e-27
VCP	0.212642	1.88761e-27
PSMC3	0.1803	1.89704e-27
RPL6	-0.123188	2.03994e-27
NHP2	0.200338	2.06334e-27
PSMF1	0.149729	2.16108e-27
DCTN2	0.140062	2.19365e-27
TRMT10C	-0.281606	2.26867e-27
IK	0.245217	2.41155e-27
SCRT2	0.30325	2.44617e-27
SNN	0.234613	2.48732e-27
OLFM2	0.127201	2.48954e-27
PTP4A2	0.242613	2.52031e-27
CLNS1A	0.20844	2.59771e-27
TP53INP1	0.226447	2.7183e-27
BLOC1S1	0.14693	2.74581e-27
CPLX2	-0.297769	2.92586e-27
TMSB15B	-0.312401	3.21982e-27
ICK	0.212707	3.23025e-27
RPS2	0.329982	3.25347e-27
SELENOT	0.271672	3.32016e-27
DLD	0.11703	3.49315e-27
NDUFA11	0.182986	3.61463e-27
ARG2	0.459425	3.64029e-27
USO1	0.137838	3.76588e-27
TSSC4	0.449935	4.17664e-27
RALA	0.230551	4.34327e-27
GTF2A2	0.258533	4.44396e-27
POP7	0.156193	5.35585e-27
NDUFV1	0.288104	5.43366e-27
TUBA1A	0.25771	5.495e-27
GMFB	0.133299	5.69357e-27
PSAP	0.174824	5.74146e-27
DNAJC19	0.290432	5.80841e-27
DANCR	0.34784	5.91475e-27
CTXN1	0.321557	6.0118e-27
HNRNPH2	0.363789	6.11361e-27
EXOSC6	0.338162	6.18434e-27
C4orf3	0.133801	6.70541e-27
ECHS1	0.281782	7.04933e-27
NDUFS7	0.235347	7.29284e-27
EIF4E	0.294673	7.32195e-27
NDUFA10	0.172249	7.62711e-27
PLRG1	0.254521	7.77817e-27
BNIP3	0.216381	7.81702e-27
RNF181	0.342601	7.97252e-27
FIBP	0.499723	8.22008e-27
POMP	0.256929	8.28201e-27
HSPE1	0.345345	9.1448e-27
GSPT2	0.409972	9.54979e-27
RNF10	0.118404	1.01614e-26
PAIP1	0.112837	1.09725e-26
FKBP1A	0.225572	1.11322e-26
CENPV	0.113377	1.11751e-26
PGK1	0.343063	1.14269e-26
GAS5	0.263084	1.2318e-26
PDXP	0.865823	1.41907e-26
CCZ1	0.273738	1.51345e-26
RBM3	0.309451	1.57159e-26
WTAP	0.189588	1.61386e-26
SUCLG1	0.205965	1.62792e-26
MANF	0.588786	1.72016e-26
RPL3	0.314298	1.82091e-26
PPP2R2A	-0.128164	1.84436e-26
NAA10	0.341152	1.85039e-26
TMX4	0.300622	1.90293e-26
PRPF31	0.627717	2.12585e-26
CIAO2A	0.186773	2.16817e-26
C11orf54	0.165185	2.32255e-26
COA6	-0.194967	2.34065e-26
PGP	0.13117	2.34801e-26
RNF187	0.277865	2.41447e-26
SBDS	-0.430145	2.45333e-26
TIMM13	0.126354	2.45557e-26
MEIS2	-0.773833	2.54046e-26
SUCO	-0.1026	2.56699e-26
NDUFS3	0.318666	2.71989e-26
IDH3G	0.154509	2.72907e-26
LSM1	0.369264	2.78885e-26
SP8	0.400866	2.82154e-26
CRCP	0.306031	3.09752e-26
CNTFR	0.352327	3.14385e-26
PGLS	0.119519	3.25907e-26
MPG	0.407047	3.34102e-26
MFF	0.14968	3.70263e-26
FKBP3	0.245902	3.807e-26
HAX1	0.315687	3.81848e-26
RBBP7	0.24708	3.90397e-26
ATP5PB	0.278849	4.0585e-26
PIK3R2	0.30124	4.12573e-26
NXT1	0.569016	4.15615e-26
PPP1R18	0.42781	4.57038e-26
KRT10	0.310514	4.57336e-26
TUBA1B	0.387854	4.61012e-26
ASNSD1	-0.369955	5.07693e-26
CSNK1E	0.349043	5.13027e-26
RHOBTB3	0.238311	5.48846e-26
SH3BGRL3	0.139191	5.57217e-26
DEGS1	-0.29154	5.59951e-26
SELENOF	0.104227	5.67197e-26
DGUOK	0.268626	6.00377e-26
RTF2	0.248779	6.26322e-26
TMEM160	0.147157	6.34014e-26
ARL4D	0.350276	6.38561e-26
MOB4	0.240443	6.459e-26
CAPZA1	0.132566	6.51902e-26
CHMP5	0.254036	6.65699e-26
TSN	0.224233	6.72697e-26
LARP4	-0.19157	6.75787e-26
THAP2	0.19975	7.29723e-26
UBA1	-0.102169	7.45519e-26
LASP1	0.205627	7.58166e-26
MIEN1	0.465014	7.62657e-26
NCBP2	0.341998	7.7351e-26
VPS72	0.341219	7.81812e-26
PHAX	0.212207	7.84406e-26
GTF3A	0.319017	7.89373e-26
ACTL6A	0.368324	7.9899e-26
HSPA5	0.614129	8.41669e-26
GNG3	-0.152562	8.53888e-26
GPC2	0.170058	9.10215e-26
SNX6	0.264088	9.50916e-26
TSR3	0.387328	1.00242e-25
NUDT1	0.310745	1.01751e-25
UBE2D1	0.259867	1.01754e-25
MXD4	0.214778	1.02383e-25
RSBN1	0.232913	1.04116e-25
TMEM41B	0.193172	1.04847e-25
NHLRC3	0.202087	1.0572e-25
ATAD1	0.152306	1.06493e-25
LSM10	0.443812	1.0736e-25
AKR7A2	0.840558	1.13092e-25
NDUFAF5	0.161704	1.21883e-25
SRRM2	0.24775	1.24716e-25
GPX4	0.156234	1.25577e-25
FTL	0.345257	1.2746e-25
COMMD9	0.145574	1.29995e-25
VPS26B	0.298124	1.41316e-25
RPS19BP1	0.409207	1.4434e-25
RBM17	0.352721	1.50044e-25
ZSCAN16-AS1	-0.293177	1.61838e-25
PHB2	0.446819	1.67327e-25
ASB8	0.220223	1.80079e-25
ZBTB18	0.121135	1.82319e-25
ZNF580	0.310692	1.91595e-25
ATP5IF1	0.170184	1.97202e-25
ZNF155	-0.195492	1.97298e-25
CLIC1	0.49953	2.01755e-25
MORF4L2	0.324747	2.03543e-25
FSCN1	0.292409	2.05831e-25
LINC01089	-0.391158	2.09181e-25
C2orf69	0.353415	2.15965e-25
HPF1	0.205959	2.37811e-25
SYNC	-0.150391	2.42985e-25
THAP12	0.15793	2.5591e-25
JTB	0.151367	2.58856e-25
JUND	0.404283	2.65909e-25
ARPC5L	0.32415	2.66073e-25
HSDL1	0.223013	2.66293e-25
CASC3	0.123585	2.76594e-25
YIPF5	0.149556	2.91659e-25
CCDC124	0.151917	3.00589e-25
ARL3	0.250111	3.01997e-25
LBH	0.21681	3.08385e-25
DPY30	0.195387	3.10147e-25
UBE2L6	0.163034	3.12573e-25
CMPK1	0.237867	3.41439e-25
TP53I11	0.32338	4.10588e-25
ERV3-1	-0.113757	4.30199e-25
ZNF92	0.18553	4.4726e-25
CDK4	0.311591	4.61036e-25
CASP8AP2	-0.122917	4.61847e-25
EIF1AX	0.343474	4.8261e-25
SEPHS1	0.262016	5.31647e-25
MLLT11	0.347367	5.37893e-25
TAX1BP1	0.131592	5.50902e-25
POLDIP2	0.433475	5.5455e-25
MFSD14A	0.218649	5.80448e-25
COMMD3	0.184917	6.00646e-25
IDH2	0.394287	6.54565e-25
TCF25	-0.112265	6.65658e-25
KHSRP	0.178806	6.7615e-25
QSER1	-0.150236	6.86787e-25
C7orf50	0.244721	6.91569e-25
EIF3J	-0.122305	7.03859e-25
HNRNPM	0.327649	7.31396e-25
RPL35A	-0.113754	7.3319e-25
RCN1	0.273803	8.12664e-25
H2AFV	0.151778	8.43467e-25
ALDH9A1	0.207816	8.53151e-25
XPA	-0.116311	8.57488e-25
SNRPG	0.215707	8.69623e-25
TMEM219	0.33238	9.00521e-25
ARFGAP3	0.185907	9.48471e-25
MATR3.1	-0.756609	1.03214e-24
PARK7	0.33369	1.06855e-24
HSBP1	0.219347	1.18751e-24
HEATR5B	-0.12057	1.20122e-24
UBTF	0.241073	1.28686e-24
RNF103	0.103039	1.32147e-24
BNIP2	0.192871	1.35878e-24
SERINC1	0.184921	1.51419e-24
SRSF5	0.130413	1.63254e-24
MSH6	-0.122918	1.72494e-24
EIF4B	0.137219	1.77072e-24
PARL	0.343092	1.81561e-24
RTL8A	0.851075	1.85969e-24
TRIM28	0.491723	1.86736e-24
CHMP2A	0.152354	1.88004e-24
NEDD8	0.207299	1.89099e-24
AP3M2	0.197158	1.97065e-24
SERF2	0.325586	2.03052e-24
DPYSL4	0.148983	2.0863e-24
CREBZF	0.163799	2.12801e-24
NDUFB2	0.194669	2.14461e-24
R3HCC1	0.303348	2.15039e-24
FUNDC2	0.145027	2.26891e-24
LY6H	0.247488	2.28818e-24
HSPA13	0.180352	2.32839e-24
PEA15	0.121729	2.33565e-24
ZNF512	0.240268	2.73064e-24
TTC9B	0.107599	2.85348e-24
CRBN	0.132732	3.03057e-24
EIF4A3	0.270461	3.08628e-24
HERC2	-0.173588	3.29104e-24
HAGH	0.225111	3.35294e-24
ZNF682	0.123288	3.5183e-24
LSM14B	0.205052	3.58625e-24
FHL1	-0.148074	3.6614e-24
C3orf70	0.1641	3.76559e-24
HTATSF1	0.165173	3.80725e-24
SNRNP40	0.268854	3.83041e-24
UBE2A	0.165806	3.84975e-24
ZNF518B	0.128454	3.87676e-24
PSMA4	0.170727	3.94707e-24
PDRG1	0.179078	4.07009e-24
ARPC4	0.201734	4.07535e-24
PSMA1	0.188587	4.16384e-24
NUDT3	0.187756	4.17562e-24
OTUB1	0.458222	4.27525e-24
UQCRH	0.333062	4.35664e-24
MRFAP1	0.142845	4.46198e-24
ACTL6B	0.208895	4.65136e-24
PRPSAP1	0.17142	4.79824e-24
COPZ1	0.289499	4.93709e-24
TRAM1	0.211433	4.98256e-24
FAM136A	0.534589	5.20136e-24
MEX3C	-0.187908	5.22787e-24
ZNF143	0.274695	5.23519e-24
DUT	0.101762	5.45143e-24
EIF5A	-0.11371	5.49657e-24
SNHG29	0.345734	5.62745e-24
CLCN3	-0.100528	5.80085e-24
FAM50A	0.276196	5.86376e-24
ARHGDIA	0.43779	5.87797e-24
ZNF281	0.343194	5.9314e-24
NDUFA1	-0.217806	6.03396e-24
TRIM8	0.185613	6.06094e-24
CNOT7	0.24469	6.14762e-24
AKAP8L	-0.111551	6.19778e-24
LINC00909	0.102775	6.34485e-24
CCDC66	0.138072	6.39039e-24
NCOA4	0.258635	6.40061e-24
PRDX5	0.23749	6.4516e-24
SECISBP2	0.217881	7.32771e-24
HDGF	0.13512	7.62635e-24
SNRPA1	0.220014	7.69427e-24
AKR1B1	0.385079	7.81264e-24
COQ7	0.136546	7.87121e-24
ZNF302	0.116864	8.53972e-24
GOSR1	0.243097	8.83713e-24
NARF	-0.192425	9.06788e-24
FAM210B	0.161561	9.11632e-24
ZNF675	-0.266607	9.22503e-24
SLC25A29	0.23157	9.5124e-24
ALDH2	-0.127516	9.52925e-24
TLN1	0.158664	9.57362e-24
POGK	0.10531	9.98792e-24
MRPL47	0.320163	1.01032e-23
MEA1	0.360925	1.0201e-23
IFIT5	0.177088	1.07729e-23
THRA	0.190873	1.08656e-23
C3orf14	0.255353	1.09802e-23
HDAC3	0.236976	1.10946e-23
COQ10B	0.316936	1.1289e-23
SYNJ2BP	0.2015	1.13242e-23
NDUFA12	0.196665	1.16158e-23
CRNKL1	-0.174519	1.1995e-23
FAM171A2	0.393441	1.26648e-23
SNRPD2	0.323735	1.27238e-23
TMEM203	0.282752	1.31287e-23
TLCD3B	0.446225	1.31702e-23
SAR1A	0.242832	1.3792e-23
SARAF	0.287185	1.41306e-23
MGST3	0.31305	1.41776e-23
MAD2L2	0.130112	1.4383e-23
NFIB	0.117954	1.47274e-23
VHL	0.151475	1.49132e-23
IER5	0.465646	1.52306e-23
NSA2	-0.285212	1.53965e-23
SH3BP5	0.220884	1.5475e-23
MCL1	0.175667	1.59321e-23
CMTM6	0.76987	1.65458e-23
IP6K2	0.25791	1.73818e-23
TCF3	0.142572	1.75361e-23
GLOD4	0.213822	1.7616e-23
PGAM1	0.195707	1.80387e-23
GOLPH3	0.275493	1.84247e-23
RAD23A	0.261934	1.87636e-23
REV1	0.137462	1.89629e-23
PABPC1	-0.298965	1.94899e-23
ILK	0.124956	1.99098e-23
CHCHD1	0.200732	2.01802e-23
GCSH	0.2201	2.03441e-23
VPS35	0.117863	2.0879e-23
DLL3	0.39151	2.20956e-23
PTTG1IP	0.151847	2.27236e-23
EPCAM-DT	-0.650835	2.31922e-23
LMNA	-0.104297	2.34383e-23
EID2	0.210556	2.35388e-23
HNRNPLL	0.166769	2.39982e-23
OSER1	0.226255	2.49433e-23
LINC00599	0.111096	2.56796e-23
BAG6	0.437485	2.70075e-23
NFKBIL1	-0.140865	2.74169e-23
MSL3	0.175131	2.74789e-23
LEPROT	0.25772	2.79489e-23
FLAD1	0.10386	3.16138e-23
LSM12	0.118095	3.18136e-23
POLR2B	0.158216	3.3238e-23
DNTTIP1	0.596902	3.40025e-23
ZNF583	0.177818	3.40943e-23
BCOR	0.147778	3.4482e-23
MRPS17	0.256445	3.65081e-23
LYRM2	-0.178348	3.67111e-23
IFNAR1	-0.230838	3.79472e-23
TCTEX1D2	0.249839	3.8199e-23
RBM24	0.443611	3.91313e-23
TRAPPC6B	0.242287	3.97153e-23
ENOPH1	0.20707	4.03596e-23
RBM23	-0.187702	4.0812e-23
DPH7	0.525868	4.09851e-23
NUTM2A-AS1	-0.158283	4.14258e-23
PDPK1	0.264697	4.20761e-23
YWHAG	0.300118	4.50808e-23
MOSPD1	0.16593	4.71105e-23
GSK3A	0.45911	4.76603e-23
LSM6	0.324882	4.85789e-23
THAP5	-0.241358	4.8777e-23
PAFAH1B2	0.119554	5.00171e-23
ANAPC16	0.190932	5.01538e-23
SSR3	0.456794	5.05294e-23
ZFP30	-0.159112	5.33171e-23
ZNF32	0.34578	5.40051e-23
BZW1	0.176782	5.44548e-23
RIMKLA	0.209805	5.49336e-23
NDUFAF8	0.269373	5.77739e-23
SEPTIN2	0.102423	5.84965e-23
RNF144A	0.132023	5.99641e-23
POLR2L	-0.306205	6.046e-23
TGOLN2	0.274054	6.18332e-23
THOC7	0.354332	6.26163e-23
MRPL23	-0.244059	6.33124e-23
ZNF3	0.213784	6.3964e-23
UBE2J2	0.291215	6.41453e-23
RIMKLB	-0.102589	6.42032e-23
ARL6IP5	0.240646	6.46073e-23
NUDCD2	0.208649	6.46658e-23
ALKBH5	0.396731	6.56322e-23
ZNF883	-0.196971	6.61045e-23
YWHAH	0.241841	6.78246e-23
OSTC	0.211453	6.8259e-23
KIF1A	0.1	7.19502e-23
POLR2I	0.101605	7.2782e-23
KIF3C	-0.141872	7.4481e-23
CARHSP1	0.154652	7.58736e-23
DUSP12	0.389845	7.69646e-23
BMI1	0.119719	7.89679e-23
CNIH4	0.193535	8.63003e-23
GRIPAP1	-0.103696	8.88722e-23
AC012358.3	-0.452189	9.20855e-23
PRPF18	-0.201852	9.47093e-23
TMF1	-0.243798	9.61542e-23
FAM229B	0.328619	9.86193e-23
TARDBP	0.135783	1.0227e-22
TMEM151B	0.297929	1.03261e-22
RPS5	0.32769	1.0381e-22
STIP1	0.239836	1.03986e-22
SOX12	0.178841	1.06317e-22
TBRG1	0.193789	1.15176e-22
ZFAND5	0.247591	1.21341e-22
TP53BP2	0.265141	1.24841e-22
ERGIC2	0.203164	1.31197e-22
HPCAL1	0.21051	1.34173e-22
ACAT1	0.114708	1.38664e-22
LMNB1	-0.130933	1.40417e-22
NDUFS8	0.252419	1.41593e-22
MSMO1	0.116532	1.48372e-22
RASSF2	0.13735	1.48565e-22
ITM2B	0.255328	1.57495e-22
MICAL3	-0.145806	1.59115e-22
NOL11	0.381239	1.65205e-22
LRP1	-0.144374	1.68555e-22
SF3B4	0.498605	1.69141e-22
TMEM230	0.20583	1.73489e-22
MRPL38	0.558686	1.80137e-22
ANAPC5	0.135397	1.8023e-22
DERL2	0.380125	1.82914e-22
PDCD5	0.150422	1.84667e-22
PRRT2	0.125406	1.87375e-22
IER3IP1	0.276194	1.95437e-22
ZNF780B	-0.149463	2.00849e-22
CCDC115	0.523293	2.03352e-22
PGRMC2	0.247921	2.0388e-22
CHMP4A	0.176891	2.14909e-22
CTTN	0.142677	2.17166e-22
ZSCAN9	0.226023	2.20115e-22
SYNRG	-0.124939	2.23033e-22
ARMC8	0.205341	2.24127e-22
ATAT1	0.105827	2.31229e-22
CST3	0.21435	2.39779e-22
ZNF428	0.343797	2.41926e-22
NME3	0.730275	2.43499e-22
PAXX	0.343886	2.52064e-22
GPS2	-0.142218	2.543e-22
CISD1	0.228367	2.56189e-22
CEP57	0.131811	2.66596e-22
FEM1C	-0.131038	2.70153e-22
SCRN3	0.105503	2.71756e-22
SEC11C	0.218145	2.78569e-22
AMER2	0.268927	2.81079e-22
ABHD17B	0.171968	2.84407e-22
ITGB1	-0.104831	2.87234e-22
MTMR4	0.149027	2.87827e-22
ZNF410	0.167149	2.96249e-22
TXNL1	0.153653	2.98193e-22
TTC1	0.159859	2.99174e-22
VKORC1	0.571396	3.05586e-22
RAB14	0.209957	3.31038e-22
ZNF677	0.157424	3.43321e-22
LARP6	0.398224	3.44845e-22
CARD19	0.456833	3.5258e-22
FBL	0.264458	3.57572e-22
TAF11	-0.165698	3.68221e-22
ZNF358	0.431919	3.70575e-22
ZNF605	0.103305	3.80908e-22
NCS1	0.382774	3.82334e-22
VMA21	0.113107	3.91123e-22
GOLGA7	0.351762	3.92307e-22
C11orf96	0.115054	4.33961e-22
YIPF6	0.331446	4.44026e-22
EPRS	0.143731	4.54671e-22
C6orf89	0.160777	4.54689e-22
PNKD	0.289416	4.60347e-22
IPO9	0.105237	4.78433e-22
TXLNG	0.15155	4.85835e-22
ITPA	0.378557	5.02403e-22
SNRPN	0.274199	5.2413e-22
BAG1	0.280186	5.25196e-22
KDELR2	0.255855	5.32258e-22
NQO2	0.185668	5.42939e-22
DNTTIP2	0.323719	5.43257e-22
TNPO2	0.520196	5.52336e-22
TMEM258	0.184609	5.64698e-22
RABL6	0.155564	5.65302e-22
SCRN1	-0.193115	5.70565e-22
RNF146	-0.110283	5.77216e-22
MT-ATP6	-0.196084	5.89863e-22
USP1	0.171298	5.90084e-22
GIPC1	0.491583	6.12482e-22
NSRP1	-0.173412	6.17925e-22
POLR2G	0.399257	6.19894e-22
ZNF429	0.368793	6.38373e-22
CHTOP	0.199151	6.55688e-22
TOMM6	0.288688	6.63311e-22
COX7A2L	0.101331	6.63683e-22
LLPH	-0.219537	6.9153e-22
RNF34	0.239052	7.11803e-22
RP9	0.233439	7.23514e-22
PDCL	0.191545	7.26146e-22
POLR2C	0.381553	7.4568e-22
AGGF1	0.189212	7.70365e-22
PPP2R1A	0.274915	7.81747e-22
HMGN3	0.310231	7.84019e-22
DTX3	-0.179427	7.91391e-22
CEP192	-0.109142	8.25072e-22
CPNE3	0.157328	8.41468e-22
KLHL42	0.295129	8.44715e-22
ZFHX2	-0.444933	8.74211e-22
SMIM26	0.13441	8.86461e-22
ICE1	-0.169362	9.26458e-22
GRB2	0.126405	9.44833e-22
RAE1	0.371227	9.53215e-22
LEO1	0.159133	9.69864e-22
RBSN	0.169317	9.7785e-22
SNRPD3	0.130664	9.864e-22
ZNF426	0.163505	9.99292e-22
NORAD	0.114788	1.03968e-21
SF3A2	0.252927	1.04781e-21
PSMG4	-0.107868	1.08794e-21
KDM6B	0.223373	1.09788e-21
WBP2	0.275841	1.09835e-21
FLOT1	0.149342	1.11971e-21
SNX27	0.30937	1.14234e-21
ARF6	0.115234	1.19958e-21
HSPA9	0.307852	1.23698e-21
SSBP4	0.353375	1.26573e-21
CETN2	0.302369	1.30115e-21
CASTOR3	-0.149605	1.34671e-21
IFI27L2	-0.166729	1.35813e-21
FAF2	0.209885	1.36693e-21
AC009041.2	-0.626261	1.36841e-21
BABAM1	0.228273	1.36862e-21
ZNF286A	0.10234	1.40304e-21
LYPLA1	0.191671	1.46879e-21
BRD9	-0.161195	1.51164e-21
SAR1B	0.268757	1.53518e-21
CLIP3	-0.152561	1.55967e-21
LINC02488	-0.268441	1.56522e-21
AKIP1	0.734527	1.56585e-21
AHCYL1	0.256888	1.65345e-21
GRSF1	0.22692	1.6543e-21
HYAL2	0.559103	1.65567e-21
TGS1	0.142868	1.68138e-21
ZNF397	-0.126863	1.68506e-21
MRPS35	0.243389	1.69598e-21
FAM199X	0.142931	1.85113e-21
PLEKHJ1	0.13858	1.85576e-21
TMEM14A	0.130758	1.93306e-21
FAXC	0.145128	1.98413e-21
TMSB15A	0.28969	1.99328e-21
AHSA1	0.214621	2.06362e-21
ZBED4	-0.151228	2.10925e-21
EBPL	0.362236	2.41702e-21
MT-CYB	-0.201368	2.41771e-21
MEX3B	-0.273701	2.4628e-21
GNPAT	0.186491	2.48085e-21
ATP5PO	0.238493	2.58492e-21
PCGF3	0.144103	2.60369e-21
DVL3	0.420027	2.63649e-21
MAF1	0.533442	2.66741e-21
GGT7	0.209483	2.66797e-21
GUK1	0.127608	2.71189e-21
B4GALT4	0.216721	2.71939e-21
KDM5C	0.163776	2.81974e-21
HMGB1	0.248688	2.96535e-21
SDHB	0.23871	3.01989e-21
MIDN	0.253911	3.097e-21
APH1A	0.552192	3.09732e-21
VAPA	0.229929	3.59806e-21
CNIH2	0.479379	3.98268e-21
PDIA6	0.165741	4.06319e-21
ZBED5	-0.137838	4.06414e-21
HIST2H2AC	-0.493655	4.21287e-21
SUMO1	0.216365	4.22597e-21
ATP1B3	0.26927	4.22605e-21
DYNC1I1	0.251505	4.28715e-21
NPTN	0.17823	4.30764e-21
PPM1G	0.176872	4.37437e-21
TOX4	0.148376	4.47864e-21
NELFCD	0.256294	4.78242e-21
SBK1	0.114785	4.85174e-21
ZNF706	0.128622	4.90124e-21
HIPK1	0.117956	5.01303e-21
GPATCH8	0.103458	5.1761e-21
ZNF721	-0.219841	5.72762e-21
FABP7	0.33983	5.8575e-21
DDA1	0.367243	5.96815e-21
ARPC3	0.156029	5.99062e-21
EPS15L1	0.146532	6.0143e-21
GABPB1-IT1	0.336708	6.13944e-21
TRAPPC3	0.415478	6.4259e-21
MIRLET7BHG	-0.304128	6.54349e-21
MRPS21	0.151932	6.58341e-21
ZNF195	-0.161007	6.78506e-21
PDXK	0.342896	6.81055e-21
PPP2R2D	-0.108205	6.88624e-21
EIF2AK2	0.114671	7.06069e-21
EID1	0.299949	7.31638e-21
RNF169	-0.148218	7.50446e-21
WDR48	0.174169	7.74427e-21
AK3	-0.112035	7.88254e-21
UBE2W	0.143512	8.05885e-21
FBXO25	-0.237043	8.78631e-21
WAC-AS1	-0.154499	9.14407e-21
UPF2	-0.36754	9.21646e-21
NTAN1	-0.167513	9.73667e-21
ACOT7	0.370061	1.04528e-20
CDV3	-0.291914	1.08567e-20
SSNA1	0.317287	1.11604e-20
MAST1	0.123783	1.13815e-20
TBK1	0.103822	1.1737e-20
SNRPB2	0.20234	1.17784e-20
GNL3	-0.123997	1.20219e-20
THAP1	0.194414	1.2293e-20
PSMB7	0.173431	1.24169e-20
TMBIM4	-0.117884	1.2424e-20
RAD50	-0.220456	1.2461e-20
ATP5MF	-0.213293	1.25154e-20
AKIRIN1	0.170046	1.28396e-20
MRPL3	0.135956	1.32422e-20
SEC63	0.116247	1.37076e-20
TBPL1	0.225076	1.3992e-20
ANKRD13D	0.164874	1.45474e-20
STAG3	-0.189447	1.5567e-20
MICOS13	0.119227	1.56193e-20
YLPM1	0.147185	1.59755e-20
G3BP2	0.191717	1.64526e-20
SNRNP25	0.554804	1.72408e-20
SDHC	0.223413	1.7403e-20
NSG2	0.358026	1.80439e-20
MRPL16	0.10893	1.80726e-20
UGP2	0.190796	1.85396e-20
ZBTB20-AS5	-0.353527	1.87948e-20
MED9	0.451298	1.891e-20
MTG1	0.108183	1.89935e-20
RPL7A	0.253334	1.90944e-20
PXYLP1	0.117467	1.95756e-20
MGAT4B	0.493888	2.03641e-20
SAP30L	0.372875	2.06177e-20
RPS11	0.277262	2.1032e-20
SOD1	0.253689	2.11635e-20
SMIM10L1	0.106311	2.14967e-20
XPOT	-0.187035	2.15119e-20
TUSC2	0.581524	2.1801e-20
LRIG2	-0.170185	2.24443e-20
CREBRF	-0.144966	2.2901e-20
SRSF10	0.220282	2.29468e-20
FOPNL	0.211585	2.3264e-20
DDX46	-0.161512	2.36627e-20
MGRN1	-0.214377	2.37816e-20
SLC25A11	0.428552	2.45206e-20
RMRP	-0.931186	2.53471e-20
COA5	0.122865	2.56447e-20
MRPL58	0.319524	2.59324e-20
AC079781.5	0.170862	2.74924e-20
TLK2	-0.166613	2.83016e-20
UFC1	0.209346	3.11688e-20
NIFK	0.279546	3.13384e-20
RNF19A	-0.101156	3.13858e-20
UBLCP1	0.155557	3.18071e-20
MRPS11	0.101131	3.19962e-20
DCTN1	-0.106858	3.36391e-20
UBQLN2	0.172025	3.51202e-20
MANEAL	0.407133	3.55629e-20
KPNA3	0.19178	3.60246e-20
MALSU1	0.149884	3.62817e-20
ERG28	0.50118	3.6821e-20
TCF20	-0.151562	3.70001e-20
NAPG	0.100019	3.70515e-20
UBE2F	0.382339	3.78002e-20
BCCIP	0.115893	3.88396e-20
IQCE	0.267124	3.93163e-20
ZNF625	-0.173634	3.93342e-20
EAPP	0.153223	3.97759e-20
PSPC1	-0.113919	3.99871e-20
FBXO7	0.334127	4.01909e-20
RBM22	0.375613	4.11769e-20
PRPS1	0.260528	4.15199e-20
RDH14	0.124758	4.17212e-20
NDUFA9	0.134934	4.18933e-20
NAP1L3	0.13003	4.30078e-20
ZNF84	0.182785	4.33532e-20
TMEM132A	0.167874	4.40442e-20
RWDD4	0.331086	4.44324e-20
C11orf95	0.259132	4.66882e-20
NDUFS5	0.317597	4.74127e-20
ATP6V1B2	0.214449	4.79202e-20
UBE2B	0.155266	4.85313e-20
CTDSPL2	-0.125282	4.88413e-20
ZDHHC15	-0.279387	4.90993e-20
FAM13C	-0.121715	4.95289e-20
DHX57	-0.171933	5.05829e-20
NCAN	0.138367	5.06609e-20
GTF2F1	-0.257624	5.28004e-20
MRPL15	0.441794	5.30887e-20
INO80D	0.118655	5.30957e-20
STARD3NL	0.112259	5.69955e-20
OTUD6B-AS1	-0.227461	5.75213e-20
INIP	0.101378	5.75393e-20
AGAP3	0.11444	5.77133e-20
NT5DC2	-0.14512	6.03415e-20
TCEAL7	0.138066	6.14826e-20
MINPP1	0.238155	6.15451e-20
ABHD12	0.132103	6.51868e-20
AZI2	0.231427	6.72195e-20
BTG2	0.191308	7.05461e-20
URI1	0.153575	7.10184e-20
HOOK2	-0.168572	7.17372e-20
SUZ12	-0.193419	7.38686e-20
NUDT11	0.274278	7.4654e-20
AARSD1	0.443005	7.90111e-20
TMOD2	-0.135777	7.93714e-20
TRIM37	0.160714	7.97715e-20
ALG11	-0.164881	7.99478e-20
GAPVD1	-0.107455	8.5764e-20
CANX	0.173311	8.96989e-20
ZNF787	0.578993	9.31132e-20
B3GNT5	0.26288	9.48312e-20
RBM15B	0.411438	9.50015e-20
FBH1	0.198382	9.6345e-20
ZNF433-AS1	0.103566	9.73571e-20
AKR1A1	0.192195	9.79006e-20
TMEM165	0.149982	9.91295e-20
TACC2	-0.149481	9.91325e-20
C2orf49	-0.509612	1.00577e-19
GAMT	-0.326195	1.0068e-19
RAI1	-0.116928	1.06532e-19
NAB2	0.432696	1.06875e-19
NAT14	0.422873	1.1092e-19
ESF1	-0.210697	1.15121e-19
CWF19L2	-0.504972	1.17895e-19
APMAP	0.324716	1.31212e-19
PRRC1	0.269369	1.35936e-19
HERPUD1	0.453843	1.36434e-19
CHURC1	0.181584	1.36527e-19
PPP1R11	0.231959	1.43267e-19
TSTD2	-0.146274	1.45658e-19
MRPL33	-0.367797	1.54646e-19
HIST1H4C	-0.515988	1.57272e-19
DDT	0.390931	1.66553e-19
ZNF623	0.203163	1.6724e-19
PRRC2A	-0.223439	1.70673e-19
NGRN	0.230324	1.70697e-19
EEF1A2	-0.15854	1.77286e-19
RBM18	0.134696	1.80728e-19
RARA	-0.134883	1.81922e-19
HRAS	0.100344	1.8329e-19
SF3A3	0.250089	2.00733e-19
RIF1	-0.151399	2.08381e-19
LSM14A	0.113176	2.19977e-19
PLEKHA3	0.113034	2.29363e-19
DDX27	-0.229628	2.3427e-19
PDXDC1	-0.31487	2.38389e-19
LINC00667	0.326974	2.39441e-19
ZNF362	0.104734	2.41564e-19
DYRK2	0.456752	2.59201e-19
IFNGR2	0.189364	2.62157e-19
FBXO3	0.21102	2.62266e-19
CAPN1	0.481712	2.62699e-19
LRRC37B	0.117289	2.66327e-19
ZNF830	0.240719	2.6696e-19
SF3B1	0.154869	2.73788e-19
EIF2S2	-0.242887	2.77359e-19
AC011900.1	-0.486935	2.78338e-19
WDR59	-0.141611	2.83558e-19
PRPF40A	0.151653	2.84811e-19
TIMM17A	0.191066	2.97543e-19
BCL7C	0.131055	3.09905e-19
BECN1	0.380466	3.10201e-19
MPHOSPH6	0.113436	3.17416e-19
NUFIP2	-0.125297	3.25033e-19
ANP32B	0.124884	3.32838e-19
ZBTB8OS	0.129635	3.38689e-19
C5orf24	-0.210011	3.41243e-19
RAB6B	0.152784	3.47192e-19
FSIP2-AS1	-0.461863	3.48838e-19
SUMO3	0.507112	3.51668e-19
PDP1	0.287029	3.53055e-19
SVBP	0.251831	3.54469e-19
METAP1D	-0.259574	3.57478e-19
NELFE	0.102689	3.5762e-19
MRGBP	0.604929	3.64651e-19
TXNDC15	0.152328	3.65013e-19
OCIAD2	0.934313	3.65023e-19
AP1G1	-0.19356	3.67674e-19
AP1AR	0.218796	3.68414e-19
CMIP	-0.365747	3.71448e-19
MYO1B	-0.172561	3.72728e-19
RLIM	-0.132816	3.74012e-19
DBNL	-0.185193	3.81352e-19
POLR2H	0.398342	3.95194e-19
FADS1	0.200319	4.00431e-19
SNHG16	0.474926	4.07526e-19
ODC1	0.292122	4.12302e-19
RHOB	0.327792	4.18861e-19
HILPDA	0.45573	4.34413e-19
PRCC	0.284457	4.44615e-19
TMEM11	0.40814	4.48902e-19
MFSD4B	-0.276279	4.58765e-19
MMS19	0.183988	4.68515e-19
ZNF493	-0.403758	4.70766e-19
FBXO21	0.182461	4.72314e-19
CASTOR2	-0.143982	4.9408e-19
KIAA0355	-0.408089	5.03518e-19
NFU1	0.230158	5.12791e-19
SAMD8	-0.248426	5.13929e-19
NDUFA6	0.100631	5.23392e-19
AQR	0.145024	5.48687e-19
PLAA	0.291163	5.49426e-19
PPIH	0.508145	5.60294e-19
TMEM39B	0.325645	5.60576e-19
FLYWCH2	0.534874	5.62483e-19
AK1	0.211455	5.6978e-19
EZH1	-0.167069	5.70684e-19
NPTXR	0.178617	5.78978e-19
TSPAN13	0.239922	5.88219e-19
ASH2L	0.241614	5.9278e-19
CCNJ	-0.141527	5.94915e-19
ADAM9	-0.278254	6.03124e-19
MTERF4	0.349268	6.24454e-19
AC005670.3	-0.43965	6.70159e-19
CNOT8	0.171902	6.82502e-19
TTYH3	0.104528	6.86559e-19
GOLGA8A	-0.195831	6.93424e-19
ZFHX2-AS1	-0.236889	6.99774e-19
ZRANB2	-0.210393	7.09175e-19
ENDOG	0.68069	7.2668e-19
ZNF680	-0.188043	7.36706e-19
NAA38	-0.135919	7.44018e-19
CISD2	0.228177	7.4723e-19
PPP1R35	0.572446	7.76909e-19
SELENOO	0.116689	7.93951e-19
PURG	-0.149737	8.04274e-19
PDCD4	-0.118043	8.17305e-19
FAM228B	-0.333927	8.22794e-19
BNIP3L	0.270922	8.28293e-19
MFSD14C	-0.166272	8.32859e-19
VPS13C	-0.23608	8.33074e-19
DDHD2	0.101598	8.42044e-19
NDUFV3	-0.162683	8.5001e-19
C1D	0.205923	8.52562e-19
IDH3A	0.535742	8.63608e-19
SLBP	0.192261	8.642e-19
FAM104A	0.36711	9.08238e-19
PSMD9	0.292406	9.11474e-19
TMEM161B	0.131135	9.13315e-19
LMO2	0.545382	9.30096e-19
STMN2	0.234223	9.47231e-19
CYB5R3	0.182041	9.57949e-19
POLD2	0.371766	9.58562e-19
ADD1	0.20164	9.68417e-19
ATRAID	0.333659	9.69303e-19
GOLGA2	-0.161744	9.88585e-19
SNRPF	0.284998	1.00043e-18
GON4L	-0.105252	1.01765e-18
SELENOS	0.126418	1.02407e-18
HNRNPL	0.263965	1.04793e-18
RPS16	0.284103	1.11444e-18
PRPF38B	0.131655	1.13296e-18
SPAST	-0.160294	1.1455e-18
EXOC5	0.134287	1.18368e-18
MTCH1	0.106738	1.18736e-18
DPP8	0.144388	1.21262e-18
SCGN	0.427442	1.22798e-18
RABGGTB	-0.188264	1.2541e-18
AC092835.1	-0.181834	1.25506e-18
AC053513.1	-0.560296	1.2565e-18
AC068279.2	-0.144891	1.26793e-18
NAIP	-0.17665	1.28894e-18
EIF5	0.180394	1.30242e-18
RAD23B	0.102488	1.36577e-18
FNDC4	0.370767	1.39741e-18
EIF3B	0.119663	1.4447e-18
IL3RA	-0.256251	1.47358e-18
UBE2G2	0.148727	1.47734e-18
LATS1	-0.122102	1.48246e-18
NEPRO	0.277689	1.49433e-18
PCGF2	-0.163677	1.49444e-18
ANGEL2	-0.181668	1.50702e-18
RPL7	0.279406	1.54656e-18
SCCPDH	0.358647	1.59672e-18
TERF2IP	0.295287	1.60982e-18
BCLAF3	-0.202391	1.61047e-18
WDR61	0.242435	1.62367e-18
USP22	0.204175	1.65273e-18
SLC39A3	0.46552	1.70385e-18
ELP3	0.191425	1.71428e-18
PITPNB	0.191135	1.73992e-18
BEX3	0.281665	1.77922e-18
ALYREF	0.387624	1.86225e-18
MRPL50	0.189869	1.87615e-18
KPNA5	-0.104294	1.87695e-18
CCDC93	0.139634	1.90327e-18
CCNG1	0.183126	1.90462e-18
HACL1	-0.202584	1.94013e-18
GNPTAB	0.130403	2.00697e-18
PNMA2	0.168525	2.00796e-18
IARS2	-0.318436	2.01288e-18
MRPS22	-0.192194	2.01988e-18
DENND10	0.17968	2.02271e-18
KMT5B	0.170767	2.04048e-18
CSE1L	0.251099	2.07216e-18
STXBP1	-0.184094	2.07345e-18
SCML1	0.151786	2.09741e-18
NUDT5	0.323889	2.12386e-18
RTN1	0.235474	2.15384e-18
SPPL2A	0.171173	2.22827e-18
ANAPC7	0.177668	2.25321e-18
RAB5B	0.351163	2.26523e-18
RING1	0.257628	2.29557e-18
NFYC	0.340022	2.31664e-18
ANO8	0.341298	2.34169e-18
CCNB1IP1	0.140613	2.4025e-18
WDR45B	-0.116229	2.52558e-18
TUBB4B	0.298962	2.52922e-18
A1BG	-0.138663	2.60592e-18
RPLP1	0.239377	2.64927e-18
VPS37D	0.595221	2.66325e-18
RBM7	0.186819	2.71269e-18
LINC01551	-0.11366	2.72778e-18
API5	0.194864	2.72841e-18
ABCE1	0.19889	2.74943e-18
CHKB	0.12275	2.78727e-18
RNF138	0.138864	2.81763e-18
SLC30A5	0.127076	2.92001e-18
TPGS2	0.27599	3.03402e-18
CEP68	-0.10351	3.1554e-18
UBXN2A	-0.238563	3.35828e-18
SURF4	0.59431	3.48934e-18
SREK1	-0.10342	3.50061e-18
EIF2AK4	0.148839	3.62712e-18
UTP6	0.125718	3.7914e-18
CBX6	0.309726	3.87329e-18
POLE3	-0.153915	3.87662e-18
ARL16	0.250719	3.87907e-18
FAM181B	0.150013	3.98398e-18
PITHD1	0.162466	4.03156e-18
SLC66A2	0.27784	4.04135e-18
NASP	0.170169	4.06125e-18
CNN3	0.125265	4.08984e-18
JPH4	-0.182704	4.11536e-18
SNRNP27	-0.360039	4.14406e-18
DCAF7	0.186183	4.17817e-18
BCL7A	-0.328935	4.20848e-18
ZNF431	-0.153715	4.26009e-18
NT5C3A	0.130068	4.35834e-18
PPFIA1	0.163626	4.4939e-18
PSMG2	0.31201	4.63655e-18
SKP1	0.284447	4.65987e-18
CWC25	0.246889	4.66582e-18
SIL1	-0.398635	4.67303e-18
TM2D1	0.109987	4.76438e-18
BAX	0.378971	4.80164e-18
ARCN1	0.184271	4.80677e-18
NAA50	-0.18736	4.90731e-18
ASGR1	0.571474	4.98439e-18
CRLF3	-0.136549	4.99048e-18
RNF167	0.507216	5.05884e-18
USE1	0.182085	5.1589e-18
TMEM147	0.301193	5.15951e-18
SLC35B1	0.498725	5.16579e-18
EFNB3	0.426922	5.17708e-18
KPNA2	0.650188	5.22e-18
ZNF814	-0.316948	5.45669e-18
MORC2	-0.192626	5.47125e-18
ATP5PF	0.276929	5.54187e-18
MCRS1	0.437804	5.71011e-18
CCDC174	-0.131976	5.85072e-18
NAA16	-0.245636	6.02799e-18
MIGA1	-0.167749	6.03549e-18
SNHG17	0.589471	6.11529e-18
ZNF667-AS1	0.328407	6.42668e-18
DNAJB9	0.362808	6.47934e-18
CHD8	-0.114267	6.51577e-18
PCMTD1	-0.118116	6.58705e-18
CUL2	0.119441	6.91311e-18
SEC13	0.198832	6.9548e-18
PMF1	0.245407	7.09458e-18
DAZAP2	0.31612	7.16409e-18
MECP2	-0.111303	7.26467e-18
RNF145	-0.293738	7.50696e-18
EIF4EBP1	0.33594	7.58973e-18
PDHB	0.141725	7.59077e-18
JOSD1	0.15772	7.8342e-18
IMP3	0.241916	8.10705e-18
HUWE1	-0.11219	8.50936e-18
ULK2	-0.198384	8.58211e-18
RSRP1	0.179973	8.60161e-18
POLR2E	0.394458	8.63747e-18
MICU3	0.178192	9.3558e-18
ERGIC3	0.285573	9.59044e-18
HM13	0.108631	9.62624e-18
RGS12	-0.279965	9.70297e-18
THOC2	-0.12946	9.70547e-18
OSBP2	-0.222312	9.81437e-18
PRIMPOL	0.107268	9.87723e-18
NUP54	-0.163389	1.00403e-17
GSTA4	0.253634	1.03227e-17
FAM217B	0.253375	1.0391e-17
CDCA7	0.153813	1.05917e-17
RTCB	0.320369	1.08435e-17
USP46	0.169141	1.0849e-17
SYMPK	0.211794	1.09005e-17
ZNF345	-0.239394	1.09401e-17
CDC42BPB	-0.108156	1.10201e-17
TMEM126B	0.10967	1.10527e-17
KBTBD7	0.3925	1.10617e-17
TMEM158	0.752202	1.12612e-17
CSTF3	0.105052	1.13144e-17
DPF1	0.149231	1.15524e-17
THUMPD3-AS1	0.137161	1.1742e-17
RAB30	-0.295697	1.19333e-17
SNHG7	0.193663	1.20967e-17
UGCG	0.129496	1.21541e-17
RBBP6	0.121778	1.24308e-17
STK25	0.305039	1.28538e-17
BEX4	0.177091	1.2875e-17
WRNIP1	0.157007	1.33862e-17
DLX2	0.252541	1.39027e-17
PPP1R7	0.156047	1.47542e-17
DTYMK	0.221563	1.4881e-17
PMPCB	-0.135337	1.54835e-17
TCF4	0.143101	1.58593e-17
HMGXB4	0.112107	1.61192e-17
AC060809.1	-0.218808	1.64696e-17
LAMP1	0.406696	1.65654e-17
APPBP2	0.106232	1.69912e-17
NUP93	0.164265	1.75953e-17
ZFHX3	-0.608811	1.79086e-17
ABT1	0.558596	1.79809e-17
HMBOX1	-0.171909	1.82649e-17
RB1	-0.130097	1.87322e-17
KPNA1	-0.163808	1.89625e-17
RPAIN	0.190125	1.90676e-17
TPGS1	0.246813	1.94924e-17
BIVM	0.111803	1.96875e-17
NAPB	0.288066	2.00154e-17
APIP	-0.149117	2.00196e-17
SCNM1	0.164592	2.04269e-17
DEXI	0.223768	2.04294e-17
RNF11	0.119095	2.08914e-17
SLIRP	-0.210475	2.08984e-17
ZUP1	0.144254	2.1034e-17
CALM1	0.254145	2.11582e-17
SDAD1	0.159651	2.12153e-17
ZBTB10	-0.127527	2.13526e-17
SPG7	-0.198729	2.18479e-17
ZC3H8	-0.254537	2.20585e-17
SHB	-0.175661	2.21575e-17
AKT1	0.256474	2.3482e-17
ZNF579	0.351804	2.38437e-17
TRAPPC10	-0.124208	2.38909e-17
PTMA	0.198998	2.39059e-17
VANGL2	-0.347379	2.39845e-17
METTL14	0.144328	2.43331e-17
PIK3C2A	-0.109141	2.47019e-17
CA14	0.390263	2.49183e-17
KIF21B	0.121334	2.49368e-17
MIR124-2HG	-0.202457	2.60412e-17
ANKRD36	-0.172331	2.66826e-17
MAGOHB	0.312936	2.71927e-17
CSNK1G2	0.202222	2.72438e-17
VASH2	0.178209	2.77202e-17
ZDHHC6	0.281362	2.78251e-17
IL7	-0.262948	2.87751e-17
FASTKD2	0.259042	2.89508e-17
LTBP4	0.121723	2.92656e-17
BRSK1	-0.221144	2.96365e-17
CCSER1	-1.14906	2.98592e-17
AKAP17A	0.324347	3.00136e-17
LINC00461	0.172846	3.00517e-17
GABPA	0.144886	3.02802e-17
NELFA	0.105644	3.03985e-17
MYDGF	0.203123	3.11332e-17
MPST	0.390364	3.15507e-17
COPRS	0.589447	3.17683e-17
TTL	-0.102716	3.24103e-17
CDC34	0.557312	3.33111e-17
EXOSC10	0.286995	3.34271e-17
ISCA1	0.173897	3.3517e-17
PBDC1	0.245488	3.36864e-17
YTHDC2	-0.171618	3.42513e-17
RAB8A	0.294764	3.42827e-17
SRSF4	0.113867	3.45738e-17
MARCKS	0.235813	3.47139e-17
TVP23B	-0.319699	3.50497e-17
ZNF85	-0.131956	3.55524e-17
KCTD20	-0.107588	3.56983e-17
UBR2	-0.115055	3.64122e-17
FUBP1	0.131626	3.65891e-17
HNRNPD	0.22313	3.68495e-17
ATP5MC2	0.171215	3.71876e-17
MARF1	-0.140712	3.72168e-17
ENC1	0.27307	3.82977e-17
PDZD11	0.293221	3.88233e-17
SUPT20H	0.105581	3.92541e-17
RTCA	0.238112	3.92712e-17
POLR1D	0.113457	3.95196e-17
ZNF507	0.331794	4.036e-17
RPS9	0.266362	4.05199e-17
DDB1	0.19716	4.18262e-17
VIRMA	-0.19001	4.21542e-17
RBM12B	-0.162335	4.24572e-17
TMCO3	-0.125763	4.47771e-17
FOXK2	-0.131724	4.48814e-17
TXNDC16	-0.234865	4.49036e-17
UBE2D2	0.190987	4.62114e-17
USP10	-0.108025	4.7518e-17
ZNF627	0.109826	4.79726e-17
GDE1	0.258634	4.92838e-17
SLC6A1	-0.429385	4.9622e-17
WASHC2C	0.165315	5.0056e-17
AL450998.2	-0.362058	5.09097e-17
RPS7	0.170224	5.20928e-17
GGPS1	0.206918	5.22608e-17
LINC00205	-0.138978	5.25833e-17
PDCD2	0.376129	5.34835e-17
ACO2	0.157357	5.34962e-17
LONRF1	0.194832	5.40126e-17
CDON	-0.210384	5.66667e-17
SS18L1	-0.298177	5.88213e-17
ZBTB17	0.213607	5.95098e-17
ARFGAP2	-0.302815	5.97095e-17
UFSP2	0.111334	6.2199e-17
TMSB4X	0.175967	6.22534e-17
RDH11	-0.110699	6.31966e-17
GPR173	-0.176526	6.32575e-17
TRUB1	0.428937	6.49852e-17
SQLE	0.126235	6.81858e-17
AC005037.1	-0.554988	6.87711e-17
PITPNA	0.262323	6.89125e-17
LRFN4	0.534705	6.91984e-17
ZNF354A	0.221192	6.93322e-17
ATF6	-0.105359	7.07629e-17
B3GALT2	-0.463109	7.11561e-17
PHLDB1	0.186327	7.18031e-17
TUG1	0.140009	7.25735e-17
NSMCE4A	0.296678	7.26605e-17
MT-CO1	-0.14683	7.27144e-17
UBE2O	0.108316	7.37126e-17
BUD13	0.182191	7.37312e-17
ANKLE2	0.134757	7.46692e-17
TBC1D7	0.209501	7.55712e-17
RFTN2	-0.283618	7.72657e-17
CLPTM1L	0.428775	7.74362e-17
MSL1	-0.192994	7.89738e-17
WDFY1	0.297431	8.34084e-17
C1orf52	0.146121	8.38473e-17
SMAD5	0.182903	8.3928e-17
CCZ1B	0.113585	8.40768e-17
AC093879.1	-0.534419	8.76047e-17
SEL1L3	-0.135845	8.97622e-17
IFT20	0.350706	8.98056e-17
SYNCRIP	0.172546	9.21606e-17
LRP5	-0.528364	9.32162e-17
CCDC126	0.111725	9.58371e-17
TMEM167B	0.192364	1.01889e-16
ANAPC13	0.148614	1.03078e-16
MRM2	0.382508	1.16061e-16
PAM16	0.201386	1.16373e-16
EIF3A	0.103676	1.17479e-16
TSPYL4	-0.221528	1.20394e-16
HCFC2	0.102905	1.24052e-16
NDUFAF3	0.325103	1.24148e-16
AC092683.1	-0.34233	1.24772e-16
POM121	-0.168646	1.2509e-16
RALY	0.12237	1.27958e-16
CELF3	0.260274	1.30067e-16
LCMT1	0.133235	1.31455e-16
KDM7A	0.16539	1.32477e-16
CMAS	0.195209	1.46948e-16
KTN1	-0.173268	1.53089e-16
FXR2	0.475354	1.54401e-16
ZNF862	0.263553	1.56746e-16
CAMKK2	0.450778	1.58775e-16
RBM4B	0.194654	1.60474e-16
PKN1	0.104017	1.6777e-16
GPCPD1	-0.111089	1.85605e-16
FCHO2	-0.151479	1.88264e-16
IPO5	0.106938	1.89907e-16
PANK2	-0.106202	1.92519e-16
ECH1	0.270146	1.93491e-16
BAG5	0.105246	1.95268e-16
AL033530.1	-0.738549	1.96191e-16
BCAR3	-0.108431	1.98418e-16
DNMT1	0.128298	1.99429e-16
SCRT1	0.122087	2.04646e-16
ANAPC15	0.406886	2.14269e-16
ST7-AS2	-0.298981	2.14501e-16
FAU	0.247552	2.17332e-16
AP5M1	0.117775	2.17492e-16
YIF1A	0.556252	2.18972e-16
RCN2	0.255254	2.20667e-16
ACTR2	0.105779	2.23995e-16
TMSB10	-0.170125	2.26359e-16
NAGK	0.182567	2.27769e-16
ZMIZ1	-0.146106	2.28204e-16
GFM1	0.220521	2.3011e-16
TRAPPC8	-0.11106	2.44792e-16
RPL29	0.277096	2.5624e-16
MED21	0.238217	2.62396e-16
TBC1D16	0.118745	2.70696e-16
PHYKPL	0.118127	2.73825e-16
LIFR	0.139131	2.74386e-16
PRKAR2B	0.134121	2.74542e-16
ISY1	0.170681	2.76456e-16
YES1	-0.171514	2.76522e-16
KDM3B	-0.211928	2.77604e-16
DUSP1	0.448531	2.8083e-16
C18orf25	0.185808	2.83081e-16
LTN1	-0.230882	2.85735e-16
C1QTNF4	-0.212579	2.886e-16
NSMCE3	0.142706	2.9527e-16
C3orf38	0.156288	2.95878e-16
EEF2	0.261402	2.96413e-16
EIF5B	-0.252363	3.19385e-16
ELOVL4	0.41534	3.21852e-16
NDUFA5	0.122705	3.24104e-16
LRRC42	0.411443	3.30385e-16
PCYT1B	-0.194609	3.3486e-16
KIAA0930	0.578899	3.4136e-16
BPGM	0.285952	3.44725e-16
ZNF224	0.149237	3.44853e-16
SATB1	0.145017	3.4659e-16
ZFP69B	0.137775	3.49063e-16
ZNF197	-0.171003	3.5205e-16
STXBP6	0.785649	3.58699e-16
MED1	0.110131	3.61812e-16
SLC39A10	-0.299816	3.64834e-16
THAP11	0.517468	3.68531e-16
PPP4R1	0.131949	3.85025e-16
NNT	-0.124739	3.86673e-16
BLVRA	0.166517	3.87376e-16
CALCOCO1	-0.113532	3.89629e-16
ADPRHL2	0.445946	3.91268e-16
TMEM128	0.101516	3.93114e-16
MXRA7	0.121455	3.979e-16
WIPI2	0.279141	4.01096e-16
ZNF219	0.364785	4.05943e-16
ELAVL2	0.14868	4.06619e-16
NKIRAS2	0.226481	4.06653e-16
AC019197.1	-0.195493	4.15206e-16
MEIS3	0.246893	4.3963e-16
SS18L2	0.144602	4.4639e-16
C12orf49	0.185219	4.86929e-16
CNN2	0.30423	4.91025e-16
STX8	-0.134411	5.34757e-16
VPS13D	-0.154174	5.35857e-16
ADGRL1	-0.128802	5.4143e-16
MRPL19	0.129898	5.42096e-16
NSUN6	-0.264086	5.44681e-16
RCOR2	0.133893	5.53322e-16
CCNT1	-0.220407	5.58453e-16
FDPS	0.172585	5.63584e-16
LPGAT1	0.101904	5.83511e-16
P4HB	0.311148	5.91903e-16
ZNF277	-0.122628	6.05923e-16
CC2D2A	-0.164049	6.1254e-16
OGFR	0.453955	6.24625e-16
MTMR9	0.139273	6.30855e-16
AP000462.1	-0.372111	6.32639e-16
NUP214	-0.153824	6.44994e-16
TWF1	0.49755	6.45291e-16
STAM2	-0.165548	6.80455e-16
ZPR1	0.42361	6.81336e-16
ATPAF1	0.190598	6.84704e-16
AP1S2	0.267116	6.90068e-16
TMEM30A	-0.105837	6.98219e-16
FDX2	0.258447	7.09131e-16
TRIM36	-0.2627	7.10206e-16
FBXW11	-0.210974	7.14795e-16
MBTPS1	-0.136136	7.95923e-16
MDM4	-0.182084	8.02197e-16
GP1BB	0.153197	8.13219e-16
DEAF1	0.23632	8.21911e-16
MAML1	-0.134742	8.33822e-16
KRAS	0.121089	8.47173e-16
COG4	-0.288464	8.64745e-16
LINC01416	-0.701609	8.68798e-16
PFKM	0.278857	8.82437e-16
USP16	0.106172	8.98402e-16
ADI1	0.303424	9.10556e-16
OAZ1	0.319164	9.29852e-16
MYL12B	0.180587	9.32925e-16
GPRC5B	-0.146419	9.50633e-16
WASHC5	-0.157622	9.54772e-16
CROCC	-0.746972	9.56006e-16
C1orf198	0.369595	9.96251e-16
VCAN-AS1	-0.5662	9.99432e-16
GGA1	0.159908	1.00031e-15
GCC2	-0.142391	1.0376e-15
ZBTB41	-0.113043	1.03771e-15
DIS3	-0.159178	1.04922e-15
PGM2L1	0.15228	1.05316e-15
BLCAP	0.150988	1.06338e-15
ZNF875	-0.11738	1.07933e-15
ENDOV	0.120268	1.08941e-15
DDX10	-0.157448	1.08993e-15
NUBP2	0.373192	1.09311e-15
NRIP3	0.452263	1.10664e-15
ODR4	-0.154279	1.11028e-15
MEF2C-AS2	-0.326969	1.11471e-15
CEP295	-0.319377	1.1333e-15
STARD4-AS1	-0.207569	1.14639e-15
CA5B	0.101168	1.1601e-15
PEPD	0.411486	1.17592e-15
SGTA	0.171001	1.19131e-15
STAT5B	-0.144677	1.19385e-15
FAM8A1	0.281943	1.20407e-15
ADNP2	-0.118919	1.20809e-15
SCRG1	-0.175612	1.2407e-15
TERF1	0.109511	1.24756e-15
CXXC5	0.198551	1.24771e-15
DCAF8	0.209903	1.24868e-15
NCOA5	0.106611	1.25128e-15
UFD1	0.191517	1.25922e-15
ALG9	-0.153252	1.26728e-15
AC114971.1	-0.261595	1.29496e-15
ZNF565	-0.206062	1.33968e-15
PKIB	-0.375532	1.35107e-15
MOAP1	0.172912	1.38068e-15
SSRP1	0.229933	1.38099e-15
GLUL	0.137406	1.40164e-15
C4orf48	-0.193399	1.46361e-15
FOXRED1	0.108047	1.46452e-15
NBPF11	-0.234054	1.51843e-15
HMGCR	0.27709	1.5227e-15
WNK1	0.148598	1.56824e-15
ANTKMT	0.226945	1.58439e-15
RRP15	-0.221197	1.59962e-15
PPP2R5D	-0.284684	1.63249e-15
ANKRD26	-0.108231	1.71106e-15
SPECC1L	-0.118588	1.74642e-15
CTDSP2	0.271599	1.7734e-15
MYO9B	-0.261524	1.78411e-15
NRSN1	-0.157464	1.78768e-15
NRAS	0.105074	1.7897e-15
KIAA0232	-0.143574	1.92872e-15
ASRGL1	0.247166	1.95184e-15
RNF114	0.278843	1.95341e-15
CSRP2	0.458449	1.98638e-15
ARMCX1	0.596547	1.98638e-15
MMD	0.264294	2.01283e-15
SAMD4B	0.179305	2.0183e-15
TRA2B	-0.202969	2.03702e-15
TOPORS	-0.138209	2.04839e-15
POLR3GL	0.154692	2.05308e-15
STK38	-0.235005	2.05379e-15
MPPED2	-0.739857	2.05894e-15
PTPN11	-0.125567	2.06096e-15
ZNF226	-0.196521	2.07244e-15
TSPAN31	-0.171945	2.09453e-15
INSR	-0.153414	2.10638e-15
SOCS4	-0.125904	2.17243e-15
ECSIT	0.380452	2.22395e-15
RAC3	-0.154861	2.22977e-15
AAK1	-0.280102	2.23103e-15
PPP1R8	0.293484	2.25797e-15
ATP1A3	0.18353	2.37538e-15
LRRC47	0.415191	2.38329e-15
ERICH1	-0.322969	2.41075e-15
RPS3	0.270715	2.439e-15
CABIN1	0.180393	2.45657e-15
ZFC3H1	-0.15404	2.50457e-15
ARMH3	0.180698	2.52311e-15
HEATR6	0.224246	2.54426e-15
PPP6R2	-0.26426	2.58322e-15
[truncated: 2,379 more rows]

## Sheet: 1_MV1_vs_NBH_DGE
Gene_ID	avg_log2FC	p-adj-val
RPL38	-0.56865	1.91107e-51
RPS21	-0.454808	1.96571e-33
RPS29	-0.504588	6.6024e-33
PLCG2	-1.87426	1.34857e-30
ATP5ME	-0.482984	3.30994e-28
MT-ATP8	-0.567857	1.42616e-23
ATP5F1E	-0.343285	2.72638e-20
RPL36	-0.312152	1.14611e-19
NDUFB1	-0.359059	3.30109e-18
RPS27	-0.433168	1.55575e-17
ATP5MD	-0.33016	5.84408e-15
MT-CO3	0.296325	8.75793e-15
ROMO1	-0.359785	1.26287e-14
NDUFA3	-0.474146	2.74028e-14
RPL37A	-0.356664	1.32301e-13
RPL37	-0.356306	3.72372e-13
LINC00486	-0.606441	3.96585e-13
PET100	-0.507584	5.19696e-13
SON	-0.267675	1.28677e-11
SNHG6	-0.302699	1.96399e-11
RPL31	-0.230278	7.2183e-11
MTRNR2L12	-0.384381	1.17843e-10
ATP5MF	-0.294098	3.54522e-10
RPL36A	-0.244699	6.70977e-10
ELOB	-0.146035	7.06073e-10
ADGRG1	-0.237085	1.09457e-09
MT-ND4L	-0.357725	1.29188e-09
NOVA1	-0.215792	1.30268e-09
ZFAS1	-0.198179	1.43109e-09
NEGR1	0.24322	6.44072e-09
GRIA4	-1.50899	1.18396e-08
MTRNR2L8	-0.726737	1.47754e-08
COX6C	-0.212469	1.81675e-08
ATP5MPL	-0.235014	2.72607e-08
RTL8A	0.617819	2.88356e-08
RPL35	-0.196609	2.99544e-08
EPN2	-0.33876	1.00231e-07
MT-CO1	0.191239	1.02857e-07
GRIA1	0.209876	1.49396e-07
MT-CYB	0.199148	1.64781e-07
AC116049.2	1.26661	2.2965e-07
PRDX1	0.266193	3.53487e-07
SLIRP	-0.197359	3.81194e-07
HIST1H4C	-0.542448	4.17242e-07
RFX4	0.263459	4.50558e-07
GNAS	-0.116884	4.58236e-07
MOXD1	-0.101541	5.30307e-07
AC092957.1	-1.17602	5.35113e-07
EIF2S2	-0.109033	5.44546e-07
PDCD6	0.275707	5.63975e-07
RFTN1	0.283929	5.66833e-07
METAP2	-0.137809	6.77503e-07
LINC01322	-1.90903	8.09987e-07
COX7C	-0.138059	8.29688e-07
UBL5	-0.214035	1.32984e-06
NARS	-0.381529	1.57004e-06
NDUFA1	-0.209181	1.79592e-06
EZR	0.285513	1.9838e-06
ZIC1	-0.941602	3.25473e-06
2025-12-01	-0.264778	3.57857e-06
PPP2CB	-0.290549	3.63624e-06
PDE1A	0.384313	3.9314e-06
SEPTIN7	0.211211	4.02606e-06
GABBR2	-1.12508	4.2306e-06
NREP	0.227367	4.60183e-06
CAMK2N1	0.243574	4.69302e-06
SH3GL2	0.391305	5.12741e-06
ANXA5	-0.119553	5.19354e-06
VCL	0.338412	5.79304e-06
NDUFC1	-0.15055	6.41876e-06
KCNH7	0.217432	6.82687e-06
ADCY8	0.376278	6.9433e-06
MT-ATP6	0.187392	8.18719e-06
POLR2L	-0.307024	9.75877e-06
FZD2	-0.140781	1.2433e-05
TFPI	-0.175262	1.37172e-05
ADGRV1	0.244304	1.40901e-05
MRPL43	0.296663	1.50271e-05
NDUFB3	-0.17009	1.65023e-05
PPP1CB	-0.243769	1.66025e-05
CCND2	-0.287639	1.66678e-05
CLINT1	-0.146281	1.85605e-05
SBF2	-0.195124	1.85617e-05
PLP1	0.165553	2.01039e-05
KDELR1	0.228026	2.14703e-05
BBOX1	0.276844	2.30298e-05
PABPC1	-0.133728	2.33666e-05
SEC61G	-0.20872	2.52077e-05
SH3RF3	0.110256	2.5714e-05
NCAN	-0.267918	2.77917e-05
YWHAE	-0.137771	3.0512e-05
KANSL1	0.118194	3.5098e-05
RPL21	-0.155607	3.61698e-05
MIF	-0.184203	4.0022e-05
CTNNB1	-0.413399	4.26963e-05
OLA1	0.25468	5.09863e-05
C9orf78	0.226715	5.33003e-05
TXNL1	0.178252	5.58719e-05
MPG	0.26415	5.5989e-05
LUCAT1	-0.397765	5.78086e-05
MEA1	0.462386	5.85951e-05
GOSR1	0.198132	6.07124e-05
ME2	-0.1622	6.565e-05
BRI3	0.255329	6.80152e-05
TSPAN3	0.156524	6.97512e-05
CTPS2	0.346597	7.03579e-05
MRPS6	0.282426	7.42957e-05
SET	-0.174991	7.57157e-05
BANF1	0.257593	7.70027e-05
GFAP	0.370635	7.96941e-05
UBE2F	0.199898	8.81421e-05
LAMTOR1	0.260152	9.11096e-05
MPC1	-0.120659	0.000111202
COG5	0.158875	0.000117217
SNRPC	0.176146	0.000119381
LSM1	0.362637	0.000127493
CWC22	-0.200362	0.000131247
ATP1B2	-0.146637	0.000134516
NSFL1C	0.236002	0.00013724
STRBP	0.136683	0.000140669
TMEM98	0.284987	0.00014271
WDR83OS	0.23283	0.000144688
EIF3J	-0.207549	0.000146577
CNPY2	0.214278	0.000152241
AP1S2	0.212214	0.000156508
DOCK7	0.127014	0.000157967
SIK3	-0.150714	0.000188916
PTCHD1	0.34864	0.000189966
GABARAP	0.238228	0.000191785
MGAT4C	0.262762	0.000205519
RABAC1	0.17903	0.000210424
RCN2	0.11523	0.000214921
CDO1	0.313313	0.000219324
ACAT1	0.165335	0.00022656
ID2	0.251657	0.000234254
CAMTA1	-0.115624	0.000240345
LARP7	0.374229	0.000260963
GRAMD1B	0.351251	0.00028121
TIMP3	0.150223	0.0003058
TMCO1	-0.139926	0.000309561
CCT2	0.119264	0.000311007
SFRP2	1.19123	0.000314691
ALDH2	0.327777	0.000317221
LINC01551	0.213603	0.000318741
RNF217	-0.109084	0.000320086
CSTB	0.190008	0.000326564
RPL34	-0.193493	0.00033444
LSM3	0.153461	0.000338242
FRMD3	0.362575	0.00033967
RPL23A	-0.185819	0.000361218
EPB41L3	0.524779	0.000381564
VCAN	0.169248	0.000395035
LTBP1	0.18199	0.000425297
MPP6	0.215993	0.000430884
IDH2	0.133234	0.000447691
RPS10	-0.104723	0.000452019
PPDPF	-0.138693	0.000468616
TMEM164	0.181601	0.000476764
TBCB	0.153959	0.000485925
RTF1	-0.239474	0.000529773
TMED10	0.151122	0.000533588
ADK	0.162777	0.000541347
FMN2	0.138634	0.000542294
RBM4	0.125072	0.000547351
SCOC	-0.252967	0.000549542
PEG10	-0.156897	0.000550507
KCTD16	-0.969341	0.000557656
AGT	0.260332	0.00057376
FEZ2	0.123761	0.000577519
ABAT	0.115332	0.000590141
SYT11	-0.121776	0.000590688
PPM1G	0.159037	0.000615913
SCN1A	0.251051	0.00063291
RTRAF	0.163942	0.000635491
MTRNR2L1	-0.486673	0.000637669
DPY30	0.226331	0.000646532
MRPL20	0.113671	0.000647958
MANF	0.269593	0.000657789
RPL7	0.182326	0.000660653
CTNNA2	0.280643	0.000695881
PSMD14	0.121294	0.000696199
PTCHD1-AS	0.306462	0.000708859
ARAP2	0.144553	0.000711659
AC092958.1	-0.635323	0.000721866
SPART	0.103214	0.000736887
SLC16A9	0.266913	0.00075038
POU3F2	0.16526	0.000758547
CITED2	0.366993	0.000766188
NOL4	0.158543	0.000770774
BTF3	0.239297	0.000787573
GPR158	-0.941386	0.000802847
HNRNPDL	0.107183	0.000920108
EMC6	0.137538	0.000925856
BAX	0.262954	0.000935543
MRPL41	0.143532	0.000956919
TMX1	0.225849	0.000970001
GLG1	-0.138593	0.000996655
APLP2	0.113941	0.00100359
SETD5	-0.133464	0.00102392
PDIA3	0.155027	0.00102932
EIF5A	-0.282709	0.00104136
TRAPPC2L	0.122222	0.00106627
PPM1K	0.301295	0.00110878
DPYSL2	-0.113648	0.00122187
UTRN	0.143734	0.00122564
PARL	0.289004	0.001283
USP11	0.147749	0.00128931
LRP4	-0.526947	0.00129706
IQCK	-0.338168	0.00130079
KTN1	-0.117335	0.00131679
DEK	-0.151146	0.00132657
COMMD1	0.103382	0.00133526
NPC2	0.222997	0.00136459
SF3B6	0.232603	0.00147625
PLAAT4	0.466228	0.00150503
IDS	-0.261793	0.00151342
STUM	0.203086	0.00151349
NAP1L4	0.104183	0.0015363
MYL12B	0.182777	0.00154094
ATP5PD	-0.195586	0.00154136
HIGD2A	0.233564	0.00159618
RAB30	-0.187164	0.00167133
SPCS2	0.157421	0.00167615
CHL1	0.161741	0.00173148
CSNK2A2	-0.234531	0.00176008
MBIP	0.210207	0.00176608
DDR1	-0.166582	0.00178723
NDRG2	0.158295	0.00183231
HP1BP3	-0.131806	0.00185603
ZFYVE21	0.488633	0.00186415
NRP2	-0.36285	0.00187948
MRPS36	-0.419284	0.00188637
FMNL2	0.107072	0.00198779
RNF220	0.435372	0.00199941
POU3F3	-0.14416	0.00207495
TAF7	0.165564	0.00210621
FOXO1	0.179843	0.00212644
PDE8A	0.237598	0.0021734
ALDH6A1	-0.345959	0.0021966
SMAD2	0.207194	0.00222417
ANP32B	-0.103363	0.00227134
CADM1	0.251017	0.00230379
CTDNEP1	0.194583	0.00231211
RBM25	-0.118413	0.00231499
TTC8	0.52969	0.00232228
AC114971.1	0.212052	0.00233167
DOCK10	-0.909625	0.0023462
SLC25A48	0.61437	0.00238298
BPTF	-0.104446	0.00243695
EIF4EBP2	0.19336	0.00246513
ZC3H15	0.17171	0.00248336
FGFR2	0.145586	0.00248521
FGD5-AS1	-0.137484	0.00249478
ANKRD6	0.291189	0.0024984
SNF8	0.142444	0.00250781
NDUFAF8	0.207573	0.002564
EMC4	0.242346	0.00257881
ZBTB7C	0.216404	0.00259019
BRK1	0.132961	0.00264899
SETBP1	0.255577	0.00285145
SRGAP3	0.133456	0.00287004
COA4	0.21463	0.00290621
LRIG1	0.127743	0.00294625
CIRBP	0.190088	0.0029614
MAPK4	0.319557	0.00300512
ATP6V1G1	0.205294	0.00302002
TIMM8B	-0.181853	0.0030283
SELENOH	0.147642	0.0030507
RAN	0.145712	0.00306926
SLC16A1	0.206231	0.00307798
UBE2D1	0.357608	0.00308143
AC104596.1	-0.190862	0.00310934
MLF2	0.114115	0.00315077
PLEKHO1	0.256931	0.00322001
CALD1	0.112771	0.00323376
MRPS26	0.146932	0.00326906
ZMAT1	0.219918	0.00328509
GNAI3	0.276895	0.00340102
PCDHA12	0.631162	0.00343292
ANKRD44	-0.214414	0.00351517
SEC11A	0.220932	0.00352463
SUMO1	0.146923	0.00365508
KLC1	-0.192145	0.00368818
OFD1	0.173944	0.0037307
CDK8	-0.172009	0.00376373
XPO1	-0.138072	0.0037846
BMPER	0.449023	0.00382988
PARD3	0.13459	0.00385587
UBE2L3	0.127108	0.00385671
DSTN	-0.147594	0.00386115
METTL7A	-0.386471	0.00387592
BBX	0.121636	0.00391989
TCEA2	0.297754	0.0040584
BNIP3L	0.129623	0.00409791
NFE2L1	-0.788177	0.00415798
ZDHHC4	0.300792	0.00417954
DDX3X	-0.18308	0.00425574
CC2D2A	-0.152423	0.00434736
ARHGEF3	0.100482	0.00461168
NOL7	0.122445	0.00462124
HIF1A	-0.222313	0.00465029
PCSK1N	0.275292	0.00468127
ZC3H13	0.123286	0.0047057
DYNC1H1	0.117776	0.004708
CHD6	-0.131979	0.00471204
PRKG1	0.170418	0.00475177
LMAN2	0.187224	0.00490461
GAB1	0.180383	0.00500052
RRP36	0.132983	0.00501562
LAMP1	0.149246	0.00504654
HSD17B12	0.179719	0.00515612
EFCAB2	0.339968	0.00522454
PDE3A	0.193105	0.0054642
SRP72	0.201268	0.00564122
BCAP29	0.135128	0.0057942
ATF7IP	-0.142904	0.00611908
DCTN3	0.212895	0.00616531
CCNT2	0.162721	0.00617157
HEPN1	-0.223058	0.00622015
CD38	0.213392	0.00629908
PGK1	-0.112303	0.00648429
NDUFA2	-0.244178	0.00656347
HNRNPA1	-0.119693	0.00665424
RRAGA	0.208345	0.00695229
PRNP	-0.103765	0.00706047
NF1	-0.105457	0.00710469
ATRAID	0.261249	0.00716205
COX20	0.132692	0.00722032
AC061958.1	0.260408	0.00723619
NT5C2	0.118854	0.00723721
RAB22A	0.318151	0.00724591
DICER1	0.25853	0.0073889
CHURC1	0.230947	0.00768298
MRC2	-0.314756	0.00772006
TUBB2A	-0.332068	0.0077571
INTU	0.165485	0.00780515
LAMTOR5	0.184816	0.00785844
EXT1	0.10755	0.00795467
ACTG1	0.149989	0.00798984
N4BP1	0.271394	0.00812349
FAM199X	0.116144	0.00819404
CRY1	0.342341	0.00824589
CXXC5	0.259888	0.00826165
ZHX2	0.216826	0.0082642
STRN3	0.127252	0.00834907
ZMYM4	0.119629	0.00844678
LRGUK	0.799055	0.00857482
REEP5	0.158665	0.00864764
GNGT1	0.580495	0.00882271
DOCK4	0.192261	0.00894837
CDK13	-0.169016	0.00901343
HIVEP2	0.327492	0.00907516
UQCR11	-0.128307	0.00927574
GSN	-0.499532	0.00932169
COA5	-0.160472	0.00937623
ITGA6	0.220453	0.00958315
HMG20A	0.118263	0.00974172
WNK1	-0.113358	0.00986216
COL4A5	0.11747	0.0102892
PNRC1	0.215904	0.0103844
CLTA	0.140881	0.010401
S100B	-0.177408	0.0104049
GLO1	-0.118113	0.0104483
ARL6IP5	0.146277	0.0106423
NAP1L3	0.25972	0.0106643
NCOA2	0.110846	0.010689
STX12	-0.134186	0.0108573
SYT1	0.102545	0.0108858
TMEM163	0.226795	0.0110753
PPA1	-0.117519	0.0110917
NES	-0.279564	0.011111
AZIN1	-0.15819	0.0112163
NUDT5	0.202035	0.0112897
MICU3	0.285084	0.0113234
PPA2	0.171379	0.0118193
BTG1	0.281778	0.011826
PANTR1	0.123262	0.0118905
NFIX	-0.137517	0.0119238
COX7A2	-0.104783	0.0119837
COX16	-0.151789	0.0120465
LPIN1	0.122717	0.0120511
SSBP2	0.190449	0.0121041
SUPT4H1	0.279071	0.0121219
RANBP9	-0.108475	0.0125113
NDP	0.322737	0.0125292
AL627171.2	-0.57892	0.012671
RPL4	-0.116123	0.0128028
SF3B5	0.16757	0.0129172
RAB4A	0.227845	0.0130919
MARCKSL1	0.194988	0.0132433
FBXO30	-0.306825	0.0132777
PAK3	0.109059	0.0136168
URM1	-0.132769	0.0136688
TRMT11	0.353103	0.0138467
ABCD3	0.120264	0.0138632
STIM2	0.118173	0.0139058
IFI27L2	-0.204785	0.0147843
EML1	0.115559	0.0148
FHOD3	0.105225	0.0148379
PRELID1	0.163646	0.0153558
SVBP	0.128895	0.0154991
TOX4	0.160283	0.0156695
ABCC5	-0.147557	0.0159566
OBI1	-0.141545	0.0162474
SCP2	-0.17994	0.0165854
ROR1	0.358143	0.0166587
CHM	0.10389	0.0168526
TBC1D15	0.145885	0.0169929
ZFP36L1	0.168568	0.0177578
SS18	0.192784	0.0178182
NIFK	0.286384	0.0182139
HIVEP3	-0.573728	0.0184962
DDT	0.150648	0.0193586
LINC02060	-0.386377	0.0195202
NSRP1	-0.129943	0.019721
MLEC	0.228902	0.0197305
SOCS1	0.589931	0.019897
SEC14L1	0.148556	0.0200157
MAGED1	0.102848	0.0201657
ARX	0.256529	0.0207281
ESF1	-0.169382	0.0209025
ABCC9	0.50584	0.0213473
EXOSC6	0.165129	0.0218146
LDHB	0.146834	0.0219556
PHAX	0.11726	0.0222646
METTL25	0.419111	0.0222745
SS18L2	0.279552	0.0225859
ERP29	0.159463	0.0225957
PFDN2	0.166341	0.0225974
RFC1	-0.182564	0.0227404
PEX11A	0.276383	0.0237882
ATP6V0C	0.197874	0.0239679
COPZ1	0.134671	0.0242151
OXSR1	-0.156991	0.0251548
HMGN3	0.175288	0.0251551
SUB1	0.138874	0.0260225
FOXO3	-0.182051	0.0261485
AP5M1	0.141787	0.0263156
MRPL18	0.113483	0.0267018
SEPTIN10	0.169142	0.0268205
AC104041.1	0.100947	0.0268874
KIAA1143	-0.293671	0.0271719
IGFBP5	0.402531	0.0272266
MTSS2	-0.3522	0.027357
SORBS1	0.186043	0.0275923
NSMCE2	0.199144	0.0277161
MAST4	0.131122	0.0283336
PGLS	0.131868	0.0286213
C4orf3	0.218789	0.0286431
FEZ1	0.150732	0.0286793
TOMM5	-0.113942	0.0291413
AC023095.1	0.249827	0.0293847
AP3B1	-0.192838	0.0295091
NDUFAF6	0.102439	0.0298177
PSRC1	0.488629	0.0304263
ANOS1	0.323641	0.0308158
NDUFB4	-0.167871	0.0309905
PSME1	-0.154319	0.0316129
EIF3A	-0.110418	0.0318129
SLC44A5	0.135948	0.0318757
ZNF83	-0.310751	0.0320157
ZNF148	0.109953	0.03204
OSTC	0.166549	0.0321842
NDUFB11	0.237685	0.032481
MAD2L1BP	0.852377	0.0325106
SERPINE2	-0.164136	0.0346612
RPAP2	0.217251	0.0350805
PTPRZ1	-0.153601	0.0350873
SSR1	-0.131935	0.0351649
TXLNG	0.139152	0.0351792
TRIM37	0.122153	0.0353351
UBE2K	-0.144117	0.035463
DERL2	0.493201	0.0355006
MT-CO2	0.134385	0.036062
SNHG5	-0.182666	0.0366578
SNAPIN	0.178239	0.0373354
MACF1	-0.118546	0.0373427
KHDRBS1	0.144966	0.0373611
TIMM17B	0.23949	0.037517
IMMP2L	0.180365	0.0383994
GPATCH2L	0.175111	0.0385158
ABCA1	-0.116521	0.0385726
PRMT1	0.147654	0.0387572
DMAC1	0.134152	0.0390287
KLHDC10	-0.10848	0.0393654
BOD1	0.124602	0.0393759
GTF2H5	0.150536	0.0394024
ZHX1	-0.109257	0.0398738
ETV6	0.136592	0.0401873
CNIH3	0.271808	0.0405677
SPATS2L	0.157219	0.0409412
CSGALNACT1	0.188276	0.0415931
UBE2E3	0.148525	0.0426652
PCBP2	-0.140659	0.0436103
CBX5	-0.193715	0.0436498
MOCS2	0.302911	0.0438644
DPYSL3	0.156547	0.0445111
LAGE3	0.338068	0.044668
PLCE1	0.123799	0.0451641
PPP1R14B	0.130644	0.0453035
WDR33	0.256123	0.046
GDI2	-0.100105	0.0462837
BTG2	0.389623	0.0467714
PTN	-0.276775	0.0469197
MRPL11	0.193385	0.047057
RALA	0.172715	0.0472274
EDNRB	-0.430623	0.0473601
CALM3	-0.113306	0.0475654
PTPRS	-0.186074	0.0477352
EXPH5	0.371943	0.048447
ARPC5	0.130861	0.0484809
VPS41	0.116006	0.0486049
CDK14	0.134655	0.0488655
NTM	0.109487	0.0498384
GAPDH	-0.12612	0.0504734
NNT-AS1	0.124287	0.0511712
ERGIC2	0.241346	0.0516284
UBE2H	0.111202	0.0524803
CCDC14	0.163016	0.0526701
MFHAS1	0.251758	0.05301
COMMD7	0.231923	0.0531658
ZNRF2	0.398735	0.053837
PFN1	-0.103074	0.0543209
SORBS2	0.211001	0.0552308
GOLPH3	-0.159687	0.0556851
TANC2	0.108962	0.0558504
DHRS4	0.206172	0.0562938
LRRC3B	0.200091	0.0569403
CBX3	-0.13974	0.0570526
GLI3	0.282517	0.0602936
FIS1	0.140116	0.0607161
UBL3	-0.122961	0.0607659
CDKL2	0.403848	0.0611817
POLR2G	0.102674	0.0612396
JAM2	0.148665	0.0615981
CRYAB	0.232837	0.0633435
POLR2I	-0.156776	0.0635039
ADAM22	0.102023	0.0639421
ATP5PF	0.160305	0.0645833
PPP2R3A	0.126049	0.0651455
NOS1AP	-0.131681	0.0652263
UBE2A	0.17182	0.0653356
PSMD9	0.116279	0.0654897
PRCP	0.173752	0.0662003
METTL16	-0.179046	0.0662849
SPARCL1	0.130579	0.066344
C1orf122	0.101152	0.0665794
USP3	0.177379	0.0673661
NR6A1	-0.101926	0.0682625
NFIA-AS2	-0.678416	0.0696892
RCN1	0.233282	0.0701258
DDA1	0.411434	0.0701817
ACOX1	-0.195125	0.0705755
WDR72	1.1345	0.070671
VKORC1	0.279271	0.0715601
PDCD10	0.156636	0.0732173
LSM14A	0.13411	0.0734155
HS6ST1	0.397292	0.0742372
SLC35E3	-0.265772	0.0747386
LDOC1	0.167102	0.0767271
SDCCAG8	0.124746	0.0769315
GAR1	0.190052	0.0773269
FBXO32	0.321515	0.0777602
SNAPC1	0.32412	0.0785931
FAT3	-0.125764	0.079031
GMFB	0.134336	0.0794977
TRAPPC1	0.285129	0.0800392
SCG2	0.579428	0.0815204
EIF3F	0.1926	0.0825247
MRTFB	0.217599	0.0842973
IFIT3	-0.173489	0.0849111
NKAIN3	0.179688	0.0852393
FBXL3	0.201221	0.0857497
MRPL57	0.150424	0.0858312
PRDX6	0.169783	0.087179
DGCR6L	0.224825	0.0879597
C12orf49	-0.115497	0.0892187
GAN	0.243904	0.0895724
SSU72	0.305795	0.0902485
RBM4B	-0.313496	0.0910865
NME3	0.286993	0.0911065
PPME1	0.203648	0.0940808
SNHG25	-1.38061	0.0943979
NRN1	-0.953795	0.0947815
SNHG7	0.137298	0.0954669
NRG3	0.147815	0.0959454
DCLK2	0.197076	0.0961266
WSCD1	-0.513241	0.0961698
CPSF7	0.23409	0.0962674
SNU13	0.132752	0.0965596
ATP6V0E2	0.103162	0.0965611
C3orf14	0.25616	0.0991945
SPAG1	0.279521	0.100289
COL4A6	0.29496	0.101506
AC124254.2	-0.523995	0.1023
AC087477.2	1.22818	0.103598
HS6ST2	0.298089	0.104501
FAM171B	-0.195485	0.105318
SNRPN	0.129433	0.1061
EIF3G	0.120293	0.106454
UBAC1	0.14296	0.106982
MIEN1	0.138529	0.11001
MEIS2	0.131162	0.111011
GNPTAB	-0.118427	0.111982
AK1	0.292234	0.112296
FRYL	-0.170385	0.114964
RAVER2	0.242121	0.117082
KCMF1	0.158232	0.118053
BMPR1B	0.155753	0.119441
DYNC1LI2	-0.222571	0.12058
RSRC1	-0.145473	0.122098
C17orf49	0.115676	0.122174
THYN1	0.137581	0.123507
RPS26	-0.111909	0.123605
PRMT2	-0.10142	0.124271
EEPD1	0.239804	0.126117
KDSR	-0.175421	0.126439
INTS6	0.13332	0.128689
AUP1	0.150049	0.129654
KIF1A	-0.146793	0.130176
H3F3B	0.190732	0.131054
CIB1	0.176319	0.131491
DOK5	0.13008	0.133603
ELOC	-0.120112	0.133613
COPS8	0.105251	0.134359
VPS35L	-0.139856	0.134474
ZNF703	0.303581	0.13703
PHIP	-0.192553	0.138496
ITPKB	0.249696	0.138504
BLOC1S4	0.376095	0.139526
HECTD2	0.156901	0.140351
CHD4	-0.135748	0.140365
RCOR3	0.132151	0.140765
DCLK1	0.210582	0.143869
PAM	0.121052	0.146737
ALKBH5	0.107063	0.147096
HIBCH	0.135361	0.148264
RPRD2	-0.199417	0.149066
EIF3K	0.125505	0.150085
NSMCE3	0.307925	0.151415
POLR3GL	0.374913	0.151867
CAMK2G	-0.180707	0.153588
COX17	-0.149161	0.153839
ADGRA3	0.185916	0.156974
TRA2B	-0.162734	0.157623
AC079062.1	0.354404	0.158143
TTYH3	-0.332988	0.158436
YWHAH	0.10383	0.158702
POLR2B	0.112561	0.158828
GSTP1	0.132605	0.160401
RPP21	0.438371	0.16225
SLCO6A1	0.127484	0.164577
LEPROT	0.149756	0.16472
A2ML1-AS1	-1.01156	0.164919
C14orf119	0.33879	0.169603
MPDZ	-0.179721	0.169967
NME7	0.230919	0.170395
EIF3M	0.115738	0.171923
BCL7C	0.211085	0.175156
RNPS1	0.159542	0.175562
SPCS1	0.114268	0.176935
PNRC2	0.162198	0.177392
DNALI1	0.341304	0.177472
INPP1	0.999103	0.177581
SCG3	-0.549919	0.179696
WDFY2	0.241019	0.180033
DNAJC15	-0.724739	0.180318
USP25	0.281582	0.182443
RNF19A	0.136697	0.184742
SSB	0.116145	0.185068
PSMC1	0.153273	0.185434
MRPL9	0.168505	0.186143
PRKACB	-0.109922	0.186474
LINC01138	0.263536	0.188485
CFL1	0.153559	0.190299
SPATA6	-0.140376	0.191437
CELF2	0.101336	0.193511
TSEN34	0.200409	0.194402
DYNLL2	0.101499	0.196151
DOCK3	0.104343	0.196656
AK3	-0.215629	0.196812
PCGF5	0.173109	0.197814
PXDN	0.15724	0.197933
SDHAF2	0.578335	0.202146
MLLT3	0.17247	0.202715
NAV3	0.129496	0.203183
TBL1X	0.125631	0.203241
SBDS	-0.179269	0.205279
XRN2	0.182834	0.206567
MRPS24	0.12772	0.207356
MPLKIP	0.191213	0.209845
SLMAP	0.151459	0.210251
PDGFD	0.124169	0.214445
ATP9A	-0.236698	0.215536
PTPN13	-0.108351	0.21619
POGZ	0.127966	0.216233
MEGF10	-0.127121	0.216773
NDUFB6	-0.20283	0.220336
MDH2	0.101285	0.221331
RLIM	-0.21653	0.221485
UBQLN4	0.496755	0.221675
CDK2AP1	0.119678	0.223706
CCT3	0.147984	0.227799
DENR	-0.11355	0.234843
NSMCE4A	-0.145304	0.236957
MALT1	0.350317	0.239256
MAF1	0.194823	0.240459
GALNT17	0.503971	0.243249
UFM1	-0.123761	0.243898
ERBB4	-0.576994	0.247225
HNRNPH1	-0.290282	0.249808
LARP4B	-0.228192	0.249899
TRAPPC8	-0.131321	0.251279
POLR2K	0.105073	0.254762
AL683813.1	-0.131684	0.256573
AC092944.1	-0.225467	0.257678
COBLL1	0.237468	0.259317
AC090152.1	-0.169997	0.259889
ZNF106	0.148386	0.260035
RDH14	0.304573	0.260321
SLC25A26	-0.280599	0.261211
RPS2	0.145005	0.263158
MED19	0.432861	0.265496
ZNF618	0.226668	0.266079
BMPR1A	-0.113139	0.267215
BLOC1S1	0.128211	0.268995
RYBP	0.19247	0.27252
MAP2K4	0.13442	0.273674
MESD	0.191832	0.275034
DGLUCY	-0.265147	0.278389
SYF2	0.147194	0.280929
RWDD1	0.158603	0.28099
GLTP	-0.190194	0.283535
LIMCH1	-0.132067	0.286158
PLPPR1	0.407145	0.286225
KRAS	0.106102	0.287179
ATE1	0.18593	0.288669
CD276	0.229978	0.289004
SEMA3A	0.476213	0.291629
NKAIN3-IT1	0.134345	0.291849
GNG11	0.638013	0.293835
DHX36	0.182445	0.297039
HACD3	0.173173	0.298206
ITSN1	-0.172097	0.298655
RUFY2	0.151802	0.298761
URI1	0.150247	0.300087
FER	0.114567	0.301075
RNF180	0.126688	0.301515
MRPL13	0.141224	0.304665
CIAO2B	0.101777	0.305868
CTDSPL	0.24047	0.307068
CLCN3	-0.269056	0.307432
TENM4	0.280626	0.311802
LIMS1	0.117252	0.312454
AKR7A2	0.199648	0.312606
C8orf76	0.260039	0.314881
GKAP1	0.22098	0.315473
C1GALT1	0.265557	0.316178
RPTOR	0.108917	0.316363
CDON	-0.229464	0.319946
LGR4	-0.535413	0.321004
SRPX	0.256856	0.322082
GYG2	0.364156	0.32237
TSPAN5	0.157508	0.326776
UBTD2	0.236257	0.331669
SREBF2	0.121919	0.332699
MRPL51	0.127953	0.335235
DNPEP	0.187544	0.336551
PIAS1	0.11071	0.339254
CCT8	0.206403	0.341858
LY6H	-0.182826	0.342503
CBX1	-0.114165	0.343065
ROBO1	-0.266466	0.346265
TMEM106B	-0.123015	0.346421
CYC1	0.149603	0.347117
ORMDL1	0.154189	0.348205
TRAPPC9	-0.192905	0.348402
RANBP1	0.106902	0.349698
PPP2CA	-0.204795	0.352299
EIF5B	-0.222168	0.352489
E2F5	-0.101305	0.353136
COPS4	0.244501	0.356494
TCEAL8	0.158083	0.358083
C11orf87	0.548707	0.358875
IKZF2	0.273296	0.364582
KPNA5	-0.25218	0.365554
ZNF428	0.137215	0.372176
RAB9A	-0.138382	0.373118
PKIB	-0.221939	0.377297
MORF4L1	-0.125643	0.382305
DYNLL1	0.169748	0.386972
VPS72	0.359869	0.387715
ZNF426	0.233817	0.390478
MRPL47	0.151618	0.391221
GAS2L1	0.405778	0.392931
AP002370.2	-0.653519	0.393513
MAP1LC3B	0.118241	0.394558
KATNAL1	0.142292	0.397802
RNF181	0.13304	0.40582
C9orf16	0.14775	0.405973
PCMT1	0.113925	0.406914
KNOP1	-0.341981	0.408835
PEBP1	0.108656	0.41004
CEBPZ	-0.356181	0.412413
OXSM	0.378922	0.412942
NDUFA4	-0.110026	0.418808
TUBB2B	-0.144351	0.418989
TTLL5	0.278399	0.42246
AVL9	-0.127159	0.423816
ARHGAP35	-0.156452	0.427536
USP16	0.11719	0.429723
MT-ND3	-0.159209	0.430539
ADNP2	0.286193	0.432951
UGDH-AS1	-0.452108	0.435505
RPL26	-0.114091	0.436295
IGSF11	0.129887	0.439005
SMAD4	0.116628	0.443086
ENTPD1-AS1	-0.273543	0.458179
LAMTOR2	0.179469	0.4625
TSC22D2	0.157422	0.462851
SOD2	-0.172944	0.464069
GLIS3	0.14599	0.466032
PCAT7	0.376795	0.466859
HDLBP	-0.140309	0.469666
ADAMTS12	0.624841	0.476552
ARV1	0.575856	0.476763
SND1	0.215346	0.477116
IMPDH2	0.272936	0.47878
OPTN	-0.338819	0.486406
NDUFV3	-0.129642	0.487608
SPTBN1	0.114024	0.488217
TMEM42	0.761528	0.488993
ARID5B	0.19722	0.489523
NDUFS5	-0.102327	0.490969
VPS36	0.11683	0.492901
BAALC-AS1	0.696405	0.49428
TMEM60	0.414566	0.494416
KLHDC8A	0.177555	0.494485
LINC00491	0.285708	0.496542
TGIF1	0.202808	0.49977
MGST3	0.114714	0.505479
MAGOH	0.324969	0.508959
ERH	0.168679	0.509494
CARHSP1	-0.150202	0.509639
ZNF32	0.24432	0.509679
CSF1	0.353399	0.511038
ZNF706	0.168239	0.514681
CD164	0.166382	0.516217
MFSD14C	-0.180428	0.516401
PAWR	0.108051	0.517337
WIPF3	0.372192	0.519145
STAU1	-0.118419	0.531109
RNMT	-0.147768	0.53193
SRSF2	0.15788	0.532511
CHMP4A	-0.133468	0.535423
LYPLAL1	0.10954	0.543128
KAZN	0.174838	0.543303
RPL39	-0.217859	0.547129
CERS6	0.155422	0.551373
COLGALT2	-0.136297	0.552444
GOLGA4	0.120376	0.553134
PCCA	-0.164947	0.553382
MIR99AHG	0.166656	0.554582
CALCOCO2	-0.102638	0.562999
UBXN7	0.22932	0.564595
RAD23A	-0.292681	0.56468
SUGT1	-0.105845	0.570438
RCE1	0.659473	0.571741
LINC01619	-0.303714	0.579061
ERP44	0.121939	0.581833
KIF5C	0.109504	0.584438
TTC37	-0.100336	0.584762
TTC17	0.121212	0.588819
SLC44A3	0.258476	0.589352
POU6F2	0.302142	0.591486
C16orf74	0.222289	0.593599
TIPARP	0.223048	0.594086
RBM27	0.167585	0.594106
PACS1	0.140859	0.598012
AP1S1	0.167853	0.598093
C21orf62	0.164145	0.599132
GADD45GIP1	-0.170339	0.600119
FRA10AC1	0.162193	0.605142
KIAA1217	0.366051	0.60671
PPP1R42	0.67236	0.60793
LINC00461	0.126977	0.609777
PSMD4	0.147481	0.630812
SMIM15	0.216651	0.636284
SNX7	0.164784	0.644465
PPM1L	0.190931	0.651812
TTC7B	-0.112984	0.657761
HLTF	0.253413	0.664262
MAPK6	-0.291839	0.665766
SCLT1	0.167357	0.667099
NR2F2	0.181337	0.668325
HIGD1A	0.193015	0.670873
GASK1B	-0.251228	0.671318
VPS37B	0.277331	0.673517
C2CD5	-0.261099	0.675977
ATP5F1D	0.112453	0.677719
CELF1	-0.14273	0.679416
STOX2	-0.124115	0.681312
IGFBP7-AS1	0.9713	0.681965
TRIR	0.175673	0.683656
ZNF438	0.170357	0.68543
RPL35A	-0.112562	0.693114
CDK16	-0.364859	0.693145
SUZ12	-0.192092	0.696537
EEA1	-0.19793	0.700181
MMP16	-0.44778	0.700461
WDR37	-0.164498	0.705671
GRAMD1C	0.106565	0.708683
CD44	0.185693	0.712607
OSGIN2	0.103721	0.721614
SLC16A2	-0.16659	0.728751
RAB8A	0.101834	0.730473
MRPS12	0.22149	0.733405
DST	0.119229	0.734043
SEM1	-0.110686	0.743947
FRY	-0.158972	0.748622
SECISBP2L	-0.227715	0.751718
DDX1	-0.177992	0.755526
CNRIP1	0.316506	0.755782
FAM193A	0.117486	0.756286
IGBP1	0.101183	0.762936
TDRD3	-0.160821	0.763686
SLCO1C1	0.189777	0.766281
BIRC6	0.116099	0.774737
POLA1	-0.138127	0.775965
CEP83	0.117112	0.777779
CRYL1	0.123928	0.790647
C19orf53	0.121429	0.795824
PTPRD	-0.25149	0.7994
RAB13	0.157618	0.81272
OSBPL6	-0.103955	0.826143
DAZAP2	-0.174219	0.850089
PTPN1	0.299715	0.850127
EIF4E	-0.108191	0.850433
NELL2	-0.64946	0.853746
DAG1	-0.197801	0.858714
VPS28	0.187516	0.864546
PLGRKT	-0.235994	0.86991
FBXO21	0.134392	0.87215
DNAJB9	0.326137	0.875268
PPP3CB	0.236363	0.880353
SORT1	0.216911	0.881666
SEMA6D	-0.184377	0.889666
GTF3A	0.15156	0.900519
PDE10A	0.466258	0.902477
MAP2K5	0.215174	0.906867
VEZF1	0.163266	0.9073
PHYHIPL	0.109333	0.908196
ZNF770	-0.166536	0.909315
FLNA	-0.101658	0.914796
LAPTM4A	0.105699	0.918343
ZNF248	0.240138	0.956246
CXCR4	0.322889	0.957566
FRMD4A	0.103668	0.960887
ECI1	0.21321	0.979509
ANP32E	-0.128879	0.992559
KIAA0825	0.107296	1
NR4A3	0.584829	1
SEC23B	-0.208081	1
SAFB	-0.304576	1
GSTM3	0.259409	1
SLC4A10	0.135196	1
FAM120B	0.105743	1
WIPI2	0.120615	1
PEPD	0.198331	1
MFGE8	-0.310028	1
TSG101	0.108171	1
SPIDR	0.133385	1
FAM92A	0.207173	1
PFDN4	0.240894	1
UHMK1	0.104347	1
TSN	0.197007	1
TBC1D1	-0.154866	1
MSH6	-0.179632	1
RAB14	-0.134066	1
CRCP	0.1448	1
SNTG2	0.126798	1
VEZT	0.174616	1
TNKS2	0.195966	1
TFG	0.119015	1
FBXW11	-0.202139	1
TTC39C	0.2017	1
SYNE2	-0.142373	1
ATP6V0E1	0.163911	1
RPS19BP1	0.160636	1
CACYBP	-0.186392	1
RNF167	-0.139315	1
AHCYL1	0.107272	1
ACSL3	-0.130774	1
PKN1	0.144534	1
NR2F1-AS1	0.109256	1
CYP51A1	-0.134596	1
ID4	0.145676	1
CNOT7	0.216242	1
FAM210B	-0.111354	1
HSPA13	-0.282249	1
PHF5A	0.331986	1
CARS2	0.379582	1
C15orf61	0.590696	1
GOSR2	0.287138	1
SPCS3	-0.178362	1
LMO4	-0.214487	1
GGA2	-0.362968	1
NGDN	0.40407	1
C5orf49	0.192321	1
KDM5C	-0.358123	1
IFT43	0.196626	1
LINC01182	0.271359	1
TMED5	-0.446079	1
CSNK2B	0.177308	1
STAM	0.139303	1
ATP5IF1	-0.139833	1
LINC00667	-0.252988	1
EPS15L1	0.173848	1
CHCHD2	0.155056	1
CFAP298	0.127716	1
SF3A1	0.190153	1
ARL13B	0.236735	1
LINC01980	0.216804	1
RPS28	-0.101424	1
DDX41	0.343726	1
ANKZF1	0.550059	1
MRPL40	0.198107	1
MRPL37	0.290063	1
LIX1L	-0.160311	1
ZFP14	-0.190705	1
EIF2S1	-0.237083	1
GOLGA7	-0.130555	1
ATP6V1C1	0.110292	1
MED12L	0.191277	1
MTRES1	0.148168	1
BECN1	-0.11608	1
MBNL2	0.161387	1
CCDC121	0.150172	1
IK	0.175868	1
ATMIN	-0.161788	1
YPEL5	0.233313	1
RNF146	0.121981	1
MRPL15	0.128475	1
HEY1	0.206323	1
DCTN5	0.165547	1
STT3B	-0.220339	1
LRRC41	-0.108082	1
EAPP	0.112305	1
FJX1	-0.117435	1
HACL1	0.198953	1
AKAP17A	0.442976	1
SHPRH	-0.117471	1
RER1	0.213886	1
TBC1D14	-0.264541	1
HSPA9	-0.109102	1
FAM160A2	-0.613594	1
USP14	0.106608	1
IMP3	0.122919	1
ZDBF2	0.227998	1
2025-03-05	0.194694	1
CEP95	0.156683	1
MDFI	0.209251	1
GRSF1	0.187547	1
SCAMP1	-0.169975	1
KPNA6	-0.103901	1
NDUFS2	0.137604	1
MASP1	-0.204465	1
TCF7L2	0.144751	1
FAM104A	0.57157	1
IQGAP2	0.108405	1
HECTD4	0.172728	1
THAP11	0.105415	1
LEPROTL1	-0.120501	1
RASGRF1	0.298569	1
EBPL	0.118638	1
CLN3	0.221584	1
COP1	0.102433	1
MT-ND1	0.122453	1
PPIP5K2	-0.157253	1
NIPBL	0.107001	1
SUMO2	0.132269	1
ASCC3	-0.13185	1
RXRA	0.249181	1
DTWD1	0.206544	1
MT-ND4	0.107201	1
ACTN2	0.227307	1
PCBD1	-0.127547	1
DCAF10	-0.180246	1
SAYSD1	0.485422	1
EWSR1	0.182601	1
FBXL7	0.158858	1
ZBTB20	0.10355	1
DDX18	-0.207974	1
WDR82	-0.287338	1
SLC39A3	-0.127414	1
SERF2	0.10248	1
ZKSCAN7-AS1	-0.386508	1
AC046134.2	-0.193342	1
IFI16	0.339599	1
TM2D2	0.261389	1
TRAPPC4	0.197723	1
ARNT2	0.119531	1
SAT2	0.134815	1
PDE1C	0.198815	1
MRPS14	-0.182693	1
SREK1IP1	-0.22346	1
KRR1	0.197983	1
PDSS2	-0.228155	1
AC015923.1	-0.250546	1
GNAQ	0.106689	1
AGTRAP	0.400014	1
NOTCH2	-0.159374	1
SUCLG1	0.131944	1
FAM81A	0.36148	1
ATP6V1F	0.158308	1
FIRRE	-0.78657	1
GRN	0.221536	1
CDYL	0.150806	1
MPC2	0.138858	1
XPR1	-0.15899	1
GEMIN8	0.229872	1
CHID1	0.158442	1
NSL1	0.120836	1
POP4	0.233485	1
HSD17B6	-0.183511	1
CCDC127	0.419902	1
ZNRF1	0.153166	1
HAX1	0.246565	1
ZBED5	0.125962	1
F3	-0.101028	1
RNF38	0.153638	1
CRLS1	0.172062	1
USP42	-0.129869	1
LRP1	-0.198965	1
C11orf74	0.224254	1
OXLD1	0.37149	1
ATAD2	-0.555867	1
FAM181A	0.408742	1
PEA15	-0.227952	1
ARMC9	-0.326276	1
BACH1	0.109139	1
AC245297.3	0.154527	1
ADD3	0.165408	1
SLAIN1	-0.186211	1
ZC4H2	0.22416	1
PFDN1	-0.116017	1
PIK3CB	0.18108	1
NHP2	-0.161437	1
HMGN4	0.287903	1
FOS	0.265473	1
MGAT5	-0.172789	1
TKT	-0.180508	1
LMAN1	0.137199	1
PAFAH1B3	0.173113	1
NOSIP	0.123858	1
FBXO34	0.159661	1
STON2	0.143944	1
CD9	-0.347059	1
NDUFV2	0.159104	1
KRTCAP2	-0.143818	1
PTCH1	0.237239	1
STMN1	0.144337	1
TM2D1	0.197673	1
SCN3A	-0.125615	1
ATP13A4	-0.123933	1
ASAP2	-0.161806	1
SLC35A1	0.415543	1
CTDSP2	-0.195233	1
ZNF140	-0.375869	1
SNTB2	0.210746	1
AC069277.1	0.674726	1
CDH6	0.514015	1
CGGBP1	-0.163328	1
BCAS2	0.228494	1
ARL6IP6	-0.198996	1
ACAA2	0.202165	1
RNASEK	0.114297	1
CAMK4	0.186848	1
SFXN1	-0.191549	1
SMIM14	-0.111378	1
RNF152	-0.198731	1
ZNF652	-0.113563	1
PRR14L	0.107247	1
ZNF439	0.669149	1
PTPRM	0.134631	1
POLR2J	0.163143	1
POU3F4	-0.128332	1
ARHGAP17	-0.160329	1
SORL1	0.205903	1
ARFGAP3	-0.162262	1
AKAP11	-0.237518	1
PEX10	0.31895	1
TNIK	0.153455	1
PUS7L	0.216495	1
FAXDC2	-0.197266	1
BLCAP	0.299627	1
ANAPC16	0.135407	1
BOLA3	-0.29905	1
BORCS7	0.137371	1
LRRC75A	-1.03139	1
COX5A	0.114926	1
OTUB1	0.132859	1
LINC00634	0.391788	1
VPS8	-0.11595	1
UBE2M	0.137901	1
BTAF1	-0.172766	1
ATP1A2	-0.322135	1
C1orf56	-0.947399	1
RWDD4	0.192745	1
SLC18B1	0.282994	1
DSCAM	-0.61445	1
H2AFY2	0.244188	1
PHACTR1	0.244272	1
SFMBT2	0.162808	1
ARRDC4	0.183681	1
PRKAG1	0.178035	1
ARL5A	0.154861	1
DAAM2	0.177153	1
UFSP2	-0.195861	1
POLR2J3	0.187528	1
HNRNPC	-0.10083	1
ZNF721	-0.173598	1
PIGL	-0.198077	1
ERVK3-1	0.243676	1
TAF1D	-0.203707	1
ZNF621	-0.495723	1
TXN2	0.258376	1
MRPS18C	-0.119849	1
ULK4	-0.101665	1
MAP6	0.198291	1
HELQ	-0.178154	1
TRPC4AP	-0.284575	1
FAM182B	0.345258	1
IPO7	-0.243419	1
AASS	0.176063	1
NRDE2	-0.365074	1
EFEMP1	0.125367	1
FASTKD2	0.120808	1
RANBP10	0.160442	1
PTOV1	-0.232218	1
REST	0.203487	1
LTA4H	0.119322	1
MAP7D3	-0.384974	1
ELAVL3	-0.156817	1
ZBTB8A	-0.370614	1
EXOSC7	0.25532	1
GYG1	0.116297	1
SLC4A1AP	-0.140217	1
MTCH2	0.159046	1
PFKFB3	0.106615	1
KAT6A	-0.193179	1
EPB41L5	0.166949	1
TSSC4	0.12689	1
BAG1	0.20849	1
INO80D	-0.149537	1
AL358232.2	0.47833	1
CLPX	0.134837	1
LHFPL6	0.149682	1
ASCL1	0.18987	1
MTM1	-0.114145	1
AFTPH	0.103691	1
RPN2	-0.158383	1
BBS9	0.116718	1
OBI1-AS1	0.232915	1
AAR2	0.404958	1
ARL2BP	0.108719	1
ENHO	0.180295	1
NUMB	-0.110276	1
AQP4	-0.167673	1
ZBTB46	0.62154	1
INVS	0.211461	1
SERTAD1	0.290928	1
TRRAP	-0.141582	1
PIK3C2A	-0.109806	1
ITSN2	-0.191069	1
SRRT	-0.253765	1
ATN1	-0.525667	1
CDCA7L	0.406191	1
SH3PXD2A	0.140328	1
CBLB	-0.115339	1
IQCB1	0.10344	1
DGCR2	0.116151	1
TRAPPC12	0.347776	1
SNTG1	0.132503	1
ISCA1	0.141915	1
SLU7	0.130173	1
CIAO2A	0.139644	1
TLK2	-0.135088	1
TECR	-0.184276	1
GSG1L	0.271036	1
PHLDA1	0.118035	1
IFT80	0.173116	1
B3GALT5	0.338752	1
DPY19L1	0.219445	1
COL6A1	-0.143607	1
ACER3	0.115665	1
ARF3	-0.105842	1
MAP3K2-DT	0.46503	1
DCAF8	0.160888	1
DDAH1	-0.157097	1
AGPAT3	-0.115984	1
ALDH3A2	0.185264	1
C1QL1	0.22785	1
LARS	0.126828	1
SUMF2	-0.103421	1
MBD3	-0.493658	1
SARS	-0.181485	1
NTRK2	0.245345	1
YIPF4	-0.11918	1
PRRC2A	-0.529307	1
VAT1L	-0.164223	1
ABCC1	-0.198673	1
TADA2A	0.263288	1
GNA13	0.196925	1
STARD7	-0.203416	1
WDR1	0.200857	1
WASF3	-0.228179	1
SAR1A	-0.234122	1
AC017101.1	-1.18408	1
POLR2H	0.288822	1
SAP130	-0.112836	1
PPP2R2A	0.156592	1
B4GALT3	0.176186	1
PSMD7	0.110932	1
ZFPM2	0.169678	1
SZRD1	0.171714	1
CERS5	-0.222363	1
ZNF22	0.110047	1
SDC2	0.112042	1
LYRM7	0.185686	1
COMMD10	0.15531	1
OPA1	0.149234	1
CYTH1	-0.178504	1
SLC5A3	0.117091	1
NDRG4	-0.477197	1
PFDN5	0.100059	1
MED31	0.384778	1
NAA50	0.149545	1
IGFBP7	0.401676	1
GGNBP2	0.170891	1
LRRC58	-0.113639	1
FOXK1	-0.43216	1
ARHGAP31	0.125531	1
MAGT1	-0.150673	1
CMC4	0.338597	1
CLEC11A	0.464769	1
SAMD8	-0.200443	1
CCAR1	-0.136339	1
WRN	-0.154248	1
AL133538.1	0.837136	1
SPPL2A	-0.160573	1
CLPP	-0.111787	1
WBP11	-0.18613	1
CDC26	0.354425	1
RASSF8	-0.159797	1
TSR1	0.197807	1
ECH1	-0.127404	1
SCNM1	0.286095	1
GPBP1L1	0.104145	1
USP12	0.10567	1
SNW1	0.145243	1
TDRD7	0.257171	1
MFSD5	0.313254	1
SFMBT1	-0.181033	1
SELENOF	-0.115669	1
WDR20	-0.212629	1
SRGAP2C	-0.268962	1
RAD17	0.307056	1
AC021504.1	0.174319	1
SRRM1	-0.142026	1
PCDH15	-0.949962	1
IL17D	0.194101	1
SNHG8	-0.451818	1
AC119674.1	0.207917	1
ARMC10	0.180109	1
PREX2	-0.631017	1
FGFR1	-0.17537	1
PSMD13	0.253677	1
HDHD2	-0.153954	1
SOX11	-0.142683	1
MTIF2	-0.103257	1
AL356599.1	-0.421923	1
UBE4B	-0.186213	1
RECQL	-0.561264	1
NSUN6	-0.346762	1
PINK1	-0.13324	1
UBE2G2	0.192589	1
BIRC2	-0.213902	1
RRAGD	0.153979	1
PLEKHA7	0.118987	1
AL122014.1	-0.841674	1
SAP30L	-0.223385	1
SCO1	0.191752	1
CTBP1	-0.503925	1
ERI2	-0.221007	1
CYB5R3	-0.334678	1
RRM1	-0.278121	1
CNOT1	-0.177812	1
MAPK8IP1	-0.355265	1
TSC22D4	-0.197549	1
ANKMY2	-0.254635	1
CAMKMT	0.114726	1
CIAPIN1	0.36852	1
ATL2	0.101264	1
RPA3	-0.591535	1
IFI44L	-0.218198	1
ACADM	0.11471	1
COX14	0.166041	1
ICK	0.188384	1
TET2	0.123051	1
SPDYA	-0.736867	1
TBC1D7	0.124987	1
NFIL3	0.627267	1
GDPD2	0.3202	1
SNX5	-0.166244	1
MRPS10	0.158999	1
KLF6	0.355083	1
SLC35G2	0.108164	1
RAMP1	0.266871	1
TRIP12	-0.17429	1
ENDOG	0.18727	1
WDR59	-0.171453	1
NFYC	0.175985	1
MRPS33	0.309291	1
DUSP14	0.226198	1
KPNA4	0.116932	1
DNAJC18	-0.230259	1
SNHG9	-0.517645	1
LFNG	-0.212992	1
LINC01102	-0.120325	1
TMSB10	-0.133565	1
SLC4A4	-0.104645	1
LNPK	-0.148031	1
RUBCN	0.37994	1
APOOL	-0.204267	1
PPP1R1C	0.178934	1
TSEN15	-0.150467	1
KIAA0319L	-0.161511	1
AK6	0.165824	1
RAP1A	-0.205584	1
B3GLCT	0.18973	1
SREK1	-0.195377	1
DIAPH2	-0.103308	1
PRELID2	0.362183	1
C2orf88	0.133922	1
AMFR	-0.354113	1
DLG2	0.146613	1
SETD3	-0.217546	1
GPS2	0.134366	1
RBP1	0.805093	1
ASTN2	-0.679281	1
BFAR	-0.426671	1
CYP2U1	-0.148836	1
CBR4	-0.100764	1
ANKRD11	0.101618	1
GIPC1	0.180702	1
DGKI	0.118163	1
TTLL9	-0.629333	1
ARFIP1	-0.121296	1
GLS	-0.515522	1
FEZF2	0.662384	1
OXNAD1	0.210523	1
RNF213-AS1	0.469967	1
AC040168.1	0.226774	1
ARPC5L	0.249063	1
AC012404.1	-0.58943	1
NFXL1	-0.641643	1
PLCH1	0.105824	1
ACSS3	-1.03661	1
CDC37L1	0.187715	1
C11orf49	-0.100598	1
MXD4	-0.155109	1
DGUOK	0.122775	1
SRI	0.121705	1
SCD	-0.264952	1
FEM1B	0.261954	1
DACH1	0.259915	1
HES4	-0.426186	1
ANKRD9	0.360332	1
TMED7	-0.213879	1
CEP97	-0.414972	1
AC002463.1	-0.728929	1
CGRRF1	0.115931	1
SAP30	0.20992	1
ELK4	-0.225637	1
C16orf91	0.488217	1
SLK	0.161701	1
INIP	-0.207638	1
SMIM10L1	0.114914	1
PRTFDC1	-0.698752	1
ZNF862	0.100507	1
NEXMIF	-0.17488	1
IGSF3	-0.110163	1
MCUR1	-0.366134	1
THBS2	-0.446433	1
SAMD1	-0.519455	1
SNTA1	0.139765	1
POR	-0.257547	1
PRKCI	-0.353147	1
RNFT1	-0.177099	1
KIAA1549	0.138013	1
HERC2	-0.113584	1
PDXDC1	-0.323753	1
EIF4E2	0.132122	1
ROBO2	0.13082	1
DCBLD2	-0.160594	1
SMYD3	0.115344	1
OSGEP	-0.224257	1
PPWD1	0.128102	1
NME5	0.205062	1
HAT1	-0.107971	1
STRADA	0.124615	1
MRPS34	0.245289	1
SAP30BP	0.164912	1
STOX1	-0.286797	1
HMGXB4	-0.171392	1
C3orf70	-0.14974	1
NAA35	0.149445	1
TRAF3IP2	0.112705	1
PGRMC2	0.123072	1
GMDS	0.140437	1
NXT2	0.120649	1
LSM5	0.118062	1
SPATA5	0.100211	1
MFSD4B	-0.104182	1
SMG1	-0.161052	1
RND3	0.113528	1
TULP4	0.146458	1
FAM229B	0.208489	1
ACADVL	-0.292666	1
CEP104	0.313766	1
FAM241B	0.35209	1
UBE4A	-0.207659	1
AKT2	-0.389857	1
PTMA	0.111764	1
PSMA5	-0.108022	1
IPO11	-0.28992	1
TP53RK	0.252288	1
C7orf25	0.677919	1
TMF1	0.11166	1
VEPH1	0.117187	1
ARHGEF9	0.104906	1
POLR3C	-0.126703	1
JMJD4	-0.523764	1
TEN1	0.682801	1
FAM161A	0.13937	1
GRM7	0.404355	1
DIXDC1	0.210647	1
GPRC5B	-0.143843	1
MBD1	0.258677	1
BRINP2	0.184502	1
WEE1	-0.226965	1
ZNF219	0.310013	1
ADAMTSL4-AS1	0.367484	1
CYP20A1	0.166397	1
GPAM	-0.445459	1
PAIP1	-0.107385	1
VLDLR	0.162957	1
SOCS4	-0.244755	1
THBS4	0.10154	1
GID8	0.192766	1
CLDND1	-0.127115	1
SPECC1	-0.101094	1
AC019068.1	-1.03068	1
THUMPD2	-0.243576	1
SYBU	-0.18214	1
SYNJ2BP	0.155516	1
RNF103	-0.184713	1
ARL14EP	-0.20238	1
RIOK3	0.128801	1
MRPL34	0.261943	1
ACP1	0.134092	1
MTURN	0.156656	1
IL17RD	0.364188	1
GCA	0.223635	1
AHCYL2	0.109454	1
SALL1	-0.133256	1
RTCB	0.210463	1
CALM2	0.134654	1
ANKUB1	-0.236251	1
BCL9	0.111766	1
MAP2K6	0.102644	1
DAB2IP	-0.157751	1
FAM161B	0.204568	1
UBE2E2	-0.306942	1
WIPF2	-0.274396	1
LRRC4B	-0.245992	1
AP4E1	0.259052	1
AKAP12	-0.16895	1
BNIP2	-0.138325	1
APBA1	-0.11596	1
PPP1R2	0.174784	1
CCDC96	0.611469	1
PRPF19	-0.339018	1
C8orf33	-0.406369	1
ABHD5	-0.213667	1
ACAD11	0.420873	1
HDAC5	0.171012	1
MMD2	-0.112366	1
SPOP	0.137321	1
PDS5A	0.147298	1
CALR	-0.146685	1
CEBPD	0.347918	1
LINC01896	0.118913	1
JKAMP	0.165863	1
HPS5	-0.138463	1
AC007563.2	-0.163189	1
SMO	-0.120193	1
IER2	0.148373	1
RAB40B	0.3079	1
ZNF622	0.171783	1
TMEM120A	0.18837	1
YAP1	0.115767	1
NAPA	-0.117894	1
ZNF337	0.108851	1
RTF2	0.193722	1
MSMO1	-0.165891	1
ATG12	-0.170108	1
ADAMTS6	-0.112402	1
MAFG	-0.142882	1
GABRA3	0.125537	1
METTL5	-0.171431	1
MFSD11	-0.460058	1
EXTL3	-0.403696	1
STK19	0.158669	1
PPP1R35	0.184259	1
NKTR	-0.13502	1
TGFBRAP1	0.142713	1
FADS1	-0.317575	1
MOB1B	-0.131442	1
HDAC8	0.10882	1
BRWD3	0.303311	1
CEP78	0.133761	1
BRD3	-0.143861	1
OSER1	0.199089	1
SSRP1	0.113511	1
EIF3I	-0.106864	1
FIG4	0.15341	1
PDCL3	0.144555	1
PGAP1	-0.131594	1
SERINC3	-0.14149	1
KIAA2026	-0.221663	1
SLC25A12	-0.136841	1
ST6GAL2	0.135415	1
LYST	-0.139151	1
TSPAN4	0.152818	1
TASOR2	-0.117534	1
TMEM19	0.209687	1
MMS19	-0.221404	1
MRPL38	0.290536	1
RABEP1	-0.146543	1
MFSD1	-0.167713	1
DPH3	0.337671	1
RGS9	0.36336	1
ALS2	0.129745	1
ILRUN	-0.308955	1
KIAA1586	0.100831	1
FAM204A	0.123852	1
MB21D2	0.225475	1
SWAP70	0.126132	1
FIBIN	0.142132	1
C1orf52	0.102151	1
UROS	0.15471	1
MYO1E	0.121952	1
GTF2B	0.186484	1
SLC25A27	0.382971	1
CDC40	0.210405	1
MRFAP1L1	0.168671	1
ZNF429	0.333619	1
RNF121	0.461132	1
NCS1	0.140924	1
ST6GALNAC5	0.166603	1
RPS4X	0.138969	1
LIMD1	0.119289	1
HCFC1R1	0.180564	1
NTHL1	-0.173738	1
MCCC1	0.190488	1
AC019197.1	-0.552048	1
YWHAZ	-0.130905	1
B4GALT2	-0.180259	1
PDGFC	-0.147338	1
KPNA1	-0.212406	1
HIPK1	-0.267375	1
EFCAB7	-0.33657	1
ITGAE	0.179154	1
B4GALT4	-0.161214	1
DPY19L4	-0.361707	1
NIN	-0.185287	1
ACSL4	0.161293	1
EIPR1	0.342271	1
ASCC1	-0.141529	1
TGFBR1	0.344269	1
SYT17	0.208975	1
PUF60	0.131517	1
MGST1	-0.244309	1
CLN5	0.222495	1
SRP9	-0.110092	1
DHX16	-0.748976	1
MPRIP	-0.178825	1
TMEM150C	0.204842	1
C5orf56	0.227542	1
OSBPL3	0.103725	1
CBR1	-0.347361	1
ATP6V1B2	0.273719	1
WDR19	0.112995	1
LPGAT1	0.109456	1
PRKX	0.215598	1
COG6	-0.193048	1
GLIPR2	-0.224149	1
TMEM41B	-0.220382	1
STAT1	0.112468	1
AL139317.5	-0.371939	1
FAM162A	-0.291147	1
IFT88	0.152914	1
ETV1	-0.277916	1
RPGR	-0.106655	1
NAMPT	-0.271515	1
HEXA	0.127684	1
LINC01331	0.172562	1
AC211433.1	-0.624462	1
RHNO1	0.531236	1
AMZ1	-0.474333	1
CCNK	0.161322	1
NPC1	-0.116449	1
TOLLIP	-0.226228	1
PAK1	-0.229656	1
TP53BP2	0.229499	1
EFEMP2	0.716673	1
CYFIP1	-0.140781	1
FOXG1-AS1	0.148076	1
FAM120AOS	-0.170981	1
PDE6D	0.243323	1
APMAP	-0.204385	1
HNRNPUL2	-0.21058	1
ANXA6	-0.200801	1
LMBRD2	-0.166483	1
ENTPD3-AS1	0.219849	1
VLDLR-AS1	0.264929	1
LRRC37B	-0.196712	1
BLOC1S6	-0.182626	1
ARL6IP4	0.107564	1
TMEM54	0.526531	1
ZNF10	0.192675	1
ADI1	0.283966	1
FAM168A	-0.218077	1
KIAA1324L	-0.171481	1
MLST8	-0.306233	1
C16orf72	0.449044	1
RC3H2	0.240115	1
FAM89B	0.291909	1
DDX56	0.348181	1
MT1X	0.187562	1
STX18	0.288135	1
GNPNAT1	-0.117363	1
SEC13	0.204103	1
HDGF	0.199444	1
CASD1	0.144221	1
PLEKHM3	0.192371	1
FABP5	-0.613855	1
EYA3	0.178705	1
AL079343.1	-0.552307	1
RNF175	0.3081	1
AZI2	0.164375	1
HAGH	0.115036	1
MED4	0.161822	1
C7orf26	0.555432	1
HADH	0.163485	1
ATR	-0.123309	1
CPVL	-0.210123	1
SLC9A6	-0.189042	1
NUPR1	0.454455	1
ATF7	0.100346	1
SLC41A2	-0.370402	1
GPN3	-0.414571	1
USP40	-0.198974	1
DPP10	-0.721187	1
LINC01965	0.181218	1
PRPF31	0.266626	1
ZNF225	0.148234	1
PIGG	0.29219	1
YES1	-0.115279	1
CTXND1	-0.112524	1
APRT	0.146755	1
SMIM3	0.239823	1
MEAF6	0.181442	1
DCK	-0.24805	1
STYXL1	-0.443419	1
TRO	-0.345766	1
STXBP3	-0.261998	1
CLDN10	0.119111	1
CHMP7	0.107151	1
AC138150.1	-0.632899	1
PRKAG2	0.224213	1
SNRNP35	0.138302	1
PLD3	-0.227311	1
CELSR1	0.208265	1
SLC23A2	0.127427	1
COPS3	0.109555	1
DCXR	-0.108507	1
TMEM184C	0.120755	1
LSM14B	0.260393	1
PKIA	-0.143022	1
BRAT1	-0.336379	1
GGT7	0.395601	1
SART1	-0.212908	1
ESR2	-0.90059	1
DUT	-0.118918	1
SGCE	-0.210352	1
EMG1	0.145573	1
PTS	0.255044	1
AC093879.1	-0.184531	1
ZDHHC2	-0.130258	1
SLC30A7	-0.255131	1
IGSF1	0.187888	1
PSMD3	-0.111766	1
B3GNT5	-0.17102	1
THADA	0.111428	1
PSENEN	-0.136394	1
CHMP1B	-0.108325	1
CNST	0.328422	1
FZD7	0.384388	1
RWDD3	0.142661	1
PDHA1	-0.118779	1
GTF2IRD1	-0.143113	1
MED6	0.128814	1
SYNRG	0.101446	1
PSD2	-0.416095	1
LANCL2	0.202818	1
WASHC3	0.165981	1
FAM149B1	-0.190171	1
HOPX	-0.114122	1
VTA1	0.166723	1
NAE1	0.162493	1
AC005332.4	0.133852	1
TM9SF4	-0.105583	1
CCDC12	0.273871	1
NUMA1	-0.242828	1
ACTR6	0.114462	1
API5	-0.113091	1
KIAA1191	-0.160663	1
PRH1	0.118383	1
MCEE	-0.921982	1
TARS	0.105219	1
AFF2	-0.3461	1
FBXL15	-0.142771	1
AATF	0.303736	1
AC011092.2	-0.616682	1
RAB11FIP2	0.118678	1
AL034348.1	0.276272	1
CREBRF	0.128991	1
SIPA1L3	-0.137902	1
KIAA0232	-0.101772	1
PANK1	0.472014	1
KRCC1	0.210607	1
FNDC4	0.102934	1
GNG12	-0.103125	1
SLC25A16	-0.395046	1
AC010260.1	-0.819553	1
PHF6	0.121002	1
TBC1D23	-0.113928	1
IPO9-AS1	-0.384781	1
TMEM33	-0.116475	1
POLR2C	-0.227112	1
MARF1	0.144602	1
RBSN	0.182808	1
ZMAT5	0.191478	1
BST2	0.869137	1
RHOB	0.101353	1
ZNF177	0.101396	1
PDZRN4	0.181461	1
RILPL2	0.273009	1
VPS11	0.319999	1
CCNT2-AS1	-0.422639	1
GLRX3	-0.148677	1
AL512422.1	-0.214951	1
AGO4	0.105989	1
NPDC1	0.17177	1
BLOC1S2	0.219615	1
LINC00623	0.493918	1
ZNF302	0.138688	1
COQ8A	-0.154699	1
USP48	0.139935	1
C6orf62	-0.20387	1
C9orf116	0.767566	1
MVB12B	0.127511	1
ZNF280B	0.27827	1
TM9SF2	-0.172496	1
ZNF786	0.310616	1
POM121	0.141087	1
CRTC3	0.165603	1
CNP	-0.235873	1
SNCAIP	0.146662	1
MEX3D	-0.678788	1
ARL4C	0.151822	1
AK4	-0.109371	1
PSTK	0.242275	1
MAP3K13	-0.11227	1
GARS-DT	-0.123563	1
GPR155	-0.268987	1
SOX2-OT	0.153703	1
ZBTB17	0.366832	1
AP003086.1	-0.484824	1
PRR7	0.381784	1
ATXN7	0.226038	1
MAN2C1	0.385982	1
PPFIBP2	0.532825	1
HLA-A	-0.205241	1
ENKUR	0.110741	1
PCYT1A	0.159494	1
ATPAF1	0.178398	1
RBM3	0.118709	1
ATP6V0A1	-0.184747	1
CUTC	0.25423	1
GNG12-AS1	-0.241874	1
MKS1	0.616212	1
ZNF43	-0.137196	1
LENG8-AS1	-0.379613	1
LINC00609	0.482324	1
NCOA4	-0.124334	1
RNF149	0.161872	1
EPHA4	-0.144634	1
KRBOX4	0.244359	1
AGL	-0.145661	1
PHKA2	-0.187584	1
TADA3	0.20634	1
TCTN3	0.103917	1
RING1	0.349943	1
DDOST	-0.163728	1
IMPA1	-0.160261	1
SLC43A2	-0.246232	1
XYLT1	0.257977	1
PTGES2	0.305593	1
AF064860.1	0.107937	1
PPID	-0.400003	1
PDGFRB	-0.130716	1
EMID1	0.363481	1
AC092683.1	-0.267797	1
EPHA5	0.143597	1
ZSWIM5	-0.117738	1
FBXO38	-0.33323	1
JAGN1	0.307155	1
ABRACL	0.328324	1
PKD2	0.181118	1
ANKS1B	-0.332183	1
MMADHC	0.210086	1
SALL2	-0.155535	1
ZSCAN31	-0.623437	1
ZC3H8	-0.436804	1
FAAP20	-0.12611	1
ACTR1A	0.101186	1
ZNF585A	-0.349792	1
RNF111	-0.258858	1
ALKBH8	0.80435	1
MSRB1	0.177063	1
PURA	-0.25271	1
ZNF511	0.160174	1
UHRF1BP1L	-0.1613	1
FBRSL1	-0.410705	1
FBXO44	0.303309	1
AFG3L2	-0.243996	1
RIPK1	-0.48672	1
LINC01003	0.24967	1
GSTK1	-0.140583	1
ANGPT1	-0.109757	1
TLE4	0.173401	1
HTT	-0.243233	1
LYSMD3	0.562592	1
FAM181A-AS1	0.158345	1
AL355312.3	0.667478	1
AC092691.3	-0.676904	1
IFT57	0.118253	1
DIPK1A	0.273504	1
GDAP1	-0.100645	1
NDUFS1	-0.101218	1
ZNF234	0.565187	1
TPST2	0.400514	1
CYBC1	-0.151596	1
ERI1	0.284166	1
ZSCAN5A	-0.229605	1
TAF1	-0.110738	1
RALBP1	0.235582	1
WDR18	0.559882	1
NUP35	0.426794	1
PARVA	-0.532122	1
MEIS3	-0.185066	1
DENND6B	0.113259	1
UCHL3	-0.168429	1
WDR27	-0.126611	1
NBEA	-0.147179	1
HACD2	-0.569808	1
CDHR3	0.136399	1
SMARCAD1	0.102351	1
ATG4B	-0.233244	1
IMP4	0.210481	1
SIAH1	0.135437	1
TMEM138	0.500431	1
HNRNPAB	-0.153538	1
BCL2	0.23538	1
NCBP1	-0.227224	1
[truncated: 4,483 more rows]

## Sheet: 1_MV2_vs_NBH_DGE
Gene_ID	avg_log2FC	p-adj-val
TTR	4.40784	6.02811e-128
MTRNR2L12	-1.4105	3.32535e-108
MT-ND3	-0.800347	2.92645e-87
RPL38	-0.703977	3.75409e-61
ACTB	0.599667	3.80964e-61
MT-ATP8	-1.30505	3.32252e-58
RPS29	-0.692794	4.99669e-52
CD63	0.893863	6.55448e-48
MTRNR2L8	-1.09313	3.04708e-41
PLCG2	-2.0662	6.33672e-40
EIF4A1	0.733968	4.32995e-38
RPS21	-0.551154	2.12321e-37
ACTG1	0.492349	1.42287e-36
ENO1	0.725369	1.59116e-36
TUBB	0.6742	1.44785e-35
BANF1	0.709268	6.41616e-35
CFL1	0.504262	1.3292e-34
TNFRSF1A	1.2797	1.67072e-34
PSMB3	0.728856	8.21166e-32
TUBB3	0.968471	1.98084e-29
GFAP	1.17446	1.63917e-28
RPS27	-0.599548	2.1398e-28
ID3	1.91091	3.27666e-28
PSRC1	1.18959	3.59891e-28
HSP90AB1	0.498085	3.6733e-28
HSPA8	0.477427	3.69787e-28
TUBB2B	0.541408	2.25131e-27
ATP5F1E	-0.381355	1.77403e-26
PRMT1	0.70284	2.43443e-26
MALAT1	-0.611219	5.85644e-26
TUBA1B	0.598075	8.3967e-26
EI24	0.670441	8.80672e-26
SNRPC	0.677635	2.2575e-25
CCT3	0.547024	4.73687e-25
PET100	-0.798291	7.9922e-25
BCAP31	0.685965	8.39151e-25
CHCHD2	0.547652	8.70394e-25
TUBA1A	0.496472	1.22806e-24
MARCKSL1	0.46535	1.34522e-24
MT-ND4L	-0.735442	1.72439e-24
DYNLL1	0.561387	2.07587e-24
RPL37	-0.468614	2.20734e-24
HNRNPM	0.540078	2.78808e-24
EPB41L3	0.887762	7.43435e-24
UBE2M	0.832006	8.56597e-24
AL627171.2	-0.947806	1.19057e-23
ATP5MC1	0.608195	3.12229e-23
ATP5ME	-0.631216	4.58186e-23
MLF2	0.588363	6.33066e-23
MTRNR2L1	-0.740364	1.02088e-21
KDELR1	0.520641	1.13028e-21
RPL8	0.489929	2.30182e-21
RPL37A	-0.465713	2.31525e-21
KLHDC8A	0.752741	4.00512e-21
RBM3	0.700091	4.44406e-21
TRIM47	1.04512	7.10833e-21
CXXC5	0.662017	7.30508e-21
HIST1H1C	-1.08742	1.50748e-20
PDE10A	1.10172	2.05778e-20
IGFBP2	0.583835	4.05196e-20
MRPS26	0.638262	4.08812e-20
HINT1	0.447668	4.51939e-20
NDUFA3	-0.62755	4.8899e-20
LAMTOR1	0.566699	5.3132e-20
RPS19BP1	0.727796	2.57174e-19
TBCB	0.515014	2.66325e-19
ADRM1	0.806919	2.90707e-19
SNHG9	-0.678796	2.94538e-19
CIAO2B	0.553431	3.63153e-19
PSMB1	0.494101	5.95065e-19
MANF	0.71926	5.99221e-19
STOML2	0.589025	7.61452e-19
LINC01322	-2.37633	9.56184e-19
GSX2	-1.62607	1.11045e-18
SELENOP	-0.827456	1.4069e-18
RPL23A	-0.396741	1.64187e-18
MRPL20	0.623162	2.02613e-18
CLTA	0.459944	2.14644e-18
SRSF2	0.621588	2.16904e-18
SF3B6	0.530134	5.35805e-18
CCT8	0.562978	8.0198e-18
FAM181A	0.807053	8.70984e-18
PRDX1	0.443041	1.09959e-17
AC010974.2	-0.822387	1.97439e-17
HIST1H4E	-0.939088	3.41795e-17
ID1	1.23587	3.48356e-17
ATP6V0B	0.580059	3.69476e-17
HSPA5	0.504463	3.99486e-17
ITPA	0.664074	6.31083e-17
NME1	0.559992	6.60298e-17
VPS13B-DT	-0.537043	6.62088e-17
METTL7B	1.84544	1.06633e-16
MRPL4	0.611986	1.56881e-16
SMIM29	0.725811	1.63478e-16
ARHGDIA	0.636701	1.75243e-16
NDUFAF8	0.506828	2.53363e-16
PSMB5	0.493751	3.15932e-16
ALG11	-0.357831	3.46936e-16
GNAS	-0.22345	3.84062e-16
TMSB4X	0.444233	4.36571e-16
CLTB	0.614031	5.59528e-16
NUDC	0.435658	1.60786e-15
PPP1CA	0.627368	2.03923e-15
CTDNEP1	0.562837	2.11981e-15
RPL21	-0.339225	3.4792e-15
FUS	0.354715	3.48932e-15
CADM1	0.482885	3.73198e-15
PPP1R14B	0.48639	4.33723e-15
RAN	0.520079	6.11972e-15
PFDN2	0.499459	1.62123e-14
LRFN4	0.912203	1.6606e-14
HAX1	0.708914	1.89841e-14
MLEC	0.458523	1.94273e-14
RPP21	0.7652	2.30816e-14
SNHG19	-0.524072	2.52983e-14
CEBPD	0.892884	2.64458e-14
PRELID1	0.444124	3.1893e-14
MT-ND5	-0.301662	4.42023e-14
NME2	0.489267	4.61681e-14
BAX	0.586611	4.62955e-14
RPS26	-0.32864	4.74713e-14
PUF60	0.443278	4.96011e-14
TSEN34	0.526042	5.1155e-14
DERL2	0.63511	5.73917e-14
LSM10	0.541424	6.28997e-14
ATP6V1F	0.465133	7.91989e-14
HIST1H1E	-1.05278	8.28619e-14
SEC61B	0.413021	1.00234e-13
PDCD4	-0.52019	1.06892e-13
DDX54	0.787164	1.64394e-13
AL356599.1	-0.980876	1.84769e-13
COTL1	0.787633	1.92486e-13
NME3	0.949433	2.63988e-13
CHID1	0.518833	2.75959e-13
UBE2S	0.937453	2.81194e-13
PRDX6	0.650828	2.87154e-13
RANBP1	0.462662	2.96803e-13
LSM7	0.4191	3.41547e-13
PRPF31	0.570319	3.62474e-13
TRPT1	-0.495244	4.11622e-13
C1QBP	0.521734	4.82019e-13
RUVBL1	0.704102	4.94881e-13
RPS14	0.375797	4.95281e-13
SF3B5	0.469559	4.99893e-13
SSU72	0.577854	6.3047e-13
MDH2	0.516357	6.968e-13
LINC00486	-0.706428	7.15346e-13
RPL34	-0.315594	7.32728e-13
DERA	-0.36271	8.0179e-13
LAGE3	0.55901	8.4796e-13
LINC00844	-0.412024	8.78106e-13
FSIP2-AS1	-0.44807	9.22764e-13
RTF2	0.38084	9.27706e-13
ZSCAN16-AS1	-0.42114	1.02947e-12
ATP6V0C	0.466514	1.07749e-12
PSMD2	0.441908	1.22456e-12
MRPL40	0.477595	1.67689e-12
EEF1E1	0.653305	1.80122e-12
PFN1	0.421487	1.93736e-12
RTRAF	0.492462	1.94198e-12
CNPY2	0.395319	2.23762e-12
TMEM147	0.446349	2.26777e-12
SREK1IP1	-0.501653	2.31466e-12
TCEA2	0.426836	2.54784e-12
ARL8A	0.461409	2.58808e-12
NR2F1	-0.337726	2.83122e-12
FLNA	0.637484	3.27725e-12
ODC1	0.460298	3.34567e-12
POLR2E	0.677316	3.60376e-12
HSP90AA1	0.376538	4.20121e-12
MCRS1	0.705836	4.67979e-12
BRI3	0.407712	4.68339e-12
SLCO1C1	0.555369	4.82496e-12
PSMC1	0.42418	5.00946e-12
TRMT112	0.456558	5.27446e-12
SCG2	1.46025	5.45526e-12
CAMK1	0.570585	7.31635e-12
NDUFB1	-0.502538	7.40755e-12
EFTUD2	0.508803	7.52053e-12
ROMO1	-0.568912	7.79132e-12
SRGAP2B	-0.203767	9.66703e-12
AC090709.1	-0.257035	1.03528e-11
BCHE	-0.28803	1.09861e-11
AHSA1	0.377532	1.13959e-11
ZFP36L2	0.420493	1.16548e-11
MT-ND1	-0.170206	1.19417e-11
TRIR	0.421064	1.34881e-11
SPTSSA	0.458611	1.42978e-11
TRAPPC1	0.527161	1.47687e-11
THYN1	0.517272	1.50675e-11
TMED9	0.552705	1.59224e-11
PSMD8	0.395308	1.63163e-11
COPRS	0.463876	1.6695e-11
KRT10	0.473329	1.68778e-11
ZNF714	0.308108	1.70054e-11
EIF6	0.390607	1.89456e-11
CCDC59	0.202581	2.13429e-11
AL450998.2	-0.551741	2.14524e-11
CTNNA3	-0.677951	2.27675e-11
RBMX2	0.30546	2.34407e-11
MRPS30-DT	-0.127402	2.44193e-11
GRIA4	-1.79562	2.62121e-11
LEO1	0.434466	2.82839e-11
BLOC1S4	0.43358	2.85684e-11
LAPTM4B	0.387936	3.25744e-11
HNRNPDL	0.405609	3.32231e-11
CDC40	0.137299	3.56671e-11
NGDN	0.550094	3.66819e-11
LSM1	0.574264	3.84114e-11
AL136366.1	-0.287837	4.03934e-11
C14orf119	0.355663	4.0491e-11
SDHAF2	0.394031	4.16731e-11
CCDC144A	-0.761854	4.41951e-11
LINC01409	-0.422562	4.47864e-11
PPP1R35	0.958292	4.5267e-11
SORBS1	0.449126	4.56221e-11
FAM104B	0.260392	4.95606e-11
PGK1	0.444382	5.00063e-11
ATG101	0.591961	5.58869e-11
RBX1	0.355136	5.6517e-11
RAB5C	0.360187	5.65999e-11
YIF1A	0.493977	5.66109e-11
RBM4	0.416748	6.23718e-11
TIMP1	0.677259	6.28781e-11
PBDC1	0.414015	6.45457e-11
ITGB1BP1	0.437344	6.69052e-11
GAP43	1.03099	6.81311e-11
PODXL	1.54632	6.91505e-11
AP1S2	0.360385	7.10441e-11
ZFYVE21	0.569701	8.1911e-11
RNH1	0.432194	8.94236e-11
SDF2L1	0.750381	9.10034e-11
AC211433.1	-0.817693	9.21922e-11
MRPL43	0.484642	9.7767e-11
NPDC1	0.342707	9.90094e-11
SIVA1	0.501812	1.05155e-10
TRIAP1	0.46179	1.14715e-10
SFRP4	-0.539799	1.15313e-10
CYC1	0.57736	1.15807e-10
VANGL2	-0.418485	1.19502e-10
SNRPA	0.641546	1.19709e-10
PRR7	0.675277	1.21927e-10
EIF1	0.405888	1.238e-10
LMAN2	0.459631	1.32256e-10
PEF1	0.425104	1.34541e-10
ATP5MC3	0.430948	1.37204e-10
NAV1	0.464597	1.39165e-10
STIP1	0.44221	1.39179e-10
HIST2H2AC	-0.635154	1.42726e-10
PCDHB2	-0.295484	1.54974e-10
PSMC5	0.414448	1.56495e-10
HOMER3	0.455055	1.58865e-10
IRF2	-0.117454	1.81098e-10
H2AFZ	0.539998	1.99625e-10
ZNF675	-0.138766	1.99985e-10
APH1A	0.499908	2.01252e-10
PDIA3	0.395086	2.08255e-10
MAGOH	0.406856	2.15528e-10
COL4A6	0.5172	2.15618e-10
TMEM91	-0.507518	2.16152e-10
EIF3E	-0.432688	2.1875e-10
C5orf51	-0.137032	2.29014e-10
ZNF681	-0.56958	2.30273e-10
MAF	-0.566882	2.31718e-10
ZBTB33	-0.119177	2.51389e-10
LAMTOR5	0.331236	2.76992e-10
ENDOG	0.475271	2.80716e-10
H3F3B	0.352431	3.03305e-10
AP001172.1	-0.965147	3.20558e-10
MRPL51	0.459717	3.46908e-10
TMEM98	0.467546	3.50073e-10
MRPL35	0.25172	3.6197e-10
TOMM6	0.399034	3.78581e-10
POLR2G	0.458427	3.86452e-10
PTP4A2	0.411978	4.58054e-10
SRM	0.355346	4.58879e-10
MRPL18	0.44441	4.83273e-10
CCDC12	0.336457	5.00629e-10
DIO2-AS1	-0.705864	5.49046e-10
FASTK	0.700452	5.54676e-10
PARP4	0.141669	5.77725e-10
CDK5RAP3	-0.114376	6.17403e-10
GTF3A	0.459582	6.25079e-10
ZNF708	-0.418511	6.31726e-10
TXN2	0.612569	6.34194e-10
NIFK	0.396835	6.63148e-10
SMAD1	0.35185	6.67012e-10
HSD17B10	0.34256	7.1378e-10
CKAP2	-0.295794	7.3597e-10
NSFL1C	0.459156	7.37907e-10
AP000787.1	-0.769809	7.51646e-10
PSMD3	0.537599	7.5547e-10
DCK	-0.541316	7.59053e-10
MRPL11	0.565763	7.61073e-10
MRPL10	0.131365	7.73543e-10
ANTKMT	0.444167	7.81958e-10
SSRP1	0.475407	7.84204e-10
IMPDH2	0.593624	7.88251e-10
MRPL34	0.367826	8.08875e-10
MATR3.1	-0.327588	8.21027e-10
C2orf49	-0.529185	8.38657e-10
ZIC1	-1.28195	8.75401e-10
PDIA4	0.307183	8.88857e-10
REXO4	-0.201488	9.30437e-10
ALYREF	0.356269	9.33241e-10
RFTN1	0.509645	9.80262e-10
SNF8	0.376206	1.00591e-09
CKB	0.360615	1.02991e-09
GGPS1	0.494747	1.06523e-09
IFT140	0.167934	1.09611e-09
MTF2	0.129074	1.11198e-09
RTCB	0.28843	1.16078e-09
KARS	0.381129	1.21596e-09
PTGES2	0.817994	1.24062e-09
MRPS23	0.293472	1.26678e-09
LINC02696	-0.852832	1.27765e-09
HES1	-0.660102	1.31462e-09
MRPL28	0.507718	1.31561e-09
HNMT	-0.711124	1.31564e-09
PSMA2	0.418773	1.35416e-09
COMMD8	0.185437	1.37334e-09
DUSP10	-0.736398	1.39324e-09
TMEM11	0.323553	1.45336e-09
LINC02340	-0.471116	1.5051e-09
CNN3	0.412202	1.62999e-09
ZNF260	-0.145148	1.65247e-09
DNAJB11	0.493297	1.74509e-09
IGDCC4	0.136444	1.75396e-09
RER1	0.366848	1.82212e-09
C20orf27	0.525301	1.823e-09
PTGES3	0.306703	1.88453e-09
PHLDA3	0.592294	1.89562e-09
TRIM28	0.502884	1.89735e-09
POLE3	-0.216139	1.9719e-09
GAMT	0.232642	1.97239e-09
ATP2B2	-0.815588	1.97377e-09
CALU	0.441597	1.97715e-09
TFG	0.241012	2.02727e-09
STX2	-0.497801	2.0516e-09
POFUT1	0.299282	2.05755e-09
ZNF217	-0.127602	2.11018e-09
AC079304.1	-1.19199	2.11726e-09
SEPHS1	0.371024	2.15553e-09
CALM2	0.280526	2.19441e-09
SPCS1	0.325357	2.24782e-09
COA4	0.386708	2.24916e-09
RBM23	-0.258274	2.26685e-09
CCNG2	-0.217523	2.27393e-09
TMEM128	-0.528091	2.28689e-09
RBM8A	0.335305	2.35048e-09
CCDC112	-0.166339	2.35132e-09
HMGN4	0.385334	2.37631e-09
MRPL38	0.555557	2.38868e-09
GRN	0.299004	2.51638e-09
SCAF1	0.448327	2.62207e-09
SDHD	-0.425962	2.65994e-09
SMIM27	-0.45498	2.93732e-09
ELOF1	0.477911	3.00034e-09
SF3B4	0.483809	3.00879e-09
CTSA	0.402961	3.05405e-09
RPL31	-0.287954	3.20965e-09
SSNA1	0.371082	3.33247e-09
CDIPT	0.481868	3.52764e-09
BPGM	0.257961	3.59836e-09
CERS4	-0.280764	3.76175e-09
ASNSD1	-0.127667	3.82878e-09
WNT7A	-0.327042	3.84755e-09
ZNF571	-0.387291	3.86843e-09
SNHG17	0.657456	3.88349e-09
AC092958.1	-0.968319	3.96951e-09
MAT2B	-0.124075	4.05707e-09
LRRC4	0.426159	4.2221e-09
RNPS1	0.408803	4.38606e-09
NTPCR	0.286718	4.47507e-09
ESCO1	-0.213595	4.6329e-09
UBE2J2	0.554605	4.82139e-09
WDR18	0.708952	4.91154e-09
TMEM101	0.46238	4.91233e-09
ZDHHC24	0.18863	4.95829e-09
EGR2	-1.40255	5.01207e-09
LSM2	0.411033	5.16949e-09
LAMTOR2	0.429867	5.18663e-09
PAIP2	-0.455663	5.32324e-09
NAE1	0.347933	5.45457e-09
FAM27C	-0.248638	5.50844e-09
BEND5	-0.624952	5.52838e-09
SUPV3L1	0.362141	5.56402e-09
MYL5	-0.137118	5.83691e-09
SPSB4	-0.450822	5.91699e-09
AC078846.1	0.321838	5.92658e-09
PSMB2	0.339755	5.93616e-09
IFI27L2	-0.476559	6.00079e-09
ZNF883	-0.259049	6.08977e-09
TBRG1	0.307973	6.3634e-09
XRN2	0.390942	6.4637e-09
AC007682.1	-0.946171	6.56765e-09
ATXN3	0.19201	6.72986e-09
STUB1	0.293102	6.78104e-09
MRPL17	0.417766	7.00994e-09
GIPC1	0.482858	7.25439e-09
NDUFA8	0.17366	7.45694e-09
BCAS4	0.157175	7.57758e-09
MRPS6	0.503895	7.64538e-09
POLR2F	0.406694	7.66893e-09
SLC18B1	0.258817	7.81244e-09
COPS3	0.684067	8.27057e-09
ZNF138	-0.178779	8.48653e-09
FABP7	0.393533	8.76542e-09
VPS72	0.486621	9.23319e-09
ZNF219	0.541866	9.4181e-09
TSR2	0.665419	9.7713e-09
RHOB	0.495739	1.0383e-08
MRTO4	0.435228	1.06023e-08
MRPS16	0.393984	1.07231e-08
ATP6V1G1	0.398055	1.07286e-08
VKORC1	0.507619	1.14644e-08
OSER1-DT	-0.45804	1.14754e-08
AC092957.1	-1.2545	1.15351e-08
NAT14	0.688066	1.22857e-08
TUBB4B	0.605053	1.2329e-08
HS6ST1	0.677324	1.28048e-08
NT5C3B	0.421842	1.28664e-08
ATG14	-0.408528	1.29338e-08
LSM3	0.441174	1.33876e-08
COMMD2	0.322254	1.40025e-08
MIF4GD	0.123538	1.44904e-08
PSMD13	0.327868	1.45964e-08
CHCHD6	0.452208	1.48474e-08
FAM89B	0.51678	1.5224e-08
TDG	-0.133774	1.61174e-08
RPL36	-0.159596	1.63789e-08
AC090578.1	-0.527703	1.65214e-08
CETN3	-0.169351	1.65222e-08
TADA3	0.441585	1.69586e-08
CA14	0.271675	1.73382e-08
AC006059.1	-0.387913	1.77655e-08
CDK2AP1	0.381414	1.85338e-08
NSMCE3	0.303837	1.90687e-08
KRBOX4	0.461427	1.9273e-08
ADAMTSL4-AS1	-0.140279	1.93563e-08
TOMM22	0.395286	1.94173e-08
TRAPPC4	0.507757	1.94365e-08
DPYSL4	0.421528	1.94592e-08
DDA1	0.535007	2.09937e-08
LSAMP-AS1	-0.466599	2.11957e-08
Z99496.2	-1.10963	2.14875e-08
C7orf50	0.354965	2.24673e-08
ATRAID	0.524624	2.24768e-08
GNG5	0.387159	2.26584e-08
DNAJC7	0.241614	2.268e-08
COPS4	0.297805	2.287e-08
TMEM158	0.858078	2.3544e-08
SELENON	-0.111891	2.35895e-08
SNRPN	0.268559	2.41372e-08
SLC35B1	0.434124	2.41406e-08
COMMD7	0.46149	2.46319e-08
METTL2B	0.409347	2.47004e-08
ATP6V1E2	-0.281464	2.48479e-08
NCKAP5	-0.445552	2.63786e-08
AFDN-DT	-0.182434	2.69228e-08
RASSF4	-0.222463	2.7369e-08
VCP	0.40649	2.87619e-08
PPM1G	0.348886	2.91056e-08
CERS2	-0.404831	2.95947e-08
COA8	-0.153887	2.96521e-08
STARD4	-0.697639	2.97316e-08
TMED10	0.326367	3.00171e-08
MCEE	-1.28576	3.08245e-08
TPGS1	0.27177	3.10482e-08
SLC8A1-AS1	-0.39866	3.112e-08
MTIF3	-0.13547	3.13298e-08
MTCH2	0.351551	3.20243e-08
RHBDL2	-0.808795	3.24622e-08
EBNA1BP2	0.37036	3.30584e-08
FBXO25	-0.207672	3.35184e-08
ITGA7	0.476226	3.38596e-08
SLC39A6	0.281181	3.46389e-08
PPIH	0.598602	3.46636e-08
CTNND1	-0.463128	3.47048e-08
PID1	-0.466534	3.47945e-08
ACAA2	-0.193974	3.57801e-08
LINC02256	-0.763019	3.60809e-08
EFCAB7	-0.558335	3.6847e-08
CSTB	0.398461	3.71653e-08
CARD19	0.485646	3.76308e-08
UNC50	-0.27773	3.78319e-08
ZNF35	-0.2234	3.87125e-08
ELN	0.11072	3.8799e-08
KCNT2	-0.547175	3.89927e-08
TOX2	-0.319296	3.92411e-08
OSTC	0.372736	3.93911e-08
ZNF738	-0.182217	3.97162e-08
MRFAP1L1	0.443934	4.01003e-08
GLT8D1	0.4062	4.07702e-08
XRCC6	0.33878	4.1419e-08
DIAPH3	-0.341644	4.42985e-08
FAM66C	-0.263961	4.43095e-08
SON	-0.305445	4.4486e-08
TTC33	-0.427051	4.58262e-08
PSMG1	0.373221	4.63411e-08
RANBP3L	-0.672032	4.75758e-08
ZBTB20-AS1	-0.176591	4.79511e-08
FAM136A	0.391692	4.85051e-08
CAP1	0.33748	4.94277e-08
DDX41	0.842045	4.98788e-08
PAM16	0.499977	5.02736e-08
DYNC1LI1	-0.112368	5.18827e-08
HYAL2	0.582404	5.3497e-08
EMC3	0.290636	5.36521e-08
EWSR1	0.405498	5.48897e-08
AC092969.1	-0.597726	5.7145e-08
DPM2	0.205937	5.97305e-08
RNF5	0.511603	5.9798e-08
ETHE1	0.68278	5.9948e-08
MEX3A	0.171215	6.10598e-08
CADM4	-0.443392	6.13646e-08
AL391807.1	-0.304182	6.24038e-08
NR4A3	-1.46167	6.26536e-08
C1QL1	0.851412	6.2979e-08
PIGZ	0.347646	6.4839e-08
SOX9-AS1	-0.422571	6.57935e-08
EPHB1	-0.454519	6.66294e-08
SLBP	0.218001	6.66932e-08
RAB9B	0.268891	6.78798e-08
TRIT1	-0.19026	6.85652e-08
HAUS1	-0.171693	7.18029e-08
SHROOM2	0.265351	7.47914e-08
TAF10	0.288441	7.64401e-08
DNAJC16	0.295935	7.6945e-08
AC008443.5	-1.80518	7.71719e-08
SRSF7	0.324128	7.73044e-08
ISCU	-0.311562	7.96379e-08
ZNF678	-0.200135	8.5545e-08
SH3PXD2B	0.453021	8.6087e-08
TXNDC5	0.512945	8.87788e-08
SAP30BP	0.311021	8.947e-08
PKN1	0.280173	9.01036e-08
TK2	0.253707	9.01178e-08
ACSL6	-1.03344	9.05744e-08
EHD1	0.401671	9.07389e-08
AC010894.3	-0.292258	9.0743e-08
PCMTD2	0.208943	9.15229e-08
ING3	0.314816	9.26544e-08
CREBZF	-0.152983	9.34439e-08
TXNDC16	-0.3955	9.90901e-08
HMGN5	-0.397964	1.01055e-07
TIMM23	0.306531	1.02289e-07
USE1	-0.11099	1.03866e-07
CC2D2B	-0.581162	1.05302e-07
MT-CO3	0.272877	1.05639e-07
MKKS	0.281982	1.05664e-07
PSMB6	0.380058	1.05735e-07
CREB3	0.439025	1.07829e-07
SPINK5	-0.422355	1.08285e-07
BEST3	-1.43861	1.09424e-07
POM121	0.358826	1.12159e-07
CALCOCO1	-0.310161	1.12581e-07
ING4	0.117947	1.13015e-07
C1orf194	-0.132266	1.19114e-07
FSIP2	-0.517597	1.19917e-07
NOP10	0.409394	1.21775e-07
SNU13	0.345779	1.24271e-07
UPF2	-0.362873	1.24583e-07
IFI27L1	-0.235316	1.25453e-07
CCDC25	-0.144932	1.3033e-07
SRI	0.350851	1.31636e-07
MPST	0.299613	1.34431e-07
ASF1A	-0.248505	1.35177e-07
SOWAHC	0.675823	1.3792e-07
TM2D2	0.375359	1.39358e-07
TM2D3	-0.155003	1.41524e-07
PRKCSH	0.124546	1.42513e-07
TNPO2	0.57285	1.4621e-07
SPAG7	0.336447	1.49221e-07
MRPL47	0.409729	1.49621e-07
KBTBD2	-0.171078	1.50038e-07
AC004982.2	-0.289115	1.51247e-07
KDELR2	0.368801	1.5137e-07
FOS	-0.637346	1.52133e-07
OTX1	0.40615	1.52619e-07
UFL1-AS1	-0.345865	1.53288e-07
NAA10	0.506784	1.55936e-07
GGT7	0.141605	1.55958e-07
LPXN	-0.337447	1.55978e-07
GSPT2	0.128335	1.56462e-07
NEPRO	0.444161	1.57152e-07
AL078602.1	-0.530873	1.58061e-07
DPM3	-0.139777	1.59121e-07
TEX264	0.293326	1.60521e-07
RFXANK	0.41147	1.60639e-07
SAC3D1	0.579115	1.62535e-07
CEP70	-0.396711	1.69082e-07
ZNF22	0.296259	1.69174e-07
PSMD7	0.231669	1.70767e-07
MMADHC	0.355196	1.74322e-07
CWF19L2	-0.215824	1.77445e-07
SESN3	-0.324925	1.79018e-07
HMGB2	-0.171954	1.81692e-07
OGDH	0.252401	1.82819e-07
SRP72	0.383427	1.85133e-07
ZFAND1	-0.158564	1.85999e-07
NDUFA1	-0.444242	1.86464e-07
C11orf80	0.152893	1.90414e-07
IDH3B	0.270814	1.93595e-07
CHTOP	0.340098	1.96627e-07
VDAC3	0.365121	1.96744e-07
MRPL37	0.458037	1.97867e-07
CFAP20	0.552637	2.03449e-07
MED19	0.418095	2.04931e-07
CDC34	0.389097	2.05575e-07
YWHAH	0.37734	2.07185e-07
ADSL	0.388046	2.07865e-07
PCDH19	-0.281033	2.09619e-07
DDX52	-0.20179	2.10607e-07
PPIL3	-0.212717	2.13106e-07
AC091885.2	-0.387246	2.14753e-07
EXOSC7	0.725446	2.15027e-07
NMNAT3	-0.603149	2.18823e-07
PHF5A	0.416416	2.22034e-07
SNRPB	0.450563	2.37565e-07
AP001011.1	-0.51758	2.38217e-07
LDB1	-0.318122	2.43701e-07
AC244517.11	-1.44885	2.43825e-07
QTRT1	0.610399	2.45905e-07
HSPB1	0.37229	2.50286e-07
TNFRSF12A	1.5522	2.54591e-07
TIPRL	0.360709	2.58122e-07
SUDS3	-0.142726	2.61394e-07
YY1AP1	0.370793	2.63606e-07
MINDY1	-0.539262	2.64877e-07
EMC6	0.302406	2.65818e-07
JPT1	0.483558	2.71727e-07
DPY30	0.368442	2.7265e-07
MUS81	-0.353779	2.79399e-07
ERG28	0.391934	2.86963e-07
MYL6	0.293547	2.92728e-07
ACTN4	0.40521	2.94289e-07
TXNDC9	0.296107	2.94896e-07
PSMC4	0.425713	3.01225e-07
CAPNS1	0.179119	3.06486e-07
CRLS1	0.377273	3.15646e-07
SPTLC1	0.306684	3.26299e-07
TRMT61B	0.179718	3.268e-07
FAM81A	-0.21244	3.27355e-07
C11orf54	-0.369494	3.31385e-07
BAG5	0.114548	3.35475e-07
COPS6	0.330856	3.37968e-07
TMX2	0.452018	3.39502e-07
TIMM10B	0.356697	3.39676e-07
TRIL	-0.469558	3.40862e-07
SRR	0.285676	3.42833e-07
DELE1	-0.174366	3.43567e-07
JKAMP	-0.177038	3.48413e-07
RWDD2A	0.168409	3.49466e-07
ATP5PF	0.419411	3.53112e-07
PFDN4	0.336979	3.55414e-07
RPL18	0.31688	3.67787e-07
DMAC2L	0.231005	3.7256e-07
MGAT4B	0.494302	3.77512e-07
LMO3	-0.398345	3.80038e-07
TAF9	0.230842	3.83718e-07
CCT5	0.394102	3.87233e-07
SEC13	0.355765	3.87651e-07
SLC52A2	0.568597	3.91205e-07
OSBP	-0.218447	4.08048e-07
NEK3	0.104895	4.11827e-07
LCA5	-0.167055	4.12737e-07
TMEM70	0.529402	4.12868e-07
CREB3L2	0.181572	4.1473e-07
NIP7	0.736363	4.23269e-07
NME4	0.494096	4.3535e-07
PDCD2	0.70538	4.38821e-07
AL135925.1	-0.315816	4.39451e-07
TP53INP1	-0.137768	4.4164e-07
MRPL15	0.357951	4.47324e-07
BTBD17	-0.525377	4.50762e-07
EDNRB	-0.634382	4.53615e-07
ZNF32	0.311017	4.55757e-07
SLC25A4	0.398676	4.60711e-07
SNHG16	0.335957	4.69872e-07
FTH1	0.295367	4.7085e-07
XRRA1	-0.519658	4.73494e-07
CFAP298	0.452524	4.7697e-07
SAMM50	0.224446	4.82351e-07
CITED1	0.59274	4.92331e-07
AP1S1	0.316878	5.07251e-07
SLC66A2	0.215976	5.0826e-07
PACC1	-0.103384	5.16698e-07
CRK	0.371034	5.29568e-07
GPANK1	0.312803	5.31506e-07
APLP1	0.544137	5.4048e-07
S100PBP	0.131232	5.43237e-07
NIPSNAP1	-0.176275	5.45271e-07
SNRPD1	0.344679	5.50436e-07
SCNM1	0.411165	5.53908e-07
FEM1C	-0.374359	5.56162e-07
PCDHA12	0.627267	5.67999e-07
NCS1	0.614102	5.74018e-07
PLPPR3	0.21725	5.74491e-07
EAF2	-0.606419	5.76274e-07
AC018730.1	-0.61293	5.9313e-07
AC015923.1	-0.647183	6.08366e-07
PDHB	0.270429	6.18677e-07
AC023424.3	-0.404389	6.1889e-07
BCKDHA	-0.172537	6.25184e-07
CEP162	-0.388173	6.36531e-07
TP53RK	0.150453	6.43986e-07
FKBP1A	0.3652	6.44096e-07
TALDO1	0.397533	6.71675e-07
NDP	0.234458	6.85321e-07
SELENBP1	-0.800589	6.95347e-07
PLEKHM2	0.376779	7.09104e-07
UBC	0.315945	7.14871e-07
CELSR2	0.47308	7.23874e-07
MYDGF	0.374544	7.26625e-07
QDPR	0.35316	7.37383e-07
CCT7	0.357776	7.54099e-07
TTC23	-0.26865	7.56327e-07
ARPC5L	0.433325	7.62579e-07
SF3A3	0.184295	7.82692e-07
RAC1	0.286631	7.86795e-07
AL451165.2	-1.18019	7.86896e-07
SPRY2	-0.463379	7.96689e-07
SLC35B2	0.34247	8.02801e-07
AC068282.1	-0.633808	8.13475e-07
THAP4	0.578968	8.2692e-07
ATIC	0.279534	8.36596e-07
MAP2K2	0.166571	8.37995e-07
LRRC37A2	-0.978599	8.40796e-07
CROCC	-0.562836	8.41997e-07
TBCC	0.855083	8.60505e-07
CTXN1	0.107696	8.63106e-07
A1BG	-0.282417	8.6783e-07
ZC3H6	-0.280872	8.7159e-07
PRKAG1	0.349413	8.74414e-07
GPR173	-0.203336	8.78727e-07
ERH	0.372947	8.80685e-07
FAM219B	0.145757	8.81288e-07
ANKRD45	-0.877275	8.83036e-07
NUDT3	0.401973	8.90212e-07
FAM160B1	-0.165725	9.04565e-07
RAB5IF	0.36182	9.28625e-07
PHLDB1	0.73059	9.33397e-07
DNTTIP1	0.259812	9.34274e-07
TTC8	0.460708	9.47522e-07
ANKRA2	-0.368176	9.4923e-07
EDC3	0.427877	9.52033e-07
ANKZF1	0.685336	9.66205e-07
EBPL	0.430247	9.71788e-07
CTDSP2	0.424755	9.7639e-07
MPG	0.407138	9.77983e-07
AC068725.1	-0.332812	9.79017e-07
MEAF6	0.252881	1.00648e-06
SPECC1	-0.413574	1.00901e-06
SERPINB6	0.236699	1.00954e-06
TUFM	0.295185	1.01295e-06
SNRNP40	0.294425	1.01491e-06
SLC27A5	-0.339402	1.0219e-06
LINC00205	-0.228386	1.02988e-06
MOAP1	0.433899	1.03303e-06
SPAST	-0.443046	1.03563e-06
HMGN3	0.366176	1.03899e-06
MRPS12	0.434489	1.04136e-06
ZNF625	-0.27222	1.05023e-06
CLEC11A	0.40283	1.07841e-06
SAP30	0.134711	1.08673e-06
LRRC17	-0.444051	1.08816e-06
ATP1B3	0.158675	1.11393e-06
AC090692.1	-0.385054	1.11843e-06
RHBDD2	0.447217	1.12748e-06
C20orf96	0.131598	1.13878e-06
MRPS17	0.205486	1.1425e-06
RAD9A	-0.314792	1.14578e-06
FBXO7	0.254117	1.15426e-06
NF2	0.418429	1.16565e-06
COPG2	-0.182535	1.20232e-06
ASMTL	0.280233	1.20446e-06
SEC62	-0.25499	1.22552e-06
CIZ1	0.622569	1.2262e-06
TMEM205	0.4854	1.23495e-06
NCOA5	0.416693	1.23797e-06
ERCC1	0.282105	1.23976e-06
DNAJC4	-0.213239	1.24296e-06
AKIRIN1	0.218363	1.253e-06
AP000873.2	-0.125355	1.25521e-06
C16orf91	0.365452	1.27872e-06
ZNF493	-0.293578	1.28758e-06
EXOC3	0.41947	1.29633e-06
IKZF5	-0.122086	1.2979e-06
SNHG30	-0.386333	1.30164e-06
LMTK2	-0.498696	1.30394e-06
CDC37	0.319136	1.30529e-06
ZNF593	0.450058	1.32121e-06
ELOA	0.386004	1.32361e-06
POLR2H	0.554167	1.32504e-06
BBS10	-0.764193	1.33406e-06
WDR83OS	0.363176	1.34076e-06
TTF1	-0.11292	1.35453e-06
FGFRL1	0.805577	1.392e-06
HARS	0.307576	1.4263e-06
CZIB	0.101231	1.42795e-06
UTP11	-0.146929	1.43103e-06
PDLIM7	0.591207	1.43169e-06
NUDT16L1	0.459769	1.43891e-06
ARMCX5-GPRASP2	-0.558279	1.44868e-06
SWI5	0.243465	1.4646e-06
MEX3D	-0.607818	1.48269e-06
ZDHHC16	0.28206	1.48947e-06
TMED4	0.192179	1.49477e-06
ZMYM6	0.136264	1.52319e-06
TMEM243	-0.708188	1.52614e-06
MAPKAPK2	0.309235	1.53745e-06
ZNF664	0.197574	1.55e-06
FAM200B	-0.200816	1.56256e-06
STX17-AS1	-1.34248	1.57615e-06
MOSPD3	0.206705	1.58775e-06
LRIG2	-0.192003	1.62365e-06
LGALSL	0.653714	1.64385e-06
TMEM60	0.615415	1.65419e-06
ILF3-DT	0.241333	1.68029e-06
FAM104A	0.508264	1.68124e-06
AMZ2	-0.342019	1.68952e-06
BRIX1	0.336602	1.69329e-06
CHMP6	0.480454	1.74597e-06
COX5A	0.302352	1.75045e-06
ZNF277	-0.165903	1.78567e-06
RIN2	-0.183408	1.81737e-06
ACTR10	0.263253	1.82277e-06
WBP4	-0.190501	1.84195e-06
PWP1	0.236695	1.85153e-06
HTR2C	2.75291	1.86264e-06
CSRNP2	-0.325451	1.87924e-06
ARHGAP19	0.167009	1.8964e-06
UVSSA	0.569067	1.90152e-06
FBXO8	-0.250212	1.90913e-06
RBM42	0.434661	1.92143e-06
RNASET2	-0.540359	1.92577e-06
RBM48	-0.133937	1.94638e-06
PRPF38A	0.220648	1.99233e-06
TAF6	0.772463	2.0014e-06
WNT3	-1.07733	2.04043e-06
C4orf33	-0.261653	2.0421e-06
IFT74	-0.123309	2.04509e-06
IMP3	0.473728	2.04733e-06
ZNF529-AS1	-0.296853	2.06661e-06
FAM20B	0.445848	2.06879e-06
ST3GAL2	0.248057	2.07923e-06
IER3IP1	0.348949	2.08556e-06
GPR158	-1.31332	2.09479e-06
PNKD	0.185453	2.11378e-06
LYRM4	0.272905	2.12599e-06
MRPS18A	0.39277	2.14905e-06
MAPKAPK5-AS1	0.306223	2.21946e-06
FARSA	0.537784	2.23231e-06
AC008957.2	-0.268559	2.23269e-06
SNHG8	-0.206008	2.25291e-06
SFT2D1	-0.172601	2.25991e-06
FUNDC2	0.328615	2.27228e-06
LRP4-AS1	-0.785445	2.27287e-06
TMEM159	-0.184695	2.28003e-06
RORA-AS1	-0.738159	2.30734e-06
TMEM138	0.439372	2.30967e-06
GSTP1	0.333197	2.31572e-06
SYVN1	0.758932	2.32027e-06
AC007402.2	-0.433385	2.33393e-06
HIST1H4C	-0.619101	2.33528e-06
KXD1	0.234653	2.35734e-06
CD2BP2	0.321414	2.36015e-06
LSM12	0.204943	2.40508e-06
LINC02649	-0.724069	2.41082e-06
SNHG25	-0.488717	2.41267e-06
DPCD	0.328725	2.42812e-06
ZNF787	0.459593	2.43126e-06
SPTY2D1OS	-0.112915	2.44842e-06
CIRBP	0.302851	2.46931e-06
GEM	-0.899383	2.48766e-06
LINC01567	-0.624461	2.50817e-06
DGUOK	0.369499	2.51066e-06
SLC35C2	0.298914	2.557e-06
MIDN	0.344975	2.56647e-06
AKR1A1	0.17055	2.58017e-06
NDUFV1	0.409146	2.64726e-06
RPP38	-0.355276	2.70408e-06
TMEM179B	0.405869	2.72301e-06
TSTA3	0.789916	2.74994e-06
AC027018.1	-0.11258	2.77908e-06
TOMM40	0.344069	2.78213e-06
LIPE-AS1	-0.509091	2.7894e-06
HAUS4	0.160699	2.79193e-06
MAF1	0.335765	2.7921e-06
CDC26	0.284624	2.79699e-06
TMEM126A	0.433726	2.79949e-06
HSPE1	0.334085	2.8639e-06
TRAPPC3	0.224353	2.87659e-06
ILKAP	0.352104	2.88435e-06
KLF13	0.25113	2.90009e-06
PTS	0.372055	2.90238e-06
SF1	0.284585	2.91727e-06
HES5	-0.624419	2.93729e-06
DAPK3	0.265354	2.96488e-06
BCL7A	-0.316388	2.97644e-06
TIMM17B	0.481848	3.04525e-06
LRIG2-DT	-0.884144	3.04755e-06
EMC7	0.241441	3.05743e-06
LMAN1	0.174003	3.05993e-06
THAP5	-0.400271	3.07086e-06
YIPF3	0.102614	3.08863e-06
PGM2	0.303422	3.09409e-06
STK25	0.301598	3.12551e-06
WIPI1	-0.216719	3.15698e-06
URB1	0.832041	3.20388e-06
MTHFD2L	-0.16272	3.21018e-06
CCT6A	0.266558	3.21585e-06
RGS9	-0.415117	3.23276e-06
ZNF117	-0.118546	3.27995e-06
HIST1H2AC	-1.34714	3.2884e-06
GNB2	0.177011	3.29134e-06
LTA4H	0.265301	3.29488e-06
TSG101	0.287862	3.32876e-06
SS18L2	0.280424	3.35078e-06
CDK12	0.140658	3.36356e-06
ZNF782	-0.528704	3.40512e-06
C1D	-0.189544	3.40705e-06
MED6	0.250457	3.4152e-06
EPDR1	-0.36984	3.44448e-06
POLD2	0.338578	3.5715e-06
MED30	-0.105657	3.59599e-06
HAGH	0.353412	3.63535e-06
DDT	0.447327	3.65814e-06
FLAD1	0.193706	3.66195e-06
TPI1	0.363455	3.71489e-06
PLEKHA3	0.183948	3.71634e-06
NUP214	0.20239	3.78721e-06
SMS	0.385328	3.79177e-06
CCDC85B	0.31263	3.8225e-06
OLMALINC	-0.595736	3.84514e-06
AL162231.1	-0.115934	3.87525e-06
PIP4P2	0.134627	3.90198e-06
HEY1	0.709585	3.94426e-06
ZFYVE1	-0.552931	3.95608e-06
DCPS	0.338759	3.98781e-06
MMP28	-0.320131	4.00437e-06
FBRS	0.558665	4.0721e-06
AP001977.1	-0.768829	4.11052e-06
GRIA1	0.43778	4.12741e-06
CMBL	0.135319	4.13784e-06
LGMN	0.779267	4.17118e-06
FLII	0.470102	4.1744e-06
RNF111	-0.273212	4.22977e-06
PCDHGB6	-0.372601	4.25476e-06
F2R	-0.396446	4.26045e-06
FOSB	-1.01782	4.30988e-06
SGTB	0.232303	4.31953e-06
ARL6IP4	0.323521	4.40944e-06
RFNG	0.806921	4.41304e-06
CDK4	0.267642	4.4155e-06
MYSM1	-0.136977	4.42112e-06
SF3B2	0.341205	4.42422e-06
LINC01550	-0.107151	4.43481e-06
RSU1	0.349952	4.45403e-06
HM13	0.402003	4.48057e-06
SYNRG	0.174117	4.49365e-06
NBPF26	-0.329282	4.51436e-06
AASDH	-0.227199	4.54737e-06
APRT	0.373473	4.55237e-06
PAQR3	-0.58372	4.69158e-06
CSNK2B	0.351394	4.73742e-06
MITD1	0.102841	4.78562e-06
SLC9A8	-0.267829	4.79608e-06
DNAJB1	0.473572	4.84652e-06
OSBPL2	0.137545	4.9116e-06
RPS4X	0.33064	4.92914e-06
MIEN1	0.471701	4.93976e-06
TRIM36	-0.605888	4.99836e-06
BOD1	0.338758	5.01598e-06
FAM98B	-0.202583	5.03306e-06
MRPS33	0.273527	5.03966e-06
H2AFJ	-0.275014	5.04154e-06
PTPA	-0.488177	5.04669e-06
GPM6A	-0.19331	5.05863e-06
CTDSP1	-0.187385	5.06546e-06
C19orf53	0.305983	5.07843e-06
COX11	-0.294664	5.08367e-06
SLC2A12	-0.299882	5.18061e-06
KDM6B	0.458777	5.27222e-06
SNRPE	0.320721	5.348e-06
TMSB15B-AS1	-0.471561	5.43354e-06
MPPED2	-0.494338	5.43475e-06
BAP1	0.119503	5.49752e-06
RGS7BP	0.509362	5.52967e-06
FNTA	0.167583	5.54336e-06
MAPK10	-0.421444	5.55294e-06
LINC02614	-0.191922	5.65031e-06
MAN2B2	0.255755	5.67033e-06
AC008969.1	-0.34854	5.72009e-06
C8orf76	0.390009	5.74035e-06
DGCR2	0.470844	5.75854e-06
AC083798.2	-0.762385	5.81426e-06
RPS27L	0.358178	5.85077e-06
POLR3F	0.343132	5.8748e-06
ARMT1	0.341493	5.98816e-06
EGR1	-0.265724	5.99629e-06
CCDC117	-0.196746	6.01114e-06
CCDC8	0.759155	6.06382e-06
ANKRD13B	-0.533002	6.07214e-06
RBM12	0.289279	6.07687e-06
PPP1R11	0.387062	6.11828e-06
PEPD	0.367635	6.1673e-06
AC233296.1	-0.582299	6.20046e-06
DDOST	0.316559	6.20383e-06
RAB34	0.380191	6.24538e-06
C16orf87	-0.2552	6.36002e-06
HDGFL2	0.242327	6.366e-06
SLC25A1	-0.114545	6.36633e-06
PHB	0.379425	6.37058e-06
ICE1	-0.246919	6.3727e-06
PMPCA	0.306096	6.40956e-06
MRPL14	0.208566	6.41804e-06
TRIM26	0.169215	6.45155e-06
SAYSD1	0.573815	6.48792e-06
PPP2R2D	-0.274777	6.54803e-06
AC090204.1	-0.427939	6.56892e-06
MAD2L1BP	0.580524	6.77836e-06
PRPF6	0.111228	6.85919e-06
JAGN1	0.128955	6.91267e-06
SRSF3	0.363193	6.94996e-06
LIX1L-AS1	-0.371634	7.03873e-06
SDF4	0.354789	7.11342e-06
ARPC5	0.323082	7.11745e-06
SCYL1	0.452777	7.14658e-06
EXOSC1	0.26237	7.16309e-06
AP003025.1	-0.87898	7.22296e-06
TEFM	0.255344	7.3302e-06
CCDC127	0.214233	7.51164e-06
SRPX	0.605456	7.54434e-06
XPC	-0.198179	7.61823e-06
BCAS2	0.185332	7.64993e-06
CCDC43	0.24711	7.66416e-06
NMT1	-0.132059	7.75169e-06
SLC25A11	0.341278	7.76201e-06
ELP2	0.25175	7.87697e-06
CNPY3	-0.185886	7.95456e-06
P4HB	0.404576	8.08553e-06
PPP2R1A	0.373557	8.10959e-06
RSPRY1	0.29454	8.1259e-06
NEK7	-0.118064	8.21241e-06
ZYG11B	0.228949	8.24759e-06
B9D1	0.115312	8.39406e-06
ZC3H8	-0.218824	8.74799e-06
HBP1	-0.255177	8.76939e-06
FAM229B	0.192459	8.86681e-06
BRK1	0.30772	8.89819e-06
SPRTN	-0.362405	8.90946e-06
EIPR1	0.336132	8.98614e-06
HINT2	0.337963	8.99579e-06
C2orf68	-0.15151	9.07995e-06
MRPS24	0.325614	9.14474e-06
PSME2	0.243606	9.16558e-06
ANAPC15	0.590096	9.17937e-06
DPH3	0.156432	9.19871e-06
PSMD4	0.297029	9.24604e-06
RNF187	0.308655	9.27992e-06
TIMM10	-0.277718	9.29641e-06
MARS	0.473759	9.30079e-06
AL589740.1	-0.390338	9.40221e-06
DEGS1	-0.123011	9.42046e-06
SPNS1	0.203488	9.44745e-06
MED24	0.417688	9.4498e-06
CCDC107	0.269425	9.54166e-06
PMPCB	-0.332082	9.54332e-06
ZNF853	0.240015	9.70879e-06
ZNF711	-0.156358	9.71908e-06
PRCC	0.27851	9.73657e-06
ZNF320	0.11166	9.75229e-06
YTHDC2	-0.320219	9.83572e-06
ARF6	0.460043	9.86201e-06
BRCC3	0.138797	9.87599e-06
MPHOSPH6	0.180653	9.91799e-06
MRPS36	-0.542005	1.01203e-05
PHB2	0.318071	1.01209e-05
ZNF429	0.108586	1.01952e-05
DHTKD1	-0.275697	1.02239e-05
DNAJC15	-0.7625	1.02696e-05
ZNF107	-0.561717	1.02908e-05
LRRC59	0.629024	1.03187e-05
ERVK3-1	0.598068	1.03277e-05
SLC35A1	0.4011	1.03725e-05
AK9	-0.398529	1.0425e-05
TVP23B	-0.187399	1.04379e-05
IK	0.297562	1.04504e-05
CYB5D2	-0.342729	1.04525e-05
DBN1	0.309718	1.05656e-05
AL096870.8	0.127954	1.05821e-05
NDUFS2	0.310981	1.05922e-05
SCO1	0.358127	1.06136e-05
NCBP2AS2	0.521843	1.07143e-05
STAM2	-0.127935	1.07492e-05
POLR3GL	0.410837	1.07722e-05
MAD2L2	0.15285	1.09762e-05
SMIM20	-0.122122	1.11167e-05
GET1	0.163218	1.11939e-05
C21orf62	0.57165	1.1236e-05
AL590617.2	-0.219811	1.12975e-05
NHLRC3	0.181697	1.13054e-05
RUVBL2	0.387101	1.13279e-05
CCZ1	0.175819	1.13551e-05
ATAT1	0.201483	1.1437e-05
CKS2	0.402412	1.15223e-05
SULT1C4	0.105209	1.16001e-05
DIPK1C	0.174755	1.16493e-05
SLC6A8	0.402401	1.17308e-05
PKM	0.292459	1.18411e-05
UBE2A	0.130941	1.19323e-05
MRAS	0.32725	1.20636e-05
MT-ND6	-0.366523	1.20889e-05
NRXN2	-0.41184	1.21246e-05
CLN3	0.552278	1.21352e-05
COMMD3	0.298917	1.22129e-05
NUP54	-0.227458	1.2236e-05
PDZD2	-0.822958	1.23977e-05
ZNF226	-0.16913	1.25466e-05
EIF4E2	0.392155	1.27906e-05
ARPC4	0.287616	1.28402e-05
DNAJC5	0.233409	1.29788e-05
EMG1	0.512225	1.29845e-05
AP001825.1	-0.657679	1.3018e-05
CARS2	0.537629	1.30549e-05
C6orf226	0.137206	1.31663e-05
ARL14EP	-0.307507	1.32785e-05
CMTM6	0.262191	1.3411e-05
ATN1	-0.55439	1.34455e-05
PPM1K-DT	-0.833226	1.34842e-05
KLF7	-0.215007	1.34868e-05
MSL3	0.119142	1.34958e-05
AL158152.1	-0.262971	1.35649e-05
ZFYVE27	0.576562	1.36816e-05
CBX8	-0.294178	1.37041e-05
PDK3	0.159374	1.40059e-05
CDC14A	-0.235932	1.40076e-05
POLR2K	0.242261	1.40487e-05
BTBD1	-0.384478	1.41115e-05
GOSR1	0.253472	1.41718e-05
PCGF2	-0.285898	1.42744e-05
FIBP	0.114652	1.43622e-05
R3HCC1	0.199664	1.44659e-05
EIF2B4	-0.106645	1.44712e-05
PIGC	-0.167001	1.45149e-05
JOSD2	0.395874	1.45394e-05
TSSC4	0.519851	1.46573e-05
TARDBP	0.256063	1.46827e-05
MRPS30	0.225127	1.47252e-05
SLC41A3	0.259586	1.4732e-05
MRPL24	0.590337	1.47597e-05
TMLHE	-0.192589	1.48081e-05
DNAJB4	-0.288199	1.48739e-05
EAF1	0.524816	1.48917e-05
CRNKL1	-0.205879	1.49052e-05
RUNDC1	0.322263	1.49844e-05
ARRB2	0.372162	1.50135e-05
ZNF580	0.243433	1.51331e-05
RABEP2	0.611248	1.52115e-05
METTL21A	-0.41644	1.54793e-05
RAD52	-0.328936	1.5502e-05
OTUB1	0.50893	1.56306e-05
FAHD1	0.328847	1.58052e-05
AC023051.1	-0.176779	1.59002e-05
PPP6C	0.242836	1.59371e-05
TSN	0.296886	1.6048e-05
REPIN1	0.447237	1.60609e-05
DUSP12	0.297434	1.6123e-05
SIAH1	0.15405	1.62885e-05
MEA1	0.361158	1.63192e-05
POT1-AS1	-0.534707	1.63899e-05
TXNDC12	0.238896	1.65239e-05
SLC3A2	0.286198	1.67254e-05
STRAP	0.337855	1.67409e-05
CCM2	-0.294997	1.6857e-05
IFT27	0.354489	1.69116e-05
TYW3	-0.20602	1.70198e-05
GGH	-0.290928	1.71194e-05
DLG5	0.15157	1.71981e-05
NTMT1	0.180934	1.72544e-05
PABPC5	-0.356192	1.72664e-05
HNRNPUL1	0.384233	1.74849e-05
GPR143	-0.513354	1.75688e-05
RPS25	-0.202802	1.762e-05
CTCF	0.114621	1.77859e-05
CCNQ	0.470881	1.81091e-05
C9orf72	-0.393474	1.81442e-05
COG3	0.130199	1.8211e-05
FREM1	-0.428451	1.8263e-05
SLC12A6	-0.227468	1.84821e-05
KHK	-0.339888	1.85461e-05
GTPBP8	0.330499	1.85665e-05
AZI2	0.276317	1.87482e-05
CCNL2	0.383729	1.88298e-05
UPP1	0.255197	1.90674e-05
CHP1	-0.183516	1.90768e-05
RTL6	0.300911	1.9112e-05
NOVA1	-0.258627	1.928e-05
PARL	0.387873	1.94224e-05
MASP1	-0.512923	1.94879e-05
GOLGA8A	-0.530417	1.9902e-05
ETFDH	-0.36945	1.9926e-05
ZNF511	0.486368	2.0076e-05
DDX19B	-0.399472	2.01541e-05
EDA2R	0.105633	2.04373e-05
FAM92A	0.223425	2.04682e-05
CLPTM1L	0.450395	2.04888e-05
ZNF789	-0.269038	2.0638e-05
APC2	0.200296	2.06581e-05
TIMM29	-0.165081	2.10847e-05
LINC02062	-0.290475	2.11308e-05
KCTD13	0.205258	2.12231e-05
IFT57	0.34285	2.13328e-05
RRS1	0.542002	2.14194e-05
NUP205	-0.448314	2.14243e-05
ATPSCKMT	0.132453	2.14628e-05
NEU1	0.521477	2.16491e-05
PRIMPOL	-0.360565	2.1749e-05
PER3	-0.503657	2.17497e-05
ZNF195	0.26217	2.17758e-05
BBIP1	0.252253	2.18814e-05
ZNF3	0.261112	2.18962e-05
CRNDE	-0.203439	2.19958e-05
IMP4	0.524644	2.22434e-05
CIPC	-0.255026	2.2357e-05
RAB13	0.235137	2.24371e-05
FAM53C	-0.309255	2.24612e-05
TSGA10	-0.453253	2.24872e-05
DCTPP1	0.545866	2.26421e-05
THUMPD2	-0.445279	2.27044e-05
HDHD5	0.467938	2.27052e-05
IFIT1	-0.392579	2.2716e-05
DCUN1D5	0.291169	2.27695e-05
PDCL	0.288229	2.27929e-05
RPN1	0.235665	2.27951e-05
INKA2	-0.331158	2.30602e-05
FAM50A	0.330756	2.32817e-05
AL513534.2	0.100773	2.34383e-05
LTV1	0.605558	2.3489e-05
NDUFS3	0.211081	2.36642e-05
NEDD4	0.161079	2.38997e-05
MTHFSD	-0.165611	2.40285e-05
TVP23C	-0.288031	2.41945e-05
ARMH1	-0.419628	2.44978e-05
SNX8	0.306767	2.45788e-05
AL807761.4	-1.49134	2.46163e-05
IDH3A	0.738877	2.48081e-05
DPY19L2	0.350178	2.50367e-05
MTHFD1	0.130822	2.50746e-05
WEE2-AS1	-0.89144	2.51605e-05
UBAP1	-0.232131	2.53257e-05
POLDIP2	0.427664	2.5388e-05
CNOT7	0.307736	2.54651e-05
DNAJC2	0.318954	2.5526e-05
SLC27A1	0.143376	2.55311e-05
HNRNPL	0.18994	2.55317e-05
OLFM2	0.293317	2.56292e-05
TTN	-0.513231	2.57909e-05
ZNF112	-0.364827	2.5815e-05
TUG1	0.293614	2.58527e-05
DCP2	-0.204932	2.60162e-05
GFM1	0.275902	2.65846e-05
STARD3NL	0.222659	2.68395e-05
DKC1	0.411673	2.69039e-05
SUCO	-0.223767	2.6912e-05
DCTN3	0.318123	2.69467e-05
RPUSD4	0.221638	2.71175e-05
RIOK2	0.440383	2.71839e-05
DDIT4	0.102059	2.72903e-05
ST7-AS2	-0.253405	2.73044e-05
NPHP3	-0.196824	2.79137e-05
SERPINF1	0.314329	2.82612e-05
NBPF9	-0.234127	2.87259e-05
DNASE2	-0.575935	2.89296e-05
KANTR	-0.365051	2.89694e-05
NOTCH2NLC	-0.56081	2.90656e-05
SEMA4D	-0.173109	2.91086e-05
PRMT9	-0.210997	2.92003e-05
SNRPD2	0.414936	2.9419e-05
DNAJA2	0.15156	2.94222e-05
FN3K	-0.675006	2.97466e-05
ARL2BP	0.42387	2.97978e-05
SNAPIN	0.281804	3.0091e-05
TOM1L1	-0.387503	3.03225e-05
WTAP	0.247268	3.0343e-05
AC060809.1	-0.280202	3.04032e-05
KLHL13	-0.376745	3.12083e-05
AGRN	0.121741	3.14919e-05
SOX4	-0.269888	3.15262e-05
SNAPC3	-0.157568	3.15626e-05
NUDT5	0.39684	3.18138e-05
NMNAT1	0.110327	3.18626e-05
RMDN3	0.227722	3.19744e-05
TIMM17A	0.394637	3.19947e-05
NDUFAF4	0.315981	3.20954e-05
DDX39B	0.296253	3.22017e-05
ZBED3	0.124936	3.23827e-05
BCL9	0.163166	3.25469e-05
ZNF384	-0.825113	3.27028e-05
ZNF223	0.117488	3.27547e-05
AC008937.2	-0.58366	3.31086e-05
GTF2E1	0.454411	3.33982e-05
SH3YL1	-0.253012	3.35398e-05
ZRANB1	-0.112157	3.36472e-05
DNAJB9	0.461587	3.42514e-05
RAB9A	-0.391369	3.43384e-05
TDP2	0.160314	3.43437e-05
SMIM8	-0.117884	3.43828e-05
TWF2	0.539736	3.46002e-05
MSANTD4	-0.324455	3.46447e-05
NOSIP	0.293021	3.489e-05
PRRC2A	-0.460676	3.51364e-05
ATP6AP1	0.344562	3.5171e-05
ZNF445	0.20557	3.52068e-05
SDCBP2-AS1	-0.118392	3.58791e-05
CDCA7L	0.289189	3.5884e-05
FSBP	-0.190792	3.59192e-05
C19orf25	0.113218	3.5989e-05
LRRTM3	-0.461023	3.60053e-05
ARHGEF3	0.401395	3.61701e-05
ACP1	0.308966	3.62944e-05
THUMPD3	0.250532	3.64239e-05
AKR1B1	0.447959	3.64608e-05
ZNF83	-0.275354	3.66139e-05
CEP295	-0.128261	3.66741e-05
MRPS34	0.275405	3.72591e-05
COL4A2	0.284492	3.72808e-05
AUP1	0.459344	3.73292e-05
MESD	0.212352	3.73738e-05
SPSB3	0.53875	3.7556e-05
ZNF506	-0.582153	3.75754e-05
WDR3	0.209593	3.83069e-05
C21orf62-AS1	-0.367723	3.83901e-05
HTRA2	0.263404	3.84759e-05
MAK	-0.402015	3.86914e-05
PEMT	0.427252	3.88514e-05
GRAMD4	-0.289687	3.89135e-05
ZNF862	0.34499	3.89801e-05
TRUB1	0.224942	3.96378e-05
ZNF451-AS1	-0.553098	3.96665e-05
RWDD4	0.376867	3.99708e-05
WBP1	0.111103	4.07081e-05
KHDC1	-0.131861	4.0821e-05
TMEM134	0.31375	4.08954e-05
GPAA1	0.525879	4.09399e-05
WDTC1	0.134037	4.11247e-05
DHX35	-0.304347	4.12136e-05
DHX9	0.248626	4.15254e-05
C5orf15	-0.107716	4.2606e-05
EEF1AKMT2	-0.199615	4.27959e-05
BCL9L	-0.206686	4.31001e-05
MED29	0.364053	4.32315e-05
DIPK1B	0.287581	4.42451e-05
PCNA	0.4151	4.46544e-05
NIPA2	0.485192	4.466e-05
TMEM223	0.467741	4.49945e-05
KDM3A	-0.339859	4.50323e-05
ECI2	0.315252	4.50632e-05
WDR1	0.361871	4.57712e-05
GRAMD1A	0.187049	4.57986e-05
BTF3	0.327958	4.60076e-05
PTPRD-AS1	-0.32001	4.64336e-05
CD99L2	-0.136104	4.6672e-05
ARHGEF26-AS1	-0.403573	4.6757e-05
AC012358.3	-0.478143	4.70184e-05
TRIOBP	0.408247	4.73294e-05
PODXL2	0.187541	4.73353e-05
KIAA1586	-0.349753	4.73682e-05
NOL11	0.442562	4.74146e-05
PCBP1-AS1	-0.282675	4.75017e-05
TSPYL4	-0.355451	4.76338e-05
GNA11	0.697461	4.7763e-05
PKIG	0.107887	4.77765e-05
CRELD2	0.429953	4.78625e-05
LINC02731	-0.446055	4.79037e-05
RPL26L1	0.317673	4.80725e-05
RNF14	0.102779	4.8155e-05
SLC35B4	0.33138	4.84502e-05
BLCAP	0.145505	4.89971e-05
GTF3C4	0.289267	4.90345e-05
COL4A1	0.449567	4.94094e-05
ACER3	0.301522	4.97867e-05
NDN	0.252662	4.98897e-05
SCARA3	0.396675	5e-05
TGFB1	0.135485	5.01428e-05
FLYWCH2	0.118804	5.02153e-05
NSMF	0.512203	5.02381e-05
SP4	-0.154142	5.06931e-05
RRP8	0.110816	5.07534e-05
MPPE1	0.442057	5.07796e-05
AC009879.4	-0.258795	5.09302e-05
WNK2	-0.269475	5.10612e-05
ATP13A2	0.538443	5.11202e-05
SORT1	0.360943	5.16514e-05
MRPL22	0.344019	5.1717e-05
AL022328.4	-0.134133	5.17587e-05
GORAB	0.261716	5.19011e-05
MLLT11	0.32399	5.21953e-05
ACBD3	0.146479	5.33201e-05
NAA25	0.262562	5.36404e-05
RNF167	0.268389	5.36599e-05
PACRGL	0.169611	5.37962e-05
HDAC3	0.351427	5.42255e-05
METRNL	0.476859	5.44337e-05
FAM32A	0.102546	5.45787e-05
CACUL1	0.180129	5.48918e-05
ANKRD9	0.426794	5.5762e-05
AL139393.3	0.796372	5.61918e-05
ZFPL1	0.587019	5.6267e-05
MGST2	-0.811636	5.62899e-05
BRWD3	0.207902	5.65465e-05
FAM53B	0.42205	5.73684e-05
SRPRB	0.638033	5.75962e-05
ZNF710	-0.345177	5.82093e-05
ZNF436	0.722742	5.82336e-05
VDAC2	0.28881	5.84394e-05
NFE2L1	-0.674365	5.88133e-05
ARF4	0.344084	5.90042e-05
KPNA2	0.413618	5.9035e-05
TOGARAM1	-0.348854	5.96278e-05
CENPC	-0.106358	5.96687e-05
MKRN3	-0.235803	6.02307e-05
BID	0.149631	6.03842e-05
NRARP	0.195113	6.06631e-05
CRYAB	1.1226	6.10183e-05
RAD51-AS1	-0.17216	6.15052e-05
AP001767.3	-0.298636	6.15558e-05
NELFE	0.180879	6.1581e-05
AC024588.1	-0.131477	6.24001e-05
TXNDC17	0.3492	6.28186e-05
BUD23	0.247212	6.30023e-05
SRGAP2C	-0.383887	6.40333e-05
LYSMD3	0.290672	6.45138e-05
APOO	0.158428	6.47913e-05
SLC2A4RG	0.603828	6.54966e-05
EID2	0.24969	6.59204e-05
DBT	-0.217659	6.60556e-05
PEX10	0.340033	6.62567e-05
RDH11	0.191522	6.63843e-05
PYGO1	-0.246835	6.64466e-05
MAD1L1	0.482744	6.66092e-05
VDAC1	0.213828	6.70456e-05
SHD	-0.427876	6.73651e-05
PNPLA3	-0.184278	6.76577e-05
JAKMIP2-AS1	-0.19312	6.77444e-05
BBS2	-0.215643	6.7877e-05
C5orf22	-0.152406	6.78912e-05
MTERF2	-0.369096	6.79749e-05
REX1BD	0.167215	6.80347e-05
CPSF4	0.438259	6.83368e-05
HFM1	-0.279807	6.8563e-05
TMEM38A	0.528615	6.92655e-05
MAPKAPK5	0.161878	6.97046e-05
CMC4	0.297805	6.97457e-05
ADCY6	0.225182	7.09115e-05
USF3	-0.160578	7.13249e-05
PDK2	0.191319	7.15959e-05
CAPS2	-0.268889	7.17589e-05
NACA	0.294147	7.18175e-05
IRF2BPL	0.479139	7.368e-05
PAIP1	-0.231086	7.37286e-05
HMG20B	0.215937	7.39403e-05
KRR1	0.115291	7.44463e-05
GTF2H1	-0.137547	7.4727e-05
AKAP10	0.134775	7.47984e-05
RAD51D	1.00583	7.54319e-05
AP1M1	0.506115	7.55093e-05
TRAK2	0.31423	7.60153e-05
TMEM222	0.415276	7.60381e-05
POLR3K	0.546539	7.62514e-05
CYBRD1	-0.330355	7.63474e-05
CEBPZ	-0.401406	7.64019e-05
TMSB15B	-0.338004	7.65666e-05
SMARCB1	0.228106	7.69529e-05
AC020611.2	-0.604035	7.7582e-05
EPM2AIP1	-0.117955	7.7905e-05
SLC16A9	0.331335	7.88445e-05
PSMD6	0.181468	7.90829e-05
UBN1	0.175842	7.91129e-05
FAM177A1	0.138388	7.91271e-05
SPATA7	-0.157674	7.95477e-05
SAP18	0.236102	7.96738e-05
NR4A1	-0.91235	7.98213e-05
DVL3	0.25804	8.06936e-05
AL162411.1	-0.206734	8.20451e-05
SLC22A17	0.243456	8.20643e-05
ZNF189	0.23484	8.2342e-05
ETFB	0.244585	8.25963e-05
CKAP4	-0.212357	8.28749e-05
ARL17B	-0.105034	8.30536e-05
POLR2J3	-0.10351	8.38767e-05
TSR1	0.577269	8.4074e-05
DDX60	-0.225942	8.43966e-05
DNMBP	0.1209	8.44921e-05
C19orf12	0.419017	8.52234e-05
BAG6	0.34817	8.53341e-05
PHF23	0.292814	8.543e-05
TAF11	-0.186779	8.63497e-05
TMEM51	0.223032	8.66665e-05
KLHL32	-1.0891	8.75243e-05
PCF11	-0.147865	8.77535e-05
AP4S1	-0.18775	8.87101e-05
PRKRA	0.205414	8.91831e-05
DDX56	0.813081	8.9681e-05
UFM1	-0.206087	9.0031e-05
ZNF432	0.356711	9.02777e-05
HDGF	0.242207	9.03268e-05
CACNG4	0.403616	9.04678e-05
SNRNP27	-0.148002	9.18532e-05
ADHFE1	-0.618017	9.21384e-05
RPF1	0.31659	9.37064e-05
MICOS10	0.251714	9.37367e-05
IVD	0.221145	9.38551e-05
INTS9	0.281391	9.39122e-05
RCC2	0.154034	9.48115e-05
FGGY	-0.458934	9.50402e-05
POLI	-0.246271	9.55258e-05
WDR60	-0.12116	9.57946e-05
LPCAT1	0.169537	9.58804e-05
ABHD12	0.226458	9.60158e-05
AC027031.2	0.648711	9.64033e-05
LASP1	0.337555	9.7486e-05
BTG2	-0.436885	9.74945e-05
TPST1	0.35391	9.76809e-05
RBM15B	0.298534	9.77081e-05
PHTF1	0.261073	9.79939e-05
EPB41L1	0.561272	9.8334e-05
DRG1	0.103901	9.83839e-05
ANXA6	-0.640185	9.86304e-05
VPS33A	0.388559	9.90352e-05
CSAD	0.171276	9.9288e-05
DCTN1	0.295382	9.93998e-05
SYNC	-0.630898	9.9603e-05
BCL7C	0.336881	9.9768e-05
THAP12	0.207899	9.99453e-05
TSPAN6	0.239911	0.000100092
SUGP1	-0.126154	0.000100213
SYNCRIP	0.222472	0.000100427
BRD9	-0.204108	0.000101042
NIT2	0.144078	0.000101808
MIER1	-0.199595	0.00010335
RAB11B	0.314885	0.000103515
GMNN	-0.493216	0.000103627
MVB12B	0.188029	0.000103674
PRPF39	0.415495	0.000104275
WDR83	0.191529	0.000105326
MED10	0.256989	0.000105463
ABHD14A	0.106124	0.000106238
RFFL	0.396384	0.000106492
SMC5-AS1	-0.287624	0.00010683
MALT1	0.287529	0.000106869
NDUFAB1	0.3375	0.000107054
PES1	0.661945	0.000107187
LOXL3	-0.14485	0.000107284
MSANTD3	0.294618	0.00010835
MAGOHB	0.162226	0.000108358
BMS1	0.17189	0.000109268
ECSIT	0.132812	0.000110244
IER2	-0.498131	0.000110595
ARHGEF25	-0.103527	0.000110734
AIFM1	0.263208	0.000110878
HSPA14.1	0.159227	0.000111443
HLA-E	0.207841	0.000111927
PDZRN3	0.428322	0.000112214
NUP155	-0.490959	0.00011252
SURF4	0.342977	0.000112674
ACTN2	-0.155164	0.000112692
MFSD10	0.378266	0.000112967
PTGR2	-0.125991	0.000113207
PCDHGB7	-0.804492	0.000113945
SCAND1	0.242961	0.000114675
ACSS1	0.438512	0.000115595
CD276	0.459774	0.000115937
SOCS7	0.175259	0.000116296
EZH1	-0.261456	0.000116497
ZSCAN30	-0.270721	0.000117199
ZNF431	-0.249128	0.00011752
TM9SF1	0.306393	0.000117707
RNPEPL1	0.533001	0.000118407
UBE2O	0.252404	0.000118407
TCEAL7	0.150178	0.000118777
GPSM2	-0.228213	0.000119814
COQ7	0.241442	0.000119994
CDC37L1	0.179701	0.000120378
FAM149B1	-0.15657	0.000121161
EDEM2	0.53258	0.000121479
NR2F2	0.299267	0.000121549
AC002429.2	-0.681211	0.000121787
PCBP4	0.498122	0.000122267
BAG1	0.341112	0.000122684
AL078459.1	-0.720933	0.00012381
RNF20	0.302787	0.000124809
LINC01089	-0.244	0.000126735
ATG10	-0.346577	0.000126962
DLGAP1-AS1	-0.858241	0.000127798
PDCL3	0.380726	0.000128201
CNOT9	0.354959	0.000128437
MTFMT	0.282498	0.000128542
SCHIP1	-0.360552	0.000128975
TRAPPC5	0.207721	0.000129759
AATF	0.355556	0.000130333
UBFD1	0.42828	0.000131777
TRAPPC11	0.160974	0.00013196
POLR1E	-0.123336	0.000132674
PSMC2	-0.150024	0.000133151
SPATC1L	0.205466	0.000133167
PPP1R3F	0.267927	0.000133362
HPS3	0.272494	0.000133623
SMIM12	0.247465	0.000134311
MICAL3	0.260072	0.000134804
DDX27	0.101848	0.000134986
WIPI2	0.275614	0.000135423
AIF1L	0.18627	0.000136243
IGLON5	-0.171372	0.000137304
KBTBD3	-0.528378	0.000137903
STX10	0.44592	0.000138109
ATP10D	-0.195887	0.000138233
CRIP2	0.604401	0.000139282
ZNF362	-0.140611	0.000139451
KCNK10	-0.414476	0.000139456
KLHDC4	0.207107	0.000141164
AC119150.1	-0.169682	0.000141487
NLRC5	1.19627	0.000141861
IRF9	0.317771	0.000143554
RCAN1	0.33019	0.000143621
FLOT1	0.173045	0.000143946
MRPL3	0.210579	0.00014462
EIF4A3	0.176821	0.000145129
SZRD1	0.242578	0.0001453
RPS2	0.289633	0.000145389
SENP5	-0.14818	0.000145581
ANKS6	0.321558	0.000145788
SDHA	-0.136805	0.00014709
PDCD5	0.226785	0.000147503
QPRT	-0.147246	0.00014894
TMEM250	0.693578	0.000150786
ZFP37	0.136706	0.000150858
NDFIP2	-0.218968	0.000151004
ZCWPW2	-0.423881	0.000151659
NOVA2	0.112964	0.000154803
SGTA	0.426248	0.000154993
TMEM234	0.284115	0.000157159
STARD9	-0.377117	0.000157243
VAMP3	0.125954	0.000158162
PELP1	0.202521	0.000158746
MYL12B	0.359739	0.000159198
MTRF1L	0.112436	0.000159247
ATP6V1B2	0.201106	0.000159882
TBCE	-0.441749	0.000161157
TKT	0.225039	0.000161226
FCHO2	-0.114733	0.000162266
ABRACL	0.200789	0.00016282
TAMM41	0.370414	0.000162971
TGS1	0.194243	0.000164856
AL049838.1	0.444119	0.000167589
ZNF516	-0.210976	0.000167979
ACVR2B	-0.14198	0.000170036
KIAA1143	-0.255375	0.000170254
BET1	-0.288153	0.00017081
ARF3	0.24759	0.00017089
SNAPC1	0.316146	0.000170901
NRBP2	-0.160561	0.000171505
TBC1D9B	0.294733	0.000172246
MRPL54	0.21434	0.000172326
PECR	-0.422658	0.000173413
GRIPAP1	0.2539	0.000173714
EIF3G	0.281459	0.000173846
AL391645.1	-0.490304	0.00017469
DAPL1	-0.779079	0.00017807
DHX40	-0.149952	0.000178139
ZNF235	-0.27316	0.000178884
ATL2	0.101909	0.000179912
TP53	0.660361	0.00018005
PRR3	0.291565	0.000180202
EPCAM-DT	-0.541351	0.000181059
C16orf72	0.31425	0.000181954
CNTFR	0.274775	0.000182084
AC091826.2	-0.58916	0.000183229
BCKDK	0.896341	0.000184304
TSR3	0.286011	0.000184508
RPL7	0.283033	0.000185343
KDM2B	0.308211	0.000186394
ANKRD16	-0.407666	0.000187278
TMEM25	0.253597	0.000187454
DMRTA2	0.127025	0.0001886
GAS6	0.529863	0.000189744
NUFIP1	0.345787	0.000191035
CENPS	0.487204	0.000191284
RARS	0.241415	0.000191755
EMC1	0.161338	0.000193271
DICER1	0.268068	0.000193558
UFC1	0.21401	0.000193683
SOX6	-0.315259	0.000194477
PRPF18	-0.375789	0.000195242
NINL	-0.225519	0.000196887
DUS4L	-0.762328	0.000197049
UBTF	0.25583	0.000197273
LRP11	0.307908	0.000198208
PLAA	0.282976	0.00019837
ABHD17C	0.350555	0.000199613
MIAT	0.24408	0.000200008
NBR2	0.236263	0.000201129
LINC02802	0.149076	0.000201237
DDX55	0.179276	0.000201586
PJA1	0.170546	0.000203651
PAK1IP1	0.104492	0.000203977
FPGS	0.915697	0.000205112
ZNF709	-0.219831	0.000206862
CEP19	0.398159	0.000207031
UBE2L3	0.310667	0.00020747
LRCH2	-0.151773	0.000207519
ECI1	0.245595	0.000209897
ZBED1	0.296273	0.000212225
CCDC159	0.373019	0.000215149
STX18	0.111257	0.000216967
APOOL	-0.405402	0.000217518
ABCC1	-0.187597	0.000218212
BICD2	0.490996	0.000218864
NCLN	0.532909	0.000219523
RRAGA	0.203332	0.000221934
TOM1	0.341896	0.000222148
ARHGEF9	0.15848	0.000222918
UQCR11	-0.267973	0.000224087
AL122014.1	-1.22469	0.000224167
VPS37A	0.122885	0.000224734
BBOX1-AS1	-0.641001	0.000224951
RMC1	0.260115	0.000226141
COA3	0.316758	0.000226433
NUB1	-0.420719	0.000226746
ACACB	-0.14666	0.000228004
HINT3	-0.142748	0.000228694
ARV1	0.642937	0.000230695
SHOC1	-0.374497	0.000233416
COIL	-0.160148	0.00023406
SPPL2B	0.420631	0.000234837
ZNF12	-0.178898	0.000238203
NOA1	-0.17184	0.000238249
GTF3C6	0.259222	0.000238347
COPS7B	0.275039	0.000238468
PSMF1	0.245344	0.000239754
ZBTB43	0.250857	0.000241588
HSF1	0.43486	0.000241855
MAPK8IP3	0.383916	0.000241971
TMUB2	0.236426	0.000242184
RAB12	0.283049	0.000242468
STARD4-AS1	-0.172131	0.000242477
UBE2D1	0.159591	0.000243232
HSPB11	0.15281	0.000243245
ATP6V0D1	0.141439	0.000244108
ENKUR	-0.20229	0.000245291
TSC22D3	0.20151	0.000245317
SLC8A1	-0.435998	0.000245495
COQ9	0.199254	0.000245685
ARL2	0.105522	0.000245812
MTFR1	-0.120789	0.000246171
SAMD4B	0.340515	0.000246706
SMC4	-0.235355	0.000247309
AC060780.1	-0.375203	0.000247482
SATB1	0.135173	0.000247698
IPMK	-0.128655	0.000247807
AC012409.2	-0.225184	0.000249724
ZNF213	-0.423532	0.000249996
ZNF608	-0.356027	0.000250768
ST6GALNAC6	0.181345	0.000251322
ZNF626	-0.144622	0.000251367
TM9SF2	-0.261255	0.000251369
IRF3	-0.442932	0.000255553
SKP2	0.134752	0.000255609
AC027644.3	-0.108159	0.000258565
GATD3B	-0.132615	0.000258761
MORC2	0.201773	0.000259864
FBXL3	0.224146	0.000261803
UROS	0.198756	0.000262556
RIT1	0.124777	0.000263003
LINC00342	-0.322461	0.000263045
MTMR4	0.382464	0.000263681
AC006001.2	-0.198643	0.000263825
TRAPPC6A	-0.181216	0.000265661
GTF2F1	-0.303286	0.000266047
ZNF624	0.245151	0.000266345
EIF3J-DT	0.101541	0.000267911
SEPTIN9	0.293933	0.000269798
SOX21-AS1	-0.415158	0.000271365
PPP1R7	0.225125	0.000271637
ALKBH5	0.35449	0.00027308
CLPP	0.235904	0.000273099
MRPL49	0.409705	0.000273606
PHC1	0.242133	0.000273956
UBQLN4	0.517528	0.000275789
NCAPD2	-0.145936	0.000276345
ZNF529	-0.154543	0.000276465
CBWD2	-0.508393	0.000276838
OS9	0.323539	0.000278467
NELFA	0.206651	0.000278758
SUPT4H1	0.186216	0.000279661
COX7C	-0.162474	0.000282207
ZNF394	0.390854	0.000282311
NCKAP5-AS2	-0.99649	0.000282592
MRPL21	0.181419	0.000283296
SNAP47	0.18147	0.0002835
NXT1	0.249542	0.000283763
CES2	-0.110441	0.000284788
SALL2	-0.290693	0.000286623
DNAJC27-AS1	-0.536426	0.000287233
WDR61	0.238239	0.000289995
MAPT-AS1	0.205217	0.00029025
PIP4P1	0.510069	0.000290371
EPRS	0.199968	0.000293315
SLC17A5	-0.381241	0.000293655
DHDDS	0.150181	0.000294931
TNNI3K	-0.645707	0.00029605
HNRNPF	0.258773	0.000296208
MEX3C	-0.347846	0.000297099
SAMD8	-0.312511	0.000297148
SLC4A7	0.201546	0.000297159
CPT1C	0.351687	0.000298299
BLOC1S6	-0.278079	0.00029879
CCDC124	0.173449	0.000299461
COPS7A	-0.251465	0.000300724
SARS	-0.231656	0.000302344
GNG10	0.185047	0.000302999
PIGT	0.534742	0.000303585
DBNL	0.249316	0.000305568
MVB12A	-0.113823	0.000308392
C17orf80	0.133276	0.000310374
DDRGK1	0.210616	0.000310412
WDR75	0.26129	0.000312455
SUFU	0.25747	0.000312494
HSD11B1L	0.252537	0.000312514
SETDB1	0.186611	0.000314282
UHRF1BP1	-0.157385	0.000314528
ARCN1	0.322323	0.000315445
SNRNP25	0.356738	0.000317702
FARSB	0.333566	0.000317782
TUBB4A	0.486204	0.000318456
LIAS	0.129531	0.000318903
ATP5F1B	0.251032	0.000319628
SLC35E4	-0.371521	0.000319692
SSR4	0.32313	0.000320948
TACC2	-0.149278	0.000321036
PPFIA1	0.111249	0.000321336
CLHC1	-0.251948	0.000321647
GNPAT	0.116184	0.000323579
AMDHD2	0.235451	0.000324198
TRNT1	0.106832	0.00032616
PRMT3	0.221732	0.000329065
RAB30-DT	-0.145049	0.000332341
CBX6	0.469823	0.000333639
TMEM259	0.539882	0.000333853
AXIN2	0.384299	0.000334937
THUMPD1	0.151527	0.000335174
SMIM30	-0.204539	0.000339331
MBNL2	-0.246815	0.000339344
ZNF334	-0.380812	0.000340511
AL161772.1	0.34689	0.000342025
NAA16	0.113975	0.000342746
SMIM15	0.165929	0.000342922
DALRD3	-0.186732	0.000343502
TMA16	0.21511	0.000345813
ZNF483	-0.572483	0.000346393
ABCD2	-0.382444	0.000346476
PFDN5	0.272952	0.000347769
ZNF718	-0.109696	0.000350278
FZD1	-0.770418	0.000350422
GALK1	0.45133	0.000350845
ZNF607	-0.476772	0.000352018
RPL6	-0.195372	0.000354045
RNMT	-0.359859	0.000355971
AC245297.3	0.196906	0.000358436
STAT3	0.228859	0.000360275
BTG1	0.314008	0.000361286
PHC2	0.263327	0.000362682
SH3BGRL	-0.285398	0.00036426
SURF6	0.14444	0.000364417
SSR3	0.209577	0.000365489
TUBG2	0.244323	0.000365607
NME6	0.114749	0.000366152
FAM13C	-0.285501	0.000369232
SAR1B	0.136715	0.000369626
KIF3C	0.703526	0.000370594
TARSL2	-0.543404	0.000371966
GDI1	0.290187	0.000375612
CYTH2	0.334821	0.000376338
TGIF1	0.29834	0.000376679
TCP11L2	-1.25526	0.000377109
DSTYK	0.240094	0.000380073
EIF4A2	0.282001	0.000380997
GNAI3	0.356003	0.000382545
NFKBIL1	0.27896	0.00038782
HYOU1	0.509859	0.000389142
SLC1A4	-0.352818	0.000390879
TOPBP1	0.20382	0.000391121
NOLC1	0.497307	0.000393084
LIN7A	0.512163	0.000393369
ATXN7	0.392495	0.000393738
DCTD	-0.28045	0.000393945
MRPL27	0.282663	0.000395331
POP4	0.586582	0.000396911
PAFAH1B2	0.210344	0.00039718
TSC22D4	-0.312021	0.000398683
CTDSPL	0.417178	0.000398797
SH2B1	0.370186	0.000399729
ZCCHC18	-0.708976	0.000402909
SNHG6	-0.34477	0.000404709
EMD	0.101452	0.00040494
TMEM115	0.293373	0.000405149
LINC01515	-0.489749	0.000407001
GABBR2	-1.06502	0.000411457
AC009554.1	-0.950401	0.000411757
COX14	0.238459	0.00041508
TCERG1	0.159694	0.000415639
FBL	0.337036	0.000416552
UTP3	0.114945	0.000416924
MCRIP2	0.881789	0.000417879
ACTR1B	-0.30823	0.000418238
CXCR4	0.579675	0.000422824
C16orf74	0.298321	0.000423104
CEP97	-0.606594	0.000425764
HPS1	-0.26909	0.000428231
NBN	0.200827	0.00042872
MAP3K11	0.241876	0.000428861
ERLEC1	-0.363468	0.000429192
COMMD4	0.141152	0.00042926
AC010201.3	-0.180034	0.000435393
TAF12	0.3051	0.000437692
ENTPD5	-0.230197	0.000438145
RTN4	0.225305	0.000440087
ADA	-0.53133	0.000441453
MCMBP	0.145547	0.000441786
MYO9B	-0.100036	0.0004452
LARP4	-0.162618	0.000446163
CSTF2T	0.128095	0.000448082
SNRNP200	0.282188	0.000450472
LINC02315	-0.359949	0.000452936
TMLHE-AS1	-1.33316	0.000456003
NELFCD	0.1309	0.00045607
LRRC42	0.334323	0.00045696
PPIA	0.253684	0.000459194
C8orf37	-0.385801	0.000461008
PACSIN2	0.444152	0.000461816
CCSAP	-0.11019	0.000466833
FZD7	0.780535	0.000467559
GKAP1	-0.145793	0.0004676
RHNO1	0.674554	0.000468616
TRAPPC12	0.14432	0.000471121
NSUN3	-0.188428	0.000471687
FAM3A	0.300173	0.000473852
AC124016.1	-0.103399	0.000476389
CASP8AP2	-0.325587	0.000477159
ZNF846	-0.10314	0.000481676
BRAP	-0.10213	0.000484335
TXNDC15	0.378135	0.000484869
YIPF1	0.196924	0.000486259
THAP6	-0.248524	0.000486462
PQBP1	0.150274	0.000487708
AC079052.1	-0.281759	0.000487891
MRPS10	0.116235	0.000488401
AC008771.1	-0.216685	0.000488491
BCL2L2	-0.749724	0.000488939
PRADC1	0.819642	0.000493852
ARHGEF2	-0.165867	0.000496547
PHEX	-0.466877	0.000497594
PTPN23	0.580699	0.000498052
KCNMB3	-1.46732	0.00049814
AC026202.2	0.212848	0.000501659
ZNF684	0.162735	0.000503828
DCAF11	0.555117	0.000506136
XRCC4	-0.256985	0.000506788
GLRX2	0.435281	0.000507261
ZNF253	-0.207483	0.000508967
C12orf65	0.277936	0.00051464
HDAC9	-0.452261	0.000515489
RAB35	0.222405	0.000520272
TSFM	0.295216	0.000521886
ZBTB48	0.188693	0.000524052
ZFYVE26	0.135301	0.000524382
NARF	0.219188	0.000524488
KHDC4	0.158895	0.000526494
ZBTB41	-0.363878	0.000528052
DOCK11	-0.207625	0.000529823
XBP1	0.442837	0.000532994
FAF2	0.138048	0.000533355
ELAVL1	0.226755	0.000534703
RBCK1	0.383721	0.000540132
SERTAD3	0.440857	0.000540436
GNB4	0.255523	0.000542128
NFIA-AS2	-0.719163	0.000542673
CD200	-0.242298	0.000543366
ZNF490	-0.360713	0.000546467
LRRC37A3	-0.395741	0.000550004
DCTN6	0.157656	0.000551402
LSM5	0.218088	0.000551496
TPM1	0.325699	0.000553584
NDEL1	-0.315688	0.000554423
ASIC1	-0.2834	0.000555197
PPCS	-0.104678	0.00055728
SEC61A1	0.263289	0.000557594
[truncated: 5,774 more rows]

## Sheet: 2_MV1_vs_NBH_DGE
Gene_ID	avg_log2FC	p-adj-val
RPL38	-0.529934	9.49381e-35
RPS29	-0.513085	2.43158e-23
PLCG2	-1.19661	9.83064e-21
RPS21	-0.4178	2.29155e-17
NDUFA3	-0.605614	4.25966e-13
MT-ATP8	-0.571476	1.13429e-11
SON	-0.320039	8.48366e-11
RPL37A	-0.366676	9.08906e-11
RPS27	-0.437036	2.11256e-10
ATP5ME	-0.436516	9.54311e-09
RPL37	-0.334682	1.23527e-08
AL627171.2	-0.85695	1.66331e-08
LINC00486	-0.483763	9.91876e-08
ATP5F1E	-0.248719	2.63427e-07
MTRNR2L8	-0.804681	6.57201e-07
RPL36	-0.296629	8.99149e-07
MT-ND3	-0.272725	5.28425e-06
ROMO1	-0.475833	9.24104e-06
NDUFB1	-0.390069	9.90297e-06
AC116049.2	1.17092	0.000101152
MEX3D	-1.15674	0.000213853
RPL31	-0.271079	0.000310798
RPL21	-0.234055	0.00118213
PET100	-0.432434	0.00197215
UBL5	-0.205316	0.00291539
MT3	-0.862722	0.00543536
RPL36A	-0.275606	0.00708745
GNGT1	0.85249	0.0089777
H1F0	-0.70874	0.00951462
CFL1	0.226591	0.0123109
RPL23A	-0.25729	0.0153405
PALLD	0.253741	0.0160919
RPL35	-0.164947	0.0387787
ATP5MD	-0.233046	0.0406966
RTF1	-0.302411	0.0534585
ZEB2	0.273831	0.136412
F3	-0.532366	0.193612
PPP2CB	-0.285017	0.212688
GPRC5B	-0.616691	0.294096
FBXO32	0.668412	0.29863
MT-CO3	0.241137	0.352407
NDUFC1	-0.189387	0.452112
SNRPC	0.293071	0.457633
YWHAE	-0.156775	0.535362
POLR2L	-0.32164	0.59492
DCLK1	0.351099	0.645492
AC007682.1	-1.31575	0.775678
SEPTIN3	-0.348321	0.781493
LMO4	-0.330241	0.907139
HNRNPH1	-0.292443	0.994175
DPP6	0.567597	1
FOXG1	-0.209066	1
SLC5A12	0.803492	1
ANGPTL4	-1.18137	1
HIST1H4C	-0.454211	1
PNMA2	-0.168574	1
RTN4	0.144287	1
SNHG6	-0.255721	1
COPS9	-0.183832	1
ATP6V0E1	0.222336	1
EMX2	-0.367106	1
SPRY1	-0.716472	1
MT-ND6	-0.328178	1
RBM22	0.478255	1
PIEZO2	-1.19587	1
TMA7	-0.160378	1
OCIAD2	0.906014	1
NDRG4	-0.585625	1
RPL39	-0.193325	1
METAP2	-0.215898	1
HIST1H4E	-0.753769	1
ATP5MF	-0.267162	1
KCNIP4	1.33066	1
ZFP36	-1.31334	1
HIGD2A	0.281738	1
SMCHD1	0.311292	1
RPS25	-0.128406	1
C4orf48	-0.237623	1
MKLN1	0.141942	1
SIAH1	0.233335	1
NDUFB3	-0.266209	1
TCEAL9	-0.132994	1
EIF2S2	-0.231524	1
EIF3J	-0.232887	1
BBS9	0.296265	1
MIF	-0.266396	1
MARCKSL1	0.182349	1
AK4	-0.585973	1
CAMK2N1	0.294965	1
PNMA1	-0.312516	1
COX6C	-0.117423	1
NDUFA1	-0.208963	1
SYT11	-0.251732	1
FKBP10	-0.402783	1
C3orf14	0.358433	1
EI24	0.30948	1
SLITRK2	-0.753551	1
AL355075.4	-1.14595	1
CETN3	-0.615186	1
RPL34	-0.184475	1
MTRNR2L1	-0.356957	1
GLI3	0.215146	1
SPRY2	-0.382171	1
NR4A3	0.800289	1
FAM117B	0.214882	1
ACTG1	0.141593	1
TUBB2A	-0.203781	1
GPR156	-0.852718	1
ARPC5	0.211024	1
LHFPL6	0.614104	1
FIRRE	-0.671528	1
PPDPF	-0.262812	1
TANC2	0.195095	1
HIST2H2AC	-0.48047	1
AL162231.1	-0.512882	1
PELI2	0.282415	1
DYNLL1	0.18155	1
PMP2	-0.253141	1
AC023509.6	-0.408539	1
TTYH3	-0.321917	1
BTF3	0.165696	1
FZD8	-0.419208	1
PFDN5	0.196932	1
DNAJC15	-0.516877	1
GNAS	-0.133065	1
ZNF248	0.331193	1
EFCAB2	0.324039	1
MT-ND4L	-0.217051	1
DPYSL2	-0.155407	1
PSRC1	0.575231	1
ANKRD12	-0.162774	1
ME2	-0.119478	1
VWA3B	-0.523388	1
PABPC1	-0.21026	1
ZNF292	0.134201	1
DIS3L	-0.678936	1
CCN1	0.779466	1
SFT2D2	-0.353882	1
EIF4G3	0.13063	1
CDKN2C	0.21743	1
ZNF610	0.535827	1
GSX2	-0.502645	1
SMIM4	-0.450912	1
KTN1	-0.155184	1
EMC10	-0.390348	1
SF3B6	0.150654	1
CLIP3	-0.369294	1
JUNB	-0.507032	1
DST	0.173352	1
SLC1A6	-0.825485	1
INO80C	0.136206	1
JPH4	-0.318604	1
SEC62	-0.176525	1
FHL2	0.527674	1
DNAJC24	-0.410945	1
TMLHE	0.35629	1
RPS26	-0.123444	1
MTRNR2L12	-0.152298	1
CNKSR2	0.194996	1
RALA	0.240401	1
ERBB2	-0.568369	1
LYRM7	-0.443628	1
ZNF22	0.244779	1
FAM219A	-0.393612	1
PDE4D	0.279764	1
FBXW9	0.287464	1
USP6NL	0.318041	1
MGAT5	0.291646	1
PDIK1L	0.455904	1
PRMT1	0.187081	1
SHMT1	-0.264184	1
RASAL2	0.216457	1
RNF145	-0.30663	1
TEX26	-0.688793	1
CEP128	0.163374	1
ADGRB2	-0.483721	1
AC079089.1	0.227623	1
AL355574.1	0.756759	1
RALYL	0.457646	1
CNOT7	0.195049	1
CERS2	-0.487614	1
CDC37L1-DT	-0.799224	1
AC022031.2	-0.422007	1
ZNF44	-0.457693	1
RTL8A	0.427319	1
PIAS1	0.190065	1
HNRNPA3	0.151049	1
LINC01876	0.314335	1
AC018730.1	-0.361661	1
PCNT	-0.721173	1
WHRN	-0.48336	1
AASS	0.304736	1
XRCC5	0.135295	1
DYNC1LI2	0.198766	1
SLC8A1-AS1	-0.384888	1
UQCR10	-0.112085	1
SARS	-0.296558	1
PCNX1	0.185225	1
TMEM258	-0.150035	1
SLC20A2	0.396629	1
FAM172A	0.169608	1
DMRTA2	-0.331717	1
CLYBL	-0.58594	1
HEATR6	0.495166	1
EXOC7	-0.314719	1
CREB1	0.158313	1
FAM131B	-0.306244	1
BRMS1	0.665276	1
PKN2	0.205538	1
MRPS23	0.216115	1
KAT6B	0.198356	1
RO60	-0.170217	1
MTX2	0.257863	1
HIP1R	-0.27202	1
STMP1	0.227308	1
TSPYL1	-0.284836	1
AC104365.1	-0.157152	1
SOX5	0.148417	1
CNP	-0.402924	1
MARK1	0.193298	1
GTF2H2	-0.461014	1
UQCR11	-0.143847	1
TENM1	1.07421	1
MALRD1	0.570072	1
CCT3	0.190353	1
STARD3	0.431348	1
SGPL1	-0.262506	1
DPM3	-0.436184	1
LRP1	-0.25593	1
DCTN3	0.169855	1
TXNDC5	-0.496345	1
DEGS1	-0.335308	1
VPS41	0.210811	1
TRIM24	0.145231	1
ZDHHC3	0.429647	1
SLIRP	-0.173148	1
MYL6	0.138324	1
MSMO1	0.179893	1
TALDO1	0.243536	1
CD99	0.162923	1
DDX18	-0.275567	1
PRKN	0.230678	1
MID1IP1	-0.349051	1
TRAM2	-0.192244	1
TFAM	-0.247947	1
TCF4	0.189328	1
SCN1A	0.410531	1
LINC02506	0.970723	1
SELENON	-0.346827	1
EIF3F	0.157035	1
NXT2	0.331619	1
SNF8	0.233817	1
NEDD8	0.155027	1
KIAA1324L	0.27635	1
NR1H2	0.599146	1
DGKZ	0.554759	1
ZNF674	0.77418	1
ATP5MPL	-0.192856	1
ATP11B	-0.197637	1
MPC1	-0.201192	1
SRSF5	0.178435	1
BHLHE40	-0.617016	1
STOM	-0.756762	1
DNAJB11	0.283252	1
MRPL43	0.219977	1
LINC01416	-0.701735	1
VEPH1	0.237903	1
FRMD3	0.583039	1
SH3GL2	0.571563	1
MAK	-0.449405	1
ABCA3	-0.565146	1
TRRAP	-0.324801	1
SOX6	0.136765	1
ZNF561-AS1	0.263958	1
SRRM1	-0.1989	1
TRIM5	-0.358452	1
NUCKS1	-0.139836	1
PCNX3	-0.686111	1
DNAH9	-0.862085	1
FDFT1	0.240848	1
MOB3B	0.17406	1
ATXN10	0.158427	1
ENPEP	0.526364	1
MUTYH	0.626911	1
AC104827.1	-0.559493	1
STK33	0.148198	1
TBCB	0.172817	1
CYCS	-0.196313	1
DRC3	-0.802255	1
DEDD	-0.138812	1
SERTAD1	-0.233394	1
POP5	0.290776	1
SYS1	0.541489	1
FOSB	-0.941012	1
IL7	-0.438349	1
KCNH7	0.175571	1
DHX33	-0.537901	1
USPL1	-0.196328	1
MAML2	0.195489	1
POTEF	0.365378	1
ITGA2	0.191493	1
ITGB1	-0.169182	1
CUEDC2	-0.182064	1
ANKIB1	-0.190074	1
COG7	0.241528	1
PACC1	0.194654	1
BLOC1S6	-0.208488	1
PRKAR2A	0.214285	1
ACTB	0.127752	1
ANAPC11	0.13713	1
PARP11	0.119768	1
FXR1	-0.185312	1
ST13	-0.103991	1
COX17	-0.298614	1
PFKL	-0.5317	1
UQCC2	-0.128043	1
DPYSL4	-0.569003	1
ZMAT3	-0.217286	1
ORAI2	-0.424503	1
PTP4A2	0.124891	1
HNRNPA1	-0.136526	1
TOR1A	-0.406917	1
SERPINE2	-0.659088	1
APRT	0.178499	1
EXOC6B	0.149534	1
SUMO2	0.126573	1
PGM2L1	-0.110565	1
LINC00461	0.106808	1
PRRC2A	-0.272956	1
FAM102B	0.451792	1
MIER3	0.438629	1
TAPT1	0.263609	1
UIMC1	0.212961	1
LINC01376	-0.480518	1
ITGA9	-0.751241	1
SKA2	-0.187909	1
CCNL1	-0.324506	1
AGBL4	0.141657	1
ADHFE1	-0.415936	1
CLK3	-0.22668	1
SH3BP5	-0.383991	1
SLC44A5	0.217871	1
ATP1A2	-0.41134	1
BNIP1	0.43718	1
PPIE	0.289354	1
LINC00470	-0.619693	1
RBM23	-0.316548	1
RGPD2	-0.645848	1
STUB1	0.184602	1
RWDD4	0.121881	1
IGLON5	-0.424081	1
SHARPIN	-0.388664	1
EPC2	0.195139	1
BRINP1	0.3578	1
BRD2	-0.27684	1
PAIP2	-0.188317	1
EPB41L3	0.431632	1
NDRG3	-0.384877	1
DDX1	-0.203667	1
SNAI3-AS1	-0.829988	1
DAB1	0.357346	1
DERL2	0.253041	1
TRAPPC8	-0.286288	1
RNASEH2B	0.369415	1
SMARCA5	-0.109577	1
NEK5	-0.857911	1
HPS5	0.287764	1
CROT	-0.328349	1
SPESP1	-0.348644	1
RIOK3	-0.308359	1
LDLR	0.153351	1
HSPA4L	-0.362739	1
AAK1	-0.241885	1
MCRS1	0.383356	1
AC104162.2	-0.806579	1
AP1S2	0.238194	1
TOX	0.244709	1
ING4	0.180862	1
ADGRV1	0.193131	1
PRMT9	-0.37879	1
RAP1A	0.232652	1
TIAL1	-0.294701	1
YAF2	-0.193425	1
WSCD1	-0.349153	1
TDP2	0.385203	1
RPP30	0.375543	1
AZIN2	0.398667	1
STK17A	-0.290358	1
ARID1A	0.12409	1
CXCR4	0.334406	1
TTF1	-0.445953	1
THYN1	0.2543	1
FAM98B	-0.329145	1
DACH1	0.155916	1
CCDC152	-0.580737	1
ADK	0.194293	1
FBXO27	-0.629737	1
FLNA	0.336946	1
LYPD1	-0.376589	1
OGT	-0.221984	1
STK25	-0.414357	1
JUND	-0.194945	1
FAM124A	0.418081	1
IRX5	-0.250536	1
RAPH1	-0.245816	1
MKRN2OS	-0.955858	1
UBAC2	0.178777	1
FKBP8	-0.2901	1
AHSA1	-0.293575	1
NT5C3B	0.257592	1
CSNK2B	0.135919	1
NAGA	-0.936771	1
PPA1	-0.104208	1
MAPRE3	0.378151	1
UFSP2	-0.306222	1
DDB2	-0.731088	1
CALD1	0.140581	1
FKBP1B	-0.736966	1
FAM114A2	0.234909	1
TMEM232	0.43985	1
FYN	0.103605	1
KIAA0232	-0.1114	1
2025-12-01	-0.299714	1
NOB1	-0.499044	1
KLHDC1	-0.406563	1
NLGN4X	0.176294	1
ELOB	-0.130477	1
GSK3B	0.109635	1
DZIP1	-0.272832	1
EXOC2	0.274247	1
RTRAF	0.199682	1
AKT3	0.161918	1
OTUD5	-0.35362	1
DYNC2LI1	0.282815	1
UBE3A	0.123236	1
ZNF358	-0.483971	1
SHC2	-0.494061	1
LINC00511	0.422691	1
OAF	-0.379703	1
MTHFD2L	0.254426	1
GFM1	-0.350866	1
IDH2	0.231904	1
EXOSC3	-0.367355	1
AC022558.2	-0.744168	1
FAM126B	-0.357623	1
RPRD1B	0.184156	1
MCM7	-0.1397	1
CDK6	0.184136	1
AC009271.1	-0.568901	1
FOXK1	-0.278226	1
SDC3	-0.222893	1
COG3	-0.157561	1
FAM193A	-0.196647	1
STARD3NL	0.19892	1
DDX21	-0.31183	1
RHOA	0.151958	1
DYNC1I2	-0.107458	1
NAA38	-0.168977	1
BANP	0.175476	1
CAMLG	0.171319	1
NRG3	0.160622	1
ARHGAP1	-0.404333	1
WRN	-0.295905	1
SLC17A5	-0.667624	1
DLGAP1	0.205644	1
USP40	0.334187	1
ARHGEF3	0.33118	1
IER5L	-0.538654	1
ZNF439	-0.294652	1
AP2B1	-0.154176	1
SREK1IP1	-0.209904	1
MRPL18	0.221042	1
GOSR1	0.234831	1
AL358232.2	0.153481	1
CD9	-0.446447	1
COX7B	-0.115481	1
PDCD2	-0.248993	1
LRIG2-DT	-0.504118	1
XPNPEP1	0.405249	1
CCDC175	0.525432	1
RASA4	-0.622068	1
ETFDH	-0.315292	1
CLTB	0.106256	1
PABPC5	0.21709	1
ATF5	-0.531802	1
BRD3	-0.210998	1
LIX1L	-0.175936	1
LAGE3	0.261271	1
WDR13	-0.28951	1
CLVS2	0.423671	1
PET117	-0.504072	1
WDFY1	0.238611	1
SORBS3	-0.247545	1
TIGD5	-0.402261	1
FAM114A1	-0.423306	1
COX6B1	-0.139969	1
ITGAE	0.3242	1
CNN2	0.300677	1
RNF5	0.149998	1
HNRNPD	0.127326	1
ZNF566	-0.272342	1
UBA1	-0.192324	1
C21orf62-AS1	-0.169624	1
GOLGA8B	-0.600746	1
MPPED2-AS1	-0.492639	1
JMY	0.260935	1
TTI1	-0.402254	1
LINC02798	0.585913	1
MICAL3	-0.328675	1
DYNLT1	0.152536	1
IMPG2	1.05937	1
TBCCD1	-0.382833	1
PMM2	-0.34489	1
SNHG5	-0.204433	1
CLDND1	-0.162088	1
AC091078.1	0.423019	1
UACA	-0.633083	1
SLC2A3	-0.280734	1
MRPL52	-0.171772	1
BTBD1	-0.289206	1
EGLN3	-0.326411	1
TIMM10	-0.389591	1
DHRS4L2	0.126053	1
NOVA1	-0.118278	1
LINC00595	-0.557241	1
ZNF658	-0.514075	1
LUC7L	0.170703	1
PLA2G6	-0.539891	1
TMEM161B-AS1	0.134243	1
LRFN5	0.133329	1
SEC16A	0.436778	1
AMZ1	-0.475929	1
FOCAD	0.204645	1
ZKSCAN1	0.182458	1
PLEKHA8	0.137363	1
CTNNB1	-0.205962	1
MAP3K7	0.190548	1
ATP2B2	-0.796456	1
ENTPD1	-0.489522	1
DLEU2	0.114182	1
CHL1	0.280257	1
NVL	-0.381183	1
NXPE3	-0.448081	1
PSMD6-AS2	0.305608	1
PEX11A	0.488214	1
RBM18	0.185797	1
CASC9	0.324826	1
TMCO1	-0.138025	1
ZNF48	0.456553	1
LRRC17	0.235262	1
MMP16	0.323026	1
TRIR	0.133362	1
STS	0.498331	1
AC104596.1	0.262579	1
LBR	0.207358	1
ASXL3	0.307437	1
CAB39L	0.334652	1
VTI1A	0.173775	1
AC007384.1	-0.579039	1
DERA	0.313656	1
DCLRE1B	-0.747159	1
IFRD1	-0.330925	1
MRPL11	0.228787	1
POU3F3	-0.128845	1
COQ10B	-0.315831	1
TBC1D1	0.221656	1
RELA	-0.437369	1
WDR6	-0.314546	1
COQ10A	0.580661	1
PSMB3	0.162864	1
BCL11B	-0.146269	1
PDLIM3	-0.217856	1
PHLDA1	0.250005	1
DPF2	-0.161012	1
TRIM22	-0.293439	1
AL606923.2	-0.226222	1
ATP5MC1	0.133323	1
MRTFB	0.160172	1
ACAT2	0.297399	1
SOX2-OT	0.380608	1
COX5A	0.157441	1
ZNF511	0.397211	1
AC110769.2	0.32101	1
TPT1	0.102431	1
ZNRF2	0.311913	1
PABPC4	-0.355884	1
KCTD6	-0.366636	1
MAGEF1	0.222691	1
PDRG1	-0.432708	1
HES5	0.408981	1
2025-03-07	0.141744	1
TRIM41	0.418821	1
AL354696.2	0.762261	1
FMR1	0.286745	1
PLAA	-0.365268	1
NME3	0.320678	1
PLCB1	0.150367	1
RASSF2	0.30001	1
NSUN6	-0.320502	1
FBXO10	0.267958	1
SCPEP1	0.443631	1
CCDC124	0.245591	1
PAK5	0.529847	1
EFEMP2	-0.488412	1
TLN1	0.154721	1
GPR137C	0.352394	1
MPST	0.266262	1
RPL8	0.11867	1
VCL	0.190177	1
HMGB2	-0.317135	1
CCDC148	0.927999	1
STXBP3	-0.197778	1
CTBP1	-0.204221	1
YPEL5	0.256049	1
CTTN	0.196585	1
HDAC9	0.141267	1
LARS	0.123508	1
TET2	0.101417	1
TMEM178B	0.136484	1
PIK3R2	-0.238729	1
AKT1	-0.284936	1
AL139393.3	-0.51705	1
DENR	-0.221905	1
DDX28	0.340908	1
UTP23	0.100145	1
ZKSCAN7	0.329161	1
CRLF3	-0.302817	1
KDM5A	0.131758	1
ABHD10	-0.318539	1
ZNF552	-0.54472	1
PLAC9	-0.484678	1
RAP2C-AS1	0.258636	1
RORA-AS1	-0.408659	1
BROX	-0.197569	1
KDELR1	0.124851	1
SUMF2	-0.344212	1
AC093323.1	-0.566849	1
ZNF268	-0.30052	1
PLAAT3	0.172748	1
BCAS3	0.243268	1
HLA-E	-0.38067	1
RAPGEF2	0.21846	1
NAV3	0.213855	1
AL008633.1	0.204138	1
PHLPP1	0.118525	1
MTPAP	-0.40364	1
DPH6	0.434697	1
AC020915.2	-0.543743	1
LDAH	0.155151	1
UST	0.338084	1
AC021092.1	-0.713361	1
STIM2	0.220053	1
SPRYD4	-0.50079	1
ZNF704	0.160093	1
TMEM35A	-0.351517	1
ATN1	-0.315426	1
LTBP4	-0.233298	1
PPP1R9B	-0.184572	1
PDCL	0.100586	1
AC023424.3	-0.482758	1
MSRA	0.167142	1
AC074032.1	-0.266823	1
MRPL22	0.212866	1
RCN2	0.11382	1
WBP4	-0.228927	1
CTNNA3	-0.338236	1
EID2	0.146447	1
KIAA1958	0.194286	1
HEATR5B	-0.321454	1
SMIM27	-0.47836	1
CHM	0.202727	1
ZNF823	-0.471775	1
AP000462.1	-0.520046	1
TTN	-0.409541	1
WDR53	-0.676236	1
SDCBP2-AS1	-0.610327	1
PSMA2	0.11922	1
TOR1AIP2	-0.263002	1
GPR137B	0.240359	1
ILDR2	0.122204	1
CTH	-0.912567	1
UBE2I	0.195001	1
TTLL5	0.211183	1
DNAJB2	-0.489817	1
THG1L	0.531919	1
MRPL58	0.319005	1
ZNF397	-0.110769	1
AC083870.1	-0.24435	1
TMEM98	0.1658	1
RPP14	-0.453165	1
MSI1	-0.193377	1
USP46	0.127401	1
PPP1CB	-0.152054	1
MOGS	-0.448942	1
PRKCA	0.198464	1
AL109824.1	-0.124956	1
DNAJC14	0.594561	1
TMX4	0.253999	1
RASSF8	0.188229	1
AKAP6	0.14129	1
ETV3	-0.363346	1
CCAR2	-0.269057	1
TJP2	-0.304762	1
SRRT	0.295502	1
PLEKHA4	-0.300081	1
ANOS1	0.374568	1
WDR45B	-0.119495	1
METTL15	0.234217	1
ZDHHC12	0.631489	1
ATP6V1D	0.17253	1
ZNHIT1	-0.162261	1
KIAA1671	0.52181	1
HTRA1	-0.228057	1
TLE4	-0.310147	1
C5orf49	0.516403	1
PILRB	0.420735	1
ZNF775	0.38694	1
LSM6	0.192397	1
ELK3	-0.401583	1
GOLGA1	-0.359125	1
GPATCH11	-0.228013	1
ZNF624	0.546736	1
CPB2-AS1	0.402599	1
SPTY2D1	-0.435317	1
FAHD2A	0.397169	1
TTC13	0.379059	1
NME2	0.12758	1
ATAD2	-0.348853	1
SCAMP1-AS1	-0.593373	1
CRIP2	-0.416588	1
NRF1	0.27697	1
GTPBP6	-0.270378	1
DBN1	0.2026	1
EIF4E3	0.288562	1
KDM3A	0.139295	1
MED17	0.234574	1
SETD6	0.352747	1
ARF5	-0.184524	1
HAT1	0.213385	1
WWOX	0.178291	1
PFN1	0.150549	1
LINC00621	-0.472013	1
NFIC	-0.174677	1
CIAO2A	0.257382	1
PHC2	0.305337	1
CCPG1	-0.17572	1
AFG3L2	-0.302912	1
SMARCD2	0.471276	1
PLRG1	0.215637	1
RNF115	0.114687	1
DUSP26	-0.612126	1
HBS1L	0.233236	1
RPS6KA3	0.225134	1
ATPSCKMT	0.17463	1
PRKAG2	-0.292394	1
AC118549.1	0.143323	1
DNPEP	-0.277348	1
JPT1	0.148576	1
GRM3	-0.350613	1
KIF5A	-0.219557	1
NEMP1	-0.429762	1
BBS1	-0.329219	1
RNMT	-0.247576	1
TMEM230	0.115356	1
TMEM94	-0.3986	1
KIAA1211	0.153953	1
WDR59	-0.330434	1
MTHFSD	-0.581143	1
SACS	0.149472	1
AP2M1	-0.163587	1
PPP1R14B	0.171131	1
PRC1	0.122758	1
MCPH1	0.21925	1
WDR20	0.275268	1
MALAT1	-0.195941	1
RPF1	-0.288958	1
CD302	-0.497018	1
NPY	-0.130769	1
C15orf40	0.279773	1
AC034195.1	-0.330926	1
SNRNP27	-0.147374	1
SOX1-OT	0.274353	1
CCT6B	0.353553	1
SLC30A7	-0.122687	1
TMEM189	0.239289	1
MANEA	-0.390887	1
MLC1	-0.152919	1
KCNN3	0.272566	1
ADAMTS12	0.52254	1
ZFAS1	-0.150545	1
PFKFB3	-0.159167	1
GLIS3	0.321839	1
CTNNA2	0.237596	1
RGMB	-0.189829	1
LATS2	-0.59739	1
SLC10A7	0.33332	1
KLF6	0.315661	1
VPS11	-0.266307	1
RANBP17	0.263425	1
CCNC	-0.291148	1
CACUL1	0.170535	1
ZNF74	-0.405809	1
NUP93	-0.115449	1
PARD3B	0.137096	1
SNHG8	-0.328473	1
HS1BP3	0.467783	1
PACRGL	0.222554	1
TFRC	-0.299553	1
ISCU	-0.227571	1
AMPD2	-0.340328	1
SLC35D2	0.407336	1
RACGAP1	-0.319708	1
SRSF8	0.398588	1
PIPOX	-0.563769	1
MCUB	0.182633	1
TOMM22	0.116899	1
HNRNPUL1	-0.208931	1
TCN2	-0.629942	1
NRSN2	-0.358683	1
C8orf88	0.413676	1
PBX4	-0.112404	1
DDX39B	0.129684	1
FDX2	0.400851	1
AKIRIN2	0.158499	1
TMEM219	0.208237	1
GUCD1	-0.457161	1
DHX9	0.115329	1
ABCC10	0.661752	1
MIER2	0.563681	1
MRPL44	0.315618	1
LINC02256	-0.28857	1
SLC6A11	-0.583853	1
PYGL	-0.490463	1
UNC119B	-0.364904	1
TBC1D7	0.296025	1
GLS	-0.259458	1
RORB	-0.223706	1
ANKFN1	0.1284	1
PLEKHM2	-0.331796	1
MMAA	-0.497764	1
GNAI2	-0.111744	1
BCL2L14	-0.250501	1
PIGN	0.351176	1
GPN1	0.330096	1
ACSL3	0.159307	1
ISLR2	-0.593578	1
MRPL9	0.176327	1
SNHG9	-0.450342	1
JADE3	0.157203	1
TRAPPC10	-0.142571	1
SYNGAP1	-0.357837	1
DYNLT3	-0.545872	1
FEM1B	0.133422	1
LRRC9	0.438501	1
SPARCL1	0.161569	1
DFFB	-0.568573	1
EPB41L5	0.192558	1
LINC00667	0.288981	1
HNRNPH2	0.179899	1
TNPO2	-0.3082	1
HEATR1	-0.221246	1
DNAH11	-0.530138	1
C1S	-0.398785	1
SGO1-AS1	-0.140282	1
SRI	0.15878	1
GTPBP1	-0.491269	1
TRMT1L	-0.13315	1
APAF1	-0.135275	1
NBR2	0.477242	1
QSER1	-0.181368	1
WDR19	0.400967	1
ARHGEF25	-0.437296	1
SLC27A5	-0.359589	1
SNX4	-0.173825	1
PA2G4	-0.155271	1
FBLN1	-0.226276	1
AUTS2	0.614943	1
NRBF2	-0.216507	1
ATG4A	0.193207	1
NUFIP2	-0.19749	1
PRXL2A	-0.222477	1
CLIP2	-0.276852	1
SHKBP1	0.434139	1
C9orf147	0.391181	1
LARGE1	0.223385	1
ATP6V0B	0.153793	1
DVL2	0.217545	1
TEX14	-0.637869	1
SUB1	0.139842	1
ZNF513	-0.831291	1
TUBGCP4	-0.236037	1
KDM4A	-0.198815	1
TIMP2	-0.133723	1
CCNDBP1	0.365809	1
B3GAT1	-0.297175	1
DDX41	-0.442103	1
BSN	-0.166868	1
ATP6V0A2	-0.23721	1
PCBD2	0.322946	1
RNF150	0.289348	1
AUP1	0.284395	1
AKR7A2	0.230976	1
IP6K2	0.144889	1
PTPRO	0.422172	1
HFM1	0.343869	1
RGS20	-0.246344	1
ZNF177	0.498844	1
IRAK4	-0.390714	1
CA2	-0.200744	1
SEC24D	-0.584114	1
CFAP97	-0.124309	1
CCDC146	0.368031	1
CORO2B	0.186778	1
RPAP1	0.131019	1
YLPM1	0.124529	1
ACO1	-0.167251	1
FERMT2	0.128468	1
PTENP1-AS	0.135464	1
MPLKIP	0.236042	1
TRAF3	-0.561316	1
PTPRS	-0.201252	1
CD82	-0.635696	1
TMEM131L	0.138446	1
ITGA9-AS1	-0.290077	1
ZNF700	0.281101	1
THBS3	-0.452637	1
AL691432.2	-0.399279	1
TMEM108	-0.229254	1
ABITRAM	0.512777	1
METTL2B	-0.148452	1
GNG12-AS1	-0.516395	1
GPS1	-0.401206	1
ZSWIM4	-0.547064	1
ENOX1	0.178223	1
GIPC1	0.249892	1
ZNF596	0.122829	1
PTGR2	-0.362932	1
PTCD3	0.252202	1
AP002961.1	-0.165498	1
ARPC5L	-0.122483	1
RAB5IF	0.154899	1
LINC00535	-0.585024	1
CCNY	-0.105392	1
PMS2	-0.332126	1
AC046134.2	-0.157476	1
FANCF	-0.245678	1
WDR75	0.10891	1
CXXC4	-0.296523	1
KIDINS220	0.147283	1
FADS2	-0.23443	1
FAM171B	-0.144814	1
DPH1	0.650237	1
H1FX	0.194266	1
PUS10	-0.401118	1
HGS	-0.635298	1
ST3GAL5	0.196274	1
PANK3	0.145414	1
RPS4X	0.120515	1
THSD4	0.62504	1
TGFB3	-0.519419	1
MYL5	0.410027	1
C1orf54	-0.213147	1
TRIM69	-0.271245	1
NR2F1-AS1	0.112585	1
AC012358.3	-0.469643	1
RTCB	0.194661	1
ZCCHC9	-0.30539	1
ATP6V1F	0.136095	1
TP53I3	-0.33618	1
GATAD2A	-0.23242	1
PRELID3A	-0.498285	1
USP7	-0.203372	1
FSD1	0.390287	1
TMED7	-0.280319	1
GABPB1-AS1	0.153947	1
LTO1	0.356985	1
CUL2	0.221636	1
CRBN	0.190862	1
LRRC59	0.356608	1
PNISR	0.103527	1
TSEN2	-0.291024	1
CAP1	0.170107	1
ERG28	0.220986	1
EXOC3-AS1	0.367179	1
CEBPZ	-0.237287	1
TMEM97	0.158389	1
ZNF326	0.141557	1
PARVA	-0.409892	1
FBXO45	-0.419406	1
DLAT	-0.538361	1
EIF3A	-0.132256	1
BANF1	0.137877	1
LZTS3	-0.649697	1
POLD4	0.401698	1
PRR5L	0.248027	1
HMOX2	-0.304242	1
MAN2A2	-0.460893	1
RNF187	0.10385	1
AC008443.5	-0.639146	1
BECN1	-0.286797	1
BTG1	0.180152	1
TDG	-0.117308	1
THBS2	-0.336268	1
DNAH7	-0.261353	1
ATE1	-0.113367	1
SMPD1	-0.400781	1
NOA1	-0.387707	1
USP48	0.138458	1
RPAP3	-0.279316	1
H6PD	0.149747	1
ACSBG1	-0.277731	1
VWA8	0.164534	1
L3MBTL1	-0.194227	1
LRRC10B	-0.515102	1
SIL1	0.184995	1
HMGXB3	-0.291121	1
STRAP	0.100312	1
GTF3C6	0.160952	1
SELENOK	-0.127907	1
RBIS	-0.146328	1
PHIP	0.128785	1
KPNB1	-0.153061	1
PHACTR4	-0.111897	1
CMC2	-0.261017	1
EEF1A2	-0.24152	1
MTRF1L	-0.280133	1
PURA	-0.323776	1
NRBP2	-0.477666	1
CDC42SE1	-0.292148	1
NBAT1	-0.227275	1
AC092691.1	0.129265	1
SFPQ	0.113277	1
SVIL	0.225023	1
IQCG	-0.399941	1
AC092969.1	0.20548	1
RBPJ	-0.157889	1
ECHDC1	0.130491	1
TMEM175	-0.436286	1
LIG4	-0.641773	1
ATP5F1C	0.116482	1
NACAD	-0.445579	1
SKIL	-0.184795	1
CSNK1G2	0.410697	1
ERBIN	0.133587	1
ACLY	-0.274696	1
KIF1BP	0.107945	1
PRMT3	-0.291854	1
CSDC2	-0.865128	1
STMN3	-0.260917	1
SYNGR1	-0.370904	1
CHMP1B	0.224339	1
RGS16	-0.535532	1
TMEM14A	-0.224778	1
NUDT7	-0.565664	1
H3F3B	0.126993	1
OTUD6B	-0.207708	1
EIF3J-DT	-0.267377	1
LINC01748	0.161642	1
PGBD1	-0.286452	1
PSAP	-0.175221	1
CCDC144A	0.214988	1
MTA1	-0.274113	1
CLEC16A	-0.272229	1
NCOA2	0.119719	1
ZNF529	-0.243586	1
ELAVL2	0.465888	1
SKIDA1	-0.458576	1
CENPQ	-0.42464	1
MEX3A	-0.2471	1
DNAJA2	-0.161472	1
CACNG4	-0.407524	1
XIAP	-0.182302	1
STAG3	-0.308874	1
HNMT	-0.219202	1
NKAIN3-IT1	-0.133825	1
PDIA6	0.170525	1
SDHC	0.121943	1
LSAMP-AS1	-0.515026	1
ST5	0.155642	1
ROBO2	0.163391	1
GORASP2	-0.159937	1
CRYBG3	0.134428	1
SEC61B	0.116482	1
ATG12	-0.267059	1
NKAIN3	0.142079	1
DSE	0.336249	1
AC007098.1	-0.215097	1
SCAF1	-0.234771	1
RETREG3	-0.389861	1
HEBP2	-0.225568	1
MAPK8	0.169658	1
RPS2	0.125957	1
ENTR1	-0.334738	1
CCDC32	0.29655	1
TRAPPC6A	0.183448	1
SESN2	-0.141196	1
LSS	0.306148	1
SCAF11	-0.126504	1
FAM217B	-0.283803	1
AC009554.1	-0.652949	1
SERINC2	-0.298719	1
RAP1B	0.122829	1
ENKUR	-0.226982	1
POT1	-0.337556	1
GTPBP4	-0.32087	1
CDK10	-0.127609	1
ATP5PD	-0.130895	1
GUK1	0.140103	1
TULP4	-0.167282	1
ELP2	-0.172066	1
IMP4	0.260767	1
BICD1	0.138085	1
SRC	-0.277735	1
SMIM8	0.147287	1
ABL1	-0.16013	1
TIMM8B	-0.153885	1
C8orf33	-0.268223	1
ABHD17A	-0.245291	1
FBXO2	-0.5088	1
ATP5MC2	0.101474	1
TMEM248	0.274308	1
RRM2B	-0.204414	1
HSPA1B	-0.590671	1
ISY1	0.212676	1
TSHZ1	-0.411032	1
NDUFAF7	0.200795	1
RRP7A	-0.202417	1
TAF15	-0.112085	1
HGF	-0.547981	1
FGFBP3	0.314688	1
LGALS1	-0.250027	1
MSANTD2	0.206155	1
HIST2H2BE	-0.454921	1
C19orf25	0.331274	1
HDAC3	0.131191	1
PTPN11	0.189108	1
GPKOW	-0.408638	1
AMPH	-0.49817	1
SREK1	0.211993	1
TUBG2	0.118869	1
KIF26B-AS1	-0.324496	1
GOPC	-0.266602	1
WWC1	0.24851	1
PPP1CC	0.169904	1
RNF170	-0.332106	1
FANCM	-0.459188	1
GALK1	-0.36378	1
SYBU	-0.232441	1
RETSAT	-0.552701	1
EYA4	-0.354638	1
MED8	-0.338088	1
YIPF5	0.238128	1
HNRNPF	0.117497	1
PDE5A	-0.365873	1
ZNF300	0.142037	1
SUCLG1	-0.114574	1
UCHL5	0.103694	1
PEPD	0.179208	1
CDK9	-0.335686	1
TMEM9B	-0.204722	1
AC004039.1	-0.727344	1
RUNX2	-0.336817	1
TSTD3	-0.12204	1
LINC01184	0.103878	1
TNRC6C	0.187261	1
FAM49A	-0.321339	1
PPP6R1	-0.425647	1
SNAP91	0.296759	1
RALY	0.139992	1
ZNF710	-0.265027	1
CPSF2	-0.1387	1
ELP1	-0.160136	1
SLC35F1	0.148043	1
ASAH2B	-0.758205	1
AC015923.1	-0.311787	1
FBXL3	-0.184553	1
AC008957.2	-0.318722	1
MTAP	-0.133991	1
C12orf29	-0.361631	1
GNG11	-0.357464	1
DHX15	-0.196572	1
TBC1D5	-0.175775	1
KBTBD6	-0.393824	1
COA3	0.137647	1
GTF2E2	-0.284017	1
CENPJ	0.402312	1
RAP2C	-0.26289	1
RPL7A	0.11307	1
IKZF4	-0.35693	1
MROH8	-0.50226	1
C6orf136	-0.598139	1
RPS19	-0.128928	1
DPYSL3	0.116478	1
SLC9A7	0.52907	1
RAI1	-0.511887	1
CCDC112	0.197659	1
PDSS1	-0.386327	1
PSMB9	-0.247238	1
PRDX1	0.112027	1
MYORG	-0.417108	1
ABR	-0.257742	1
CERS6	0.113623	1
DDX50	-0.123928	1
SOS1	-0.144691	1
ARID5B	-0.191561	1
TNNI3K	-0.143478	1
BCL2L2	-0.513457	1
AC005562.1	-0.260834	1
DMXL1	-0.231538	1
SIRPA	-0.540431	1
SLC25A38	0.11116	1
BTBD9	0.17465	1
HNRNPL	-0.19772	1
HEPACAM	-0.112467	1
ZNF787	-0.126148	1
BCL2	0.293867	1
ELP6	-0.328729	1
PUDP	0.215609	1
RPS16	0.102261	1
UBXN11	-0.62015	1
CC2D2A	0.192	1
A1BG	-0.260557	1
PCDHA4	0.317995	1
MITD1	-0.302958	1
ZC3H12B	-0.315031	1
AC090578.1	0.349146	1
SRGAP1	0.182173	1
AC027018.1	-0.428514	1
ZBED5	0.154424	1
HAPLN1	-0.279947	1
RPS28	-0.131862	1
STIP1	0.188232	1
PRMT7	0.163505	1
DNM1L	-0.15085	1
KDM6A	0.119044	1
EFNB1	-0.119709	1
GALNT2	-0.167827	1
ZNF599	0.643058	1
INPP1	-0.273355	1
GAL3ST3	-0.462984	1
TUBB3	0.187174	1
SAR1A	-0.188176	1
AC231533.1	0.518608	1
CA13	0.487529	1
ENDOG	0.247108	1
TANGO6	-0.218378	1
CLPTM1	-0.207476	1
ATP1B3	0.152849	1
HAUS4	-0.356453	1
CCDC65	-0.348833	1
PEX3	0.199189	1
SNHG25	-0.415126	1
ZNF830	0.292426	1
SFT2D3	0.202241	1
EIF3K	0.145162	1
ALG6	0.445969	1
DLX5	0.484132	1
IFI16	0.510266	1
AP003086.1	-0.154249	1
MRS2	-0.377976	1
INSIG1	0.291847	1
MAX	-0.127892	1
MMP15	-0.22836	1
SLC44A1	-0.102554	1
VAMP4	-0.378792	1
NECTIN2	-0.371914	1
RFNG	-0.208001	1
TCF3	-0.231595	1
ORC5	0.301324	1
UBE2O	-0.342591	1
DLEU7	-0.492242	1
RBM4	0.133812	1
STT3B	0.164013	1
NDUFB6	-0.135636	1
BAX	0.183781	1
ZNF350-AS1	-0.121869	1
CASC4	0.153529	1
ZSCAN18	-0.250333	1
TTC1	0.121547	1
JAM2	-0.144952	1
BRAT1	0.325613	1
C1orf194	-0.314711	1
PSMF1	0.187317	1
WDR77	0.537011	1
RAB5C	0.165733	1
GPC2	0.136921	1
ATP1B2	-0.256473	1
DTWD1	-0.160481	1
NPEPPS	-0.147277	1
RUNX1T1	0.384161	1
TMPO	0.154683	1
INPP4A	0.216258	1
NFIX	-0.114557	1
FAM229B	0.178479	1
FOXN2	-0.204143	1
ZNF395	-0.416813	1
UPK3BL1	-0.344033	1
EFL1	0.259209	1
MICU2	0.108254	1
SLC25A14	-0.231592	1
NDUFB4	-0.121181	1
ARMC8	0.106188	1
TMED1	-0.49331	1
DESI1	-0.262435	1
AL157938.2	-0.46108	1
SELENOS	-0.171724	1
TATDN3	0.190166	1
STK35	-0.118048	1
CARD19	-0.187747	1
SGMS1	0.210813	1
PRDX5	-0.128661	1
PPFIA2	0.279466	1
ADCY6	-0.270218	1
LOXL2	0.590516	1
TMCC1-AS1	-0.278362	1
GTF2F1	-0.255404	1
PRMT6	0.222139	1
AXL	-0.348338	1
ARL4C	0.201944	1
AC009041.2	-0.348417	1
SEPTIN7	0.111721	1
ZNF331	-0.408383	1
AC092835.1	-0.11151	1
PRKDC	0.106379	1
TPM4	0.126555	1
SRF	0.392624	1
KLF7	0.125041	1
ZSCAN16-AS1	-0.266545	1
GANC	-0.507593	1
PPTC7	-0.192117	1
ATP13A2	-0.24696	1
DGUOK	0.156717	1
PSMD6	0.195227	1
SLC43A2	-0.260096	1
SS18	0.118831	1
SNRPB	0.191539	1
RHBDL2	-0.424084	1
AGAP1	0.10973	1
BCAP31	0.202153	1
ARID2	0.111889	1
IGSF11	0.132012	1
ZNF804A	0.133701	1
GLUD1	-0.221913	1
POT1-AS1	-0.157423	1
PRPF38A	0.111988	1
ZNF536	0.273408	1
GNAQ	0.108204	1
LRRC8D	-0.246227	1
AC073167.1	-0.421677	1
STX17-AS1	0.252796	1
UPF2	-0.225859	1
LINC01967	0.348565	1
UBE2F	0.181952	1
MZF1-AS1	-0.575827	1
SLC31A1	-0.293646	1
ARL17B	-0.508824	1
AL160314.2	-0.410445	1
CHPF	-0.319677	1
PACSIN2	-0.213239	1
USB1	0.390379	1
KNOP1	-0.280387	1
JDP2	-0.280926	1
KPNA2	-0.181435	1
AC011900.1	-0.285473	1
MKNK1	-0.438752	1
NENF	0.115558	1
AC244517.11	-0.227689	1
IFT20	0.12076	1
MYO1D	-0.248503	1
UPF1	0.106481	1
STX12	-0.109474	1
AR	0.517702	1
WNT5B	0.225512	1
LINC01707	-0.275033	1
SH3BGRL2	-0.277485	1
LINC00240	-0.429903	1
CLUAP1	0.218497	1
PPP1R2	-0.138701	1
SLC25A46	0.220626	1
GLYR1	-0.225411	1
ANGPT2	-0.230958	1
RNF10	-0.126453	1
ELMO1	0.229319	1
POM121	-0.276181	1
AC107072.2	-0.54725	1
MCPH1-AS1	0.269551	1
DHFR	-0.306142	1
ZDHHC4	0.302485	1
SNX13	0.182216	1
PLCD3	-0.655738	1
BCAS2	-0.141046	1
EFNA4	0.557472	1
ZRSR2	-0.137176	1
GATD3B	0.365889	1
GPR155	0.167594	1
IQSEC1	-0.179822	1
ALDH1L2	-0.238806	1
OSBPL11	0.213063	1
MIDN	-0.185239	1
FKBP4	-0.259064	1
KMT5B	0.131952	1
UTP20	-0.267356	1
DOHH	0.460407	1
TRPS1	0.177806	1
TMEM126A	0.213904	1
AC010359.3	0.389705	1
EXT2	0.169037	1
SLC35C2	0.244918	1
ZNF786	-0.412322	1
PPIH	-0.136056	1
PDZD8	0.114879	1
AARS2	-0.153922	1
LIMA1	0.160285	1
LAMTOR2	0.177158	1
LMBRD2	-0.289006	1
SEMA4G	-0.183716	1
EPHA3	-0.20649	1
RPAIN	0.142914	1
FAM102A	-0.377479	1
EFHD1	0.220478	1
AC011603.2	-0.404863	1
DHX29	0.21454	1
ZNF3	-0.139141	1
RNF167	0.244265	1
DCUN1D1	-0.144593	1
STOX2	0.122322	1
MID1	0.100272	1
IDI1	0.142148	1
ZFAND2B	-0.269512	1
TUBD1	-0.272581	1
PALB2	-0.230205	1
AL035427.1	-0.607651	1
ZNF765	-0.17072	1
KPTN	0.432111	1
UBE3C	0.102818	1
GALNT7	0.124083	1
LANCL2	0.279396	1
DACT3	0.511175	1
DTYMK	0.207384	1
RAD23B	-0.20113	1
ZNF687	-0.519672	1
GDPD1	-0.218314	1
ORC3	-0.267698	1
ATRN	0.182003	1
PIGL	-0.134972	1
ZNF565	-0.232175	1
LINC01572	-0.335384	1
FDXR	-0.41268	1
ESR2	-0.204057	1
DCAF1	-0.320976	1
ATF6B	-0.274932	1
AC016727.1	-0.586132	1
TRIM56	-0.546052	1
SLC36A4	0.18508	1
PNKD	0.217625	1
PDGFD	0.11089	1
TMEM91	0.175702	1
PRPF31	0.211618	1
KCNK10	0.209456	1
AC211433.1	-0.318125	1
CREBZF	-0.15445	1
SRRD	0.392468	1
SMIM19	0.193294	1
COA6	-0.243329	1
IGSF8	-0.249792	1
SAMD4A	0.191553	1
FAM219B	-0.34927	1
LRWD1	0.166513	1
SAMD8	-0.171413	1
TMEM186	0.484998	1
C2orf76	-0.217967	1
DNAAF4	-0.283172	1
ATXN1L	0.431355	1
TCF12	0.11013	1
PPP1R11	0.176964	1
RMDN3	-0.280376	1
SCML1	-0.400128	1
PLEKHA7	0.147243	1
GLTP	-0.267098	1
ANKRD36C	0.224255	1
LENG8-AS1	0.106764	1
PPM1D	0.141042	1
RIC8A	-0.281729	1
SLC27A4	-0.355869	1
STAT2	-0.198496	1
CAT	0.238306	1
TRIM13	-0.13146	1
MRPS18C	-0.147516	1
DUOX1	-0.437975	1
NIM1K	0.397555	1
INVS	0.210776	1
ACTR5	-0.787431	1
PROX1	0.438688	1
AACS	-0.293456	1
DNAJC3	-0.203398	1
SMIM10L1	0.164634	1
DNAJC3-DT	-0.383663	1
AC125613.1	0.100348	1
TBC1D14	-0.112464	1
DLG2	0.193435	1
RPUSD4	0.150148	1
AL139815.1	-0.492917	1
AC009120.2	0.144259	1
CD2AP	0.275551	1
EIF3E	-0.132455	1
CEP112	0.202449	1
TMEM131	0.105325	1
PTDSS1	-0.30595	1
ACTN4	-0.211206	1
C2orf72	-0.20411	1
CCZ1B	0.246003	1
PREB	-0.382188	1
AC010201.3	0.476766	1
UBE2E3	0.110289	1
NDUFS2	0.117579	1
METTL7A	-0.176769	1
PIK3C2A	-0.134865	1
ATPAF2	0.292493	1
FAM167A	-0.546076	1
FAXDC2	-0.21752	1
USE1	0.302531	1
ABHD6	0.136592	1
UBQLN2	-0.241786	1
C16orf46	-0.629158	1
MAP7	-0.236928	1
ALG8	0.35671	1
FGFR3	-0.245667	1
RIMKLA	0.37309	1
GINS2	-0.341956	1
TRAPPC4	0.216477	1
DENND5B	0.141116	1
ARHGAP26	-0.501239	1
IDS	-0.168755	1
MAMLD1	0.329182	1
EBAG9	0.26402	1
FBXO21	0.108754	1
GTF3C3	0.213399	1
LY6E	-0.234883	1
ZNF618	0.220014	1
GOLGA3	-0.227912	1
DLX6-AS1	0.175584	1
BLMH	-0.321692	1
CXADR	0.347589	1
ZFYVE1	-0.196895	1
TMEM164	0.216209	1
NAA10	0.196478	1
METTL22	-0.449075	1
AC007952.4	-0.264321	1
MECR	0.387057	1
PTBP1	-0.215641	1
TTC19	0.134671	1
LTBP3	-0.219196	1
RGCC	-0.298232	1
CYB5B	0.135796	1
PCAT7	0.228205	1
ASNSD1	-0.295965	1
PHF21A	0.119532	1
GID8	0.149191	1
UBR3	0.142178	1
MAPKAP1	0.143153	1
RMND1	-0.330233	1
REXO4	-0.379702	1
TOMM70	-0.255359	1
STMN1	0.152649	1
DENND2A	0.321505	1
SLIT2	-0.55951	1
GLI4	0.474389	1
MDH2	0.142279	1
UNC5D	0.121905	1
AKAP13	0.143508	1
MB21D2	0.152129	1
ARIH2	0.203075	1
TFPI	-0.199652	1
AL022328.4	-0.510743	1
PRDM16-DT	-0.395951	1
CSAD	-0.144599	1
POLR2I	-0.19117	1
FKBP14	-0.253079	1
SPPL2A	-0.21583	1
AC011921.1	-0.60803	1
HRK	-0.131724	1
UBTD2	0.116519	1
FAM110B	0.14126	1
EEFSEC	-0.228142	1
USP4	-0.243512	1
WDR46	-0.579109	1
PDGFRB	-0.400549	1
CDKL3	-0.288191	1
UBE4A	-0.250602	1
MDP1	-0.111109	1
PRR34-AS1	-0.421319	1
FZD4	-0.231409	1
RNF11	-0.154669	1
FAM8A1	0.232022	1
ZNF800	0.202028	1
MRPL51	0.127535	1
ATP6V0E2	-0.107313	1
FBXL4	-0.222257	1
GCLC	0.312215	1
AC091271.1	0.399117	1
PCDHA12	0.332267	1
CCDC66	0.143592	1
B4GALT2	-0.336064	1
MFGE8	-0.226063	1
ERCC3	0.208272	1
PHAX	0.139045	1
MFSD5	-0.330045	1
AC011476.3	-0.323861	1
MAGI2-AS3	-0.204615	1
PSMC3	-0.162358	1
BAZ1A	0.161374	1
PDZD11	-0.212066	1
AC026356.2	0.171321	1
RELL1	-0.398026	1
GOLGB1	-0.110835	1
EIF4EBP1	0.45258	1
PRKAG1	0.121982	1
RAB3IP	0.347559	1
ALKBH7	0.184024	1
BRINP3	0.371177	1
CASKIN2	-0.285799	1
SLC16A4	-0.100222	1
DYM	0.129248	1
GET3	0.153334	1
GNB1	-0.111008	1
EIF4H	-0.197302	1
EFCAB14	-0.155772	1
NCLN	-0.836182	1
FAR1	0.101738	1
CLSTN1	-0.27941	1
ARFGEF2	-0.187663	1
CD164	0.1448	1
PGRMC2	-0.218568	1
ZSCAN5A	0.196458	1
C6orf118	0.200758	1
PAQR8	-0.326611	1
EDC3	-0.38707	1
RTN4R	0.555325	1
SHF	-0.113885	1
NAGPA	0.480319	1
ANAPC4	-0.113341	1
ADGRG1	-0.200223	1
C12orf57	0.100429	1
GRPEL2	0.425185	1
HERC4	-0.132814	1
UBE2S	0.382076	1
ZRANB2	-0.130293	1
ROGDI	-0.278261	1
PDCD1LG2	0.446212	1
SLC16A2	0.11161	1
NECAP2	-0.390894	1
TMEM147	0.158245	1
SEZ6L2	-0.469057	1
COQ8B	-0.190257	1
CPT1A	-0.145923	1
PARD6G-AS1	0.625298	1
STX2	0.137609	1
ZNF774	0.570093	1
NFE2L1	-0.203167	1
AL049828.1	-0.225385	1
VPS4A	-0.261751	1
AL390198.1	0.248279	1
FBXO34	-0.116255	1
SRSF7	0.165351	1
PTCHD1-AS	0.184403	1
LIN7B	-0.53477	1
BMPER	0.194092	1
GFOD1	-0.105227	1
AP003025.2	-0.268109	1
GATD1	0.234531	1
WRNIP1	0.339645	1
CYB5D2	-0.275184	1
CYB5R4	0.202671	1
ZNF778	-0.591376	1
ZNF324	-0.230149	1
AC026704.1	-0.599663	1
C11orf65	-0.397217	1
KDSR	-0.212023	1
SYF2	-0.110086	1
CLCC1	0.167928	1
DLG3	-0.318945	1
AP002336.2	-0.330175	1
LPCAT3	-0.218211	1
CHCHD6	-0.255078	1
AP000779.1	0.274752	1
MEF2C-AS1	-0.287152	1
EIF4EBP2	-0.141792	1
NACC1	-0.365541	1
SERP1	-0.144735	1
AC068282.1	-0.259321	1
SF3B5	0.139324	1
SNCAIP	0.101582	1
TMEM198	-0.254217	1
AC018541.1	-0.517425	1
GRB14	0.350806	1
CHERP	-0.232954	1
PLEKHA3	0.157614	1
PZP	0.297745	1
MTSS1	0.103285	1
CKAP2	-0.152112	1
SLC12A5	-0.489416	1
NR2F2-AS1	0.15575	1
LRRC7	-0.472553	1
TAF2	0.189476	1
YARS2	-0.137481	1
TAF6L	-0.553476	1
AIMP1	-0.139966	1
ST3GAL2	-0.262463	1
ZMYM3	-0.408751	1
MORC2-AS1	-0.569454	1
POLR1E	0.421154	1
REEP3	-0.211845	1
PANK2	-0.230649	1
PGRMC1	0.114458	1
Z83843.1	0.160181	1
RIPOR2	0.193484	1
ZCCHC14	-0.204691	1
DAAM1	0.131978	1
TLCD5	-0.176723	1
MAN2A1	-0.166755	1
RNF146	-0.160239	1
FLVCR1	-0.235352	1
NUP188	-0.36094	1
RAB13	0.140858	1
SHB	-0.403232	1
AC013727.2	-0.465754	1
CCDC80	-0.304046	1
FBRS	-0.253236	1
TMSB15B.1	0.281203	1
NSG1	0.134167	1
TSN	0.216107	1
LINC02698	0.478802	1
RPUSD3	-0.337786	1
PPP2R1A	-0.213794	1
C10orf88	-0.374027	1
NR2F6	-0.305965	1
PEA15	-0.201413	1
INAFM1	0.419424	1
NDUFA6-DT	0.580372	1
GAB1	0.161312	1
HS6ST2	0.243644	1
GINS3	0.101489	1
SHISA4	-0.378424	1
PCDHB10	-0.380431	1
CYBRD1	0.165561	1
LYPD6	0.347835	1
ARL10	0.130399	1
NOL4	0.153086	1
RHOBTB1	0.251185	1
SDF2L1	-0.104954	1
AP000873.2	0.119028	1
DIO2-AS1	-0.254997	1
RBMX	-0.116854	1
ELF1	0.192621	1
BAHD1	-0.402852	1
DDX56	0.302343	1
RDH10	-0.384604	1
SLC30A5	-0.226606	1
FLOT2	-0.27899	1
PRR12	-0.383681	1
NPIPA1	0.413527	1
POGLUT1	-0.13721	1
ELOVL5	-0.168557	1
GBF1	0.17449	1
GRK5	-0.126436	1
KDM7A	0.300151	1
USP3	0.119307	1
SCO2	0.198318	1
LINC01138	0.125726	1
FBRSL1	0.235535	1
AC131571.1	-0.129735	1
SYVN1	-0.573001	1
ARL2BP	0.166377	1
FOXG1-AS1	0.180506	1
THUMPD3	0.195867	1
FNBP1L	0.132233	1
PRKAR1B	-0.217628	1
SEC63	-0.130734	1
DLST	-0.247607	1
LINC-PINT	-0.429198	1
BEX2	-0.196536	1
LDOC1	-0.317907	1
CISD1	-0.153581	1
CZIB	-0.245248	1
SP1	-0.271784	1
GAS8	0.607124	1
RABGGTB	-0.23312	1
YIF1B	-0.210059	1
GTDC1	0.165687	1
FOXJ2	-0.391148	1
PTPRM	0.164608	1
RPS19BP1	0.15119	1
AL035409.1	-0.580988	1
OST4	-0.122017	1
INTS11	-0.255793	1
AC023389.1	-0.460386	1
IDH1	-0.193718	1
GGH	-0.293648	1
MAP2K1	-0.322148	1
ASRGL1	-0.134489	1
TBC1D15	0.166427	1
SEMA5A	0.446294	1
ZNF746	0.106164	1
SRPX	-0.351656	1
SUSD6	-0.346767	1
PDGFC	-0.233025	1
SLC18B1	-0.26805	1
LSM1	0.160917	1
LINC02250	-0.467393	1
ZNF223	0.357956	1
BOD1	0.212795	1
ARHGEF11	0.235085	1
DOLK	-0.419378	1
MAMDC2	-0.403549	1
TMEM184C	-0.233576	1
CDC14B	-0.176809	1
LRRC40	0.208346	1
DDX24	-0.117643	1
RBBP9	-0.212704	1
AKAP8L	-0.190108	1
SLC16A1	-0.268298	1
SP8	0.167795	1
PRKRA	-0.199706	1
KANSL1L	0.120081	1
MLLT3	0.196974	1
AC090152.1	-0.285467	1
DCAF11	0.321761	1
TCP1	0.123272	1
PLCXD2	-0.245847	1
BLOC1S5	-0.364458	1
TBCC	0.126727	1
TSPO	0.116251	1
NCAN	-0.204679	1
TNPO1	0.149387	1
C12orf76	-0.128466	1
CCDC144NL-AS1	0.100954	1
AC010729.2	0.260762	1
SMUG1	0.2039	1
HYAL2	-0.197058	1
GZF1	0.427594	1
SAYSD1	0.370842	1
FAM181A	0.287258	1
CES2	-0.298924	1
FZD1	-0.438533	1
BAP1	-0.427832	1
ABI1	0.135438	1
ZNF587B	0.165488	1
COMMD8	0.219552	1
C11orf68	0.14031	1
GARS-DT	0.307759	1
SMOC1	0.315802	1
NDE1	0.435379	1
PCDH11X	-0.39492	1
TYRO3	0.222231	1
GNPDA2	-0.206268	1
RAB30-DT	0.113947	1
JAM3	0.136972	1
ZNF107	-0.21467	1
CALCOCO1	-0.243513	1
ZSWIM8	-0.282564	1
ZNF136	-0.426702	1
IL1RAPL2	0.204751	1
CAMK2B	-0.363636	1
TRAM2-AS1	0.326656	1
EXOSC4	-0.337342	1
GINM1	-0.115699	1
EIF2S1	0.173172	1
POLDIP2	0.221516	1
RAVER1	-0.337826	1
FOPNL	0.261522	1
UNC5B	-0.3474	1
SENP1	-0.119703	1
MTMR4	0.292677	1
TMX2	-0.115004	1
DOCK7	0.104692	1
RFWD3	0.664704	1
ZNF343	-0.391559	1
ST8SIA4	0.217304	1
GNA13	-0.246024	1
ZNF585A	-0.276576	1
DTX4	0.174775	1
R3HDM2	-0.12429	1
AP001767.3	-0.40134	1
MDN1	0.127681	1
ORC4	-0.136681	1
ILF3-DT	-0.370795	1
NOTCH3	-0.212161	1
RAB1B	-0.22264	1
MYEF2	-0.134819	1
SPEF2	0.415014	1
UBE2M	0.147018	1
CTTNBP2	0.310429	1
TSPYL4	0.175808	1
MKRN1	0.159804	1
ELAVL1	-0.207489	1
TMEM254	-0.329784	1
TMEM63B	-0.20146	1
FANCC	0.292524	1
PTPA	-0.311468	1
PTPRF	-0.226504	1
ROCK2	0.130247	1
KPNA6	-0.147671	1
AMOTL2	0.268965	1
MEX3C	0.204218	1
ARHGAP17	0.225241	1
KATNAL1	0.161175	1
PSMB7	-0.118654	1
ATP6V0D1	0.208996	1
SLC25A24	-0.146614	1
CDK11A	-0.300397	1
LINC02762	0.472599	1
ST6GAL2	0.257647	1
CARM1	-0.296404	1
TOR3A	-0.321229	1
FXN	-0.192393	1
BRD9	-0.330029	1
ARMH3	0.174315	1
AC021231.1	0.406597	1
HADHB	-0.168032	1
GOT1	0.153247	1
TRAF4	-0.255901	1
MAEA	0.135411	1
SF3B3	-0.163224	1
ADAMTS3	0.43244	1
C19orf48	-0.289118	1
ERICH1	0.209614	1
CBARP	-0.479131	1
YKT6	-0.274003	1
TDRD3	-0.176342	1
TXNRD1	0.214389	1
GLG1	-0.156889	1
TOGARAM1	-0.134516	1
FIGN	0.24942	1
COX18	-0.205769	1
CFAP298	0.160126	1
FAM122A	0.321196	1
RAB34	-0.254155	1
LRP12	0.239494	1
TSC22D2	0.101203	1
DNAJC16	-0.175699	1
COA4	0.139418	1
ITPA	0.188291	1
AC234582.1	-0.227324	1
PTPN2	-0.117836	1
FZD2	-0.155848	1
C17orf67	0.132868	1
SAMM50	-0.211301	1
ZNF419	0.237841	1
ZNF77	-0.402584	1
NUP42	0.262385	1
CRY2	-0.382712	1
CUL4B	-0.232956	1
SCD	-0.248223	1
ATL3	-0.442516	1
ZNF417	-0.483324	1
C11orf71	0.207432	1
UBE2Z	0.114545	1
GPR108	-0.385263	1
ARRDC3	-0.181218	1
GTF2H4	0.227532	1
LCMT1	0.226825	1
AC012360.3	0.372733	1
NBPF10	0.136057	1
ZNF345	0.170846	1
STX5	0.29319	1
ITM2C	-0.245287	1
NCK2	0.146077	1
ELMO2	0.158932	1
EFHD2	-0.291486	1
SHC1	-0.105866	1
DANCR	0.126644	1
ACVR1B	-0.11002	1
KYAT1	0.468312	1
NSRP1	-0.138269	1
SNHG3	-0.242923	1
STON1	-0.449728	1
FSD1L	0.195407	1
NOL10	-0.190374	1
POMZP3	-0.241138	1
KMT2D	-0.24012	1
VEGFA	-0.405103	1
GLIS2	-0.426288	1
MANBAL	-0.234779	1
DHX32	0.213953	1
JAG1	0.105573	1
AL050341.2	-0.390677	1
CLIP1	0.101704	1
NUTF2	-0.134116	1
C8orf76	0.153521	1
GPANK1	-0.27126	1
FBN2	-0.630475	1
SH3BP5L	0.496628	1
UBA6-AS1	0.185576	1
C1orf122	0.121242	1
KBTBD3	-0.47432	1
DPYD	-0.69495	1
POLR2D	-0.275477	1
MON2	-0.160117	1
POLH	-0.441683	1
[truncated: 3,909 more rows]

## Sheet: 2_MV2_vs_NBH_DGE
Gene_ID	avg_log2FC	p-adj-val
MTRNR2L12	-1.40007	2.06941e-82
RPL38	-0.817789	6.70888e-75
MT-ND3	-0.898597	2.11903e-72
RPS29	-0.872477	1.22145e-68
TTR	2.35382	4.73163e-66
MT-ATP8	-1.48066	3.06304e-47
RPS27	-0.752902	1.46869e-42
RPL37A	-0.638963	1.74572e-39
RPS21	-0.620678	1.18319e-35
RPL37	-0.612306	3.89874e-35
PLCG2	-1.4596	1.55642e-33
ATP5F1E	-0.515767	3.31509e-33
PSMB3	0.76066	3.88566e-32
CD63	1.20036	7.81494e-32
MTRNR2L8	-1.36936	2.04787e-28
NDUFA3	-0.823717	2.10933e-27
AL627171.2	-1.13272	7.14624e-27
RPL21	-0.484951	3.26857e-26
PET100	-0.919082	6.9599e-25
TBCB	0.546356	1.20729e-23
RPS26	-0.465468	2.67327e-23
RPL23A	-0.523947	3.34215e-23
TNFRSF1A	1.18402	5.30329e-22
BCAP31	0.836934	9.36687e-22
ENO1	0.763608	1.04084e-21
PFN1	0.598068	1.12391e-21
IGFBP2	0.743001	1.16278e-21
LAMTOR1	0.595585	1.67468e-21
RPS19BP1	0.708512	4.05113e-21
BANF1	0.526126	5.92931e-21
MT-ND4L	-0.793018	2.02571e-19
PGK1	0.59015	3.78812e-19
CFL1	0.48294	7.73205e-19
KDELR1	0.578247	1.2991e-18
GSX2	-1.32144	2.42669e-18
SRSF2	0.643423	2.4966e-18
STOML2	0.654042	5.00851e-18
ATP5MC1	0.624701	7.15259e-18
ATP6V0B	0.584283	1.5165e-17
ATP5ME	-0.587468	2.15022e-17
RPL34	-0.447216	3.81512e-17
EIF4A1	0.493318	4.04193e-17
CKB	0.513819	4.2193e-17
PRMT1	0.553102	4.26132e-17
HSPB1	0.619143	4.73477e-17
MANF	0.633165	7.5862e-17
LINC00486	-0.560397	1.18266e-16
PDIA6	0.552866	1.19411e-16
SNRPC	0.535655	1.56432e-16
ROMO1	-0.716525	3.59607e-16
CIAO2B	0.400999	4.20291e-16
TMEM147	0.488908	4.46239e-16
UBE2M	0.551128	4.91151e-16
EI24	0.627874	8.57537e-16
MDH2	0.525509	9.8047e-16
MALAT1	-0.5184	1.11143e-15
PRELID1	0.531455	1.48463e-15
PRDX1	0.510311	1.62109e-15
SEPTIN9	0.581334	1.66699e-15
MTRNR2L1	-0.817527	2.53165e-15
RPL31	-0.425041	3.61934e-15
MATR3.1	-0.780376	5.25526e-15
SF3B6	0.486938	5.63006e-15
CLTA	0.383822	8.98349e-15
ENDOG	0.643388	1.14479e-14
RPS25	-0.314396	2.70998e-14
CCT3	0.475416	4.75553e-14
HIST2H2AC	-0.919061	5.78661e-14
ACTB	0.381381	8.40671e-14
SNF8	0.407091	8.73381e-14
QDPR	0.492374	1.15243e-13
MLF2	0.467815	1.46366e-13
ITPA	0.783801	1.84094e-13
USP48	0.153799	3.21707e-13
RAB5C	0.474067	6.13566e-13
ACTG1	0.355624	6.25673e-13
CTDNEP1	0.466373	1.01138e-12
COTL1	0.7819	1.13297e-12
HSP90AB1	0.384263	1.24829e-12
FLNA	0.694467	1.31715e-12
GLUL	0.584604	1.41598e-12
STIP1	0.508199	1.41772e-12
PDIA3	0.38714	1.57717e-12
HSPA8	0.439455	2.40799e-12
CIB1	0.334604	2.49075e-12
ATP6V0C	0.361583	2.77411e-12
HSP90AA1	0.478573	2.7749e-12
FUS	0.405667	2.96833e-12
MRPL4	0.629415	3.04607e-12
ARL8A	0.505396	3.08913e-12
AL096870.8	-0.406455	3.11431e-12
TMED9	0.627067	3.74094e-12
CPSF7	0.460924	3.88234e-12
POLR2G	0.507089	4.28998e-12
SF3B2	0.325349	4.39265e-12
AL354733.3	-1.68258	4.66875e-12
CCT7	0.37472	5.76436e-12
TRMT112	0.44103	7.43882e-12
PSMB5	0.481759	8.60547e-12
IL7	-0.613552	1.07146e-11
SEC61B	0.405696	1.31351e-11
SPCS1	0.391212	1.31983e-11
ATP6V0D1	0.200474	1.43224e-11
HINT1	0.380186	1.63622e-11
YIPF3	0.10447	1.64167e-11
MRPL20	0.389531	1.89484e-11
LSM1	0.316619	2.20768e-11
PSMD11	0.312716	2.21572e-11
ATP5MC3	0.414031	2.41308e-11
MRPL18	0.519099	2.41586e-11
HSPA5	0.662364	2.55074e-11
DNAJB11	0.812258	2.66834e-11
SEC14L1	0.313563	2.95404e-11
HSPA9	0.379048	3.56274e-11
PSRC1	1.06239	3.56678e-11
CLTB	0.558966	4.33348e-11
IARS2	-0.15053	4.57942e-11
DYNC1I2	-0.454763	4.72636e-11
PPP1CA	0.607406	5.01207e-11
NDUFAB1	0.391473	5.0934e-11
MRPS26	0.542286	5.11174e-11
TKT	0.42843	5.67438e-11
NDUFB1	-0.48963	5.85743e-11
ZCCHC10	-0.352836	6.36028e-11
MEX3D	-1.01004	7.41356e-11
TMEM35A	-0.329332	8.85749e-11
CLPP	0.295564	8.92919e-11
AURKAIP1	0.329765	9.22021e-11
EIF4G1	0.544862	1.01818e-10
DDOST	0.333279	1.03696e-10
AP1S2	0.480197	1.04388e-10
TIMM17B	0.475066	1.07424e-10
SLC4A1AP	0.227808	1.10299e-10
TAF10	0.295045	1.10826e-10
MCRS1	0.806868	1.12381e-10
CROCC	-0.396466	1.16539e-10
GOSR1	0.430012	1.24951e-10
EIF3E	-0.413416	1.27879e-10
LAMTOR5	0.369917	1.29674e-10
PSMD3	0.641519	1.30558e-10
TXNDC17	0.211859	1.31346e-10
MSN	0.182368	1.36743e-10
PSMD6	0.382856	1.37578e-10
CSNK2B	0.460269	1.4068e-10
TRAPPC4	0.512682	1.54337e-10
MRPS16	0.24829	1.83981e-10
PTRH2	-0.137745	1.97419e-10
VANGL2	-0.100771	2.04053e-10
IGLON5	-0.641674	2.14921e-10
CAP1	0.403575	2.24406e-10
THYN1	0.488442	2.31011e-10
DRAP1	0.377292	2.38505e-10
RNF167	0.838216	2.58894e-10
PKM	0.47911	2.78234e-10
PEPD	0.264038	2.98476e-10
NDUFAF3	0.441764	3.6154e-10
HIST1H4E	-0.830012	3.71251e-10
ABHD17A	-0.111597	3.91638e-10
MGAT4B	0.720115	3.98364e-10
PUF60	0.500704	4.22638e-10
TALDO1	0.437187	4.40703e-10
PDCD7	-0.213544	4.50242e-10
SPAG7	0.433333	4.65541e-10
LMAN2	0.431605	5.70332e-10
ZNF625	-0.505	5.79053e-10
STUB1	0.476222	5.81283e-10
GNB2	0.483373	5.95376e-10
SOX1	0.104105	6.24924e-10
PSMC4	0.372156	6.77011e-10
MKRN1	0.233031	7.01925e-10
MRPL13	0.170361	7.22517e-10
SLC39A10	-0.38778	7.48391e-10
CYC1	0.44035	8.10264e-10
DKC1	0.260184	8.1828e-10
FAM50A	0.297848	8.22786e-10
TP53I13	0.302918	9.37685e-10
CCT4	0.243441	9.43141e-10
AC011900.1	-0.692175	9.59701e-10
TUBB2B	0.413269	9.85353e-10
TUBB	0.442166	1.05315e-09
NSFL1C	0.507847	1.06337e-09
MCRIP1	0.205428	1.11165e-09
ZNF253	-0.226304	1.11833e-09
METTL3	0.337415	1.12427e-09
WBP1	-0.410319	1.12549e-09
HOMER3	0.677635	1.1278e-09
TCEA2	0.379391	1.16282e-09
ARHGDIA	0.48061	1.19674e-09
MAF1	0.4337	1.28197e-09
BTG2	-0.83559	1.35375e-09
BABAM1	0.415445	1.36215e-09
LSM8	-0.118866	1.42697e-09
GTF2IRD2B	-0.283521	1.47495e-09
C2orf49	-0.547319	1.47899e-09
SEC16A	0.407612	1.50802e-09
POP5	0.32016	1.8379e-09
CAMLG	0.360855	2.01765e-09
YIPF6	0.329224	2.10225e-09
UFD1	-0.185767	2.26231e-09
EPN1	0.216304	2.37814e-09
TIMM10	-0.284291	2.45336e-09
ZNF565	-0.24277	2.66176e-09
SYF2	-0.218581	2.73714e-09
BAD	0.464492	2.77197e-09
TMEM248	0.482169	2.79212e-09
PPP1R7	0.286474	2.86237e-09
C5orf51	-0.631495	2.88996e-09
CRELD2	0.748485	2.99129e-09
PNKD	0.281978	3.03933e-09
TSEN34	0.356811	3.43516e-09
RBM3	0.403793	3.72046e-09
UCHL1	0.568115	3.80224e-09
SNHG19	-1.01007	3.93809e-09
ATN1	-0.306701	4.06331e-09
FBL	0.309536	4.19272e-09
CDK2AP2	0.823755	4.22781e-09
PMF1	0.405216	4.59131e-09
PSMB4	0.354508	4.61346e-09
TOMM6	0.418016	4.67709e-09
PRCC	0.449452	4.71805e-09
SSR3	0.293218	4.77534e-09
ATP6AP1	0.464177	5.07964e-09
SSU72	0.382907	5.42355e-09
HSPE1	0.432655	5.62099e-09
DDX1	-0.262629	5.76692e-09
TPI1	0.361834	5.80918e-09
LRRC59	0.541371	5.87674e-09
USF2	0.251253	5.91279e-09
APH1A	0.511451	5.9143e-09
NDUFB3	-0.466769	5.96925e-09
MAGEF1	0.296093	6.13703e-09
SRGAP2C	-0.327018	6.58013e-09
AL136366.1	-0.461623	6.80787e-09
YPEL5	0.138753	8.2411e-09
UBE2J2	0.453229	8.25072e-09
RPL36	-0.355681	8.41165e-09
DDX18	-0.390674	8.60424e-09
ZNF189	0.117819	8.80143e-09
GIPC1	0.477	8.9487e-09
FBXO8	-0.215773	8.96806e-09
BUB3	0.135398	9.03649e-09
MRPL44	0.482027	9.24454e-09
ZNF506	-0.449751	9.71099e-09
NUDC	0.327059	9.71843e-09
ADRM1	0.535768	1.01696e-08
ERCC1	0.155006	1.022e-08
MAT2B	-0.445722	1.0423e-08
TIMP1	0.797061	1.12809e-08
EMC6	0.403927	1.16642e-08
SNW1	-0.106315	1.18853e-08
ZBED1	0.259748	1.19636e-08
PRPF31	0.471357	1.21802e-08
COX5A	0.34517	1.27563e-08
PHB	0.364093	1.29615e-08
TUSC2	0.427605	1.32177e-08
NUDT9	0.301988	1.37115e-08
ALG11	-0.25296	1.49259e-08
ISCU	-0.428939	1.62491e-08
CASTOR3	-0.14913	1.62805e-08
LINC01416	-1.31119	1.68391e-08
LAGE3	0.581145	1.7422e-08
SNRPB	0.548921	1.77439e-08
NR2F1	-0.320426	1.77744e-08
RTCA	0.356223	1.81982e-08
AZIN2	0.663499	1.84964e-08
CALU	0.434697	1.8801e-08
BLOC1S2	0.127869	1.90945e-08
LSM10	0.489721	1.91104e-08
PSMB2	0.295257	1.92485e-08
AP2A1	0.329498	1.92509e-08
SURF4	0.602986	1.93414e-08
CYB5B	0.31624	2.00363e-08
MIEN1	0.498719	2.07594e-08
MFAP1	0.103059	2.17527e-08
MRPL32	0.132785	2.23445e-08
ARF1	0.283371	2.37742e-08
RALA	0.327444	2.54474e-08
WAC-AS1	-0.222913	2.68549e-08
SFT2D1	-0.105735	2.68897e-08
SLC39A7	0.565255	2.71575e-08
FAM120A	0.308412	2.71813e-08
AC068724.3	-0.246952	2.88159e-08
MYDGF	0.314387	2.96567e-08
MPC2	0.120446	3.06283e-08
GRINA	0.356488	3.19011e-08
HMGB3	-0.287804	3.26525e-08
EHMT2	0.175099	3.53892e-08
COA3	0.379308	3.62077e-08
TMEM98	0.401506	3.87978e-08
CCT8	0.323385	4.03835e-08
RAB5IF	0.387506	4.08593e-08
PPP1R35	0.623416	4.1954e-08
ZNF529	-0.28806	4.2303e-08
TIPRL	0.348054	4.2377e-08
CLIC1	0.339133	4.45472e-08
POLD2	0.172421	4.52143e-08
PAIP2	-0.485972	4.56818e-08
LINC02256	-0.27043	4.66878e-08
ZNF830	0.323923	4.98997e-08
RAB7A	0.310377	5.07522e-08
PGD	0.434325	5.17482e-08
AKR7A2	0.416719	5.17941e-08
COPS4	0.105235	5.18339e-08
PDCD6	0.283293	5.27346e-08
CS	0.180304	5.35609e-08
BCL2L14	-0.401442	5.42787e-08
ITGB1BP1	0.127685	5.4433e-08
FSIP2-AS1	-0.60819	5.468e-08
WBP4	-0.300215	5.48033e-08
DDX49	0.137216	5.53738e-08
PPP4C	0.122159	5.54157e-08
AC009315.1	-0.478105	5.70373e-08
PSMB1	0.377538	5.9693e-08
SCAMP2	0.498813	6.37376e-08
DNAJC13	-0.185797	6.59336e-08
KLHL7	-0.257053	6.6658e-08
WBP2	0.580779	6.70077e-08
ATXN10	0.362058	6.82417e-08
FIBP	0.110651	6.86812e-08
RPL8	0.354325	6.90431e-08
CCDC124	0.225559	6.99857e-08
PLPPR3	-0.275963	7.14729e-08
SREK1IP1	-0.417472	7.23232e-08
RBM8A	0.334834	7.263e-08
SRGAP2B	-0.444162	7.57599e-08
CRLS1	0.278899	7.64407e-08
SNX13	0.249159	7.64639e-08
RPL35A	-0.249299	8.00588e-08
SLC9A8	0.160897	8.22275e-08
CHID1	0.230162	8.6393e-08
GNPDA2	-0.311974	9.23926e-08
MRPL45	0.288035	9.24126e-08
PTGES3	0.310183	9.2554e-08
RAB11B	0.397039	9.4392e-08
MEX3C	0.307271	9.52675e-08
RNH1	0.465752	9.73253e-08
ANKRD40	0.218255	1.02497e-07
PRDX6	0.458783	1.10878e-07
ANXA7	0.3351	1.11444e-07
PLEKHA3	0.147792	1.14307e-07
AL450998.2	-0.423843	1.15323e-07
RBM22	0.437548	1.16059e-07
ETFB	0.261744	1.20123e-07
ZBTB20-AS5	-0.321265	1.20135e-07
EIF4E	0.252213	1.25065e-07
HNRNPH2	0.205823	1.26194e-07
SOX12	0.263093	1.27941e-07
RBX1	0.335881	1.28922e-07
FAM92A	0.14312	1.29191e-07
GHITM	0.317736	1.30002e-07
PPP1CC	0.306084	1.31751e-07
SEC23IP	0.443114	1.31898e-07
ZNF35	0.144651	1.32345e-07
FMC1	0.327621	1.34807e-07
KAT7	-0.30425	1.34937e-07
ZNF708	-0.234149	1.37124e-07
PLEKHJ1	0.174786	1.41291e-07
AMZ1	-0.178981	1.46235e-07
NME3	0.719857	1.47421e-07
SEC61A1	0.527054	1.48989e-07
GFAP	0.889997	1.52864e-07
APLP1	0.715122	1.56247e-07
ATP6V0E1	0.421892	1.57559e-07
METTL26	0.231309	1.59405e-07
TP53INP1	-0.457747	1.61347e-07
COX14	0.322349	1.65281e-07
ZNF273	-0.265656	1.65381e-07
RFK	0.433923	1.65994e-07
ZSCAN16-AS1	-0.519884	1.69937e-07
C5orf24	-0.170645	1.7139e-07
CDV3	-0.13556	1.71878e-07
PSMD2	0.273488	1.81327e-07
MIRLET7BHG	-0.33189	1.87003e-07
ADAR	0.127021	1.89734e-07
CBX6	0.507927	1.90001e-07
PDXK	0.604503	1.92244e-07
RAD23A	0.236208	1.95193e-07
LINC02062	-0.217457	1.95934e-07
FAM89B	0.254863	1.97498e-07
RBM23	-0.36439	2.01458e-07
UROD	0.309601	2.05564e-07
HIST1H1E	-0.872144	2.05983e-07
CITED1	0.95359	2.19173e-07
TMCO3	0.225985	2.19444e-07
ATG12	-0.239233	2.21281e-07
NELFE	-0.15232	2.23378e-07
SF3B5	0.356369	2.25209e-07
TCP1	0.289749	2.25325e-07
NT5DC2	-0.381239	2.29656e-07
ERP29	0.334599	2.31465e-07
NUDT3	0.450517	2.36097e-07
RBM15B	0.181344	2.37341e-07
AC015923.1	-0.500494	2.38758e-07
PINK1	0.20373	2.43432e-07
RCC2	-0.319453	2.46965e-07
TOMM70	-0.177473	2.49227e-07
COA4	0.344175	2.54388e-07
XPC	-0.153897	2.54597e-07
DYNLL1	0.365833	2.63622e-07
PRDX4	0.308014	2.64068e-07
THAP2	-0.306986	2.6734e-07
RPP30	0.326719	2.71599e-07
WDR83OS	0.359856	2.81181e-07
BTG3	-0.107856	2.82557e-07
CNPY4	0.716418	2.86268e-07
SMARCB1	0.265173	2.89666e-07
AKT1	0.217735	3.01561e-07
RAC1	0.312808	3.02459e-07
MT-ND1	-0.272513	3.19116e-07
C19orf53	0.255817	3.23128e-07
RNPC3	-0.177539	3.30112e-07
MRPS33	0.238981	3.36266e-07
SIN3B	0.249808	3.3823e-07
SF3B3	0.127368	3.39389e-07
EPM2AIP1	-0.283537	3.41585e-07
COPRS	0.383407	3.42396e-07
DTX4	0.536905	3.68745e-07
RRM1	0.143904	3.6887e-07
FTH1	0.497074	3.70527e-07
KPNA2	0.554614	3.72488e-07
CFAP20	0.22855	3.78254e-07
SMIM27	-0.851136	3.81459e-07
HIST3H2A	-0.227845	3.92073e-07
SARS	-0.117605	3.9758e-07
RPL39	-0.282854	3.99503e-07
UBA2	0.16319	4.06581e-07
PGRMC1	0.137794	4.20903e-07
ATRAID	0.39385	4.27242e-07
HNRNPF	0.328603	4.28395e-07
FNDC4	0.288527	4.28512e-07
GTF3A	0.241628	4.31162e-07
MRPL12	0.407904	4.32002e-07
CNIH1	0.111304	4.34066e-07
TLE3	-0.118555	4.39378e-07
HIST1H4C	-0.852117	4.40989e-07
BRI3	0.384717	4.42061e-07
HSD17B10	0.433696	4.45054e-07
FN3K	-0.549632	4.45221e-07
RDH14	0.226106	4.47663e-07
CCNC	-0.338513	4.55184e-07
DNAJC7	0.256933	4.57089e-07
NDUFV1	0.142931	4.64307e-07
AL355075.4	-1.28451	4.74057e-07
NSA2	-0.464601	4.74524e-07
SERPINB6	0.267874	4.83752e-07
NSF	0.157572	4.91518e-07
RAB13	0.420782	4.91991e-07
CEP89	-0.118326	4.988e-07
LRPAP1	0.129934	4.98865e-07
CKAP4	0.219535	5.06495e-07
STX16	-0.137318	5.13733e-07
SMIM15	-0.115436	5.17299e-07
NELFA	0.373629	5.17419e-07
DCK	-0.398415	5.37879e-07
RAB31	0.535575	5.43715e-07
FKBP1A	0.23185	5.44029e-07
PLPP5	0.539659	5.44611e-07
YEATS2	-0.202082	5.47856e-07
TOPBP1	0.279729	5.51166e-07
PEF1	0.634806	5.59236e-07
AL391069.2	-0.484431	5.67042e-07
RALY	0.306181	5.75477e-07
LAMTOR2	0.334384	5.78054e-07
C17orf49	0.249165	5.94973e-07
SS18L2	0.256188	6.11367e-07
PANK3	0.118078	6.26318e-07
SH3YL1	-0.157147	6.38721e-07
DDT	0.130981	6.39393e-07
SNN	0.253693	6.53466e-07
CRNKL1	-0.488266	6.58795e-07
MLEC	0.401924	6.63663e-07
WASHC5	0.422785	6.74152e-07
NAA20	0.298184	6.82722e-07
NFU1	0.27595	6.86199e-07
IER3IP1	0.135775	6.91247e-07
SMOX	0.195028	7.00152e-07
CLIP3	-0.235654	7.04187e-07
F2R	-0.187098	7.16337e-07
EBNA1BP2	0.387463	7.30321e-07
HNRNPA1	-0.322697	7.40096e-07
PIP4K2B	0.180235	7.5797e-07
SNX12	0.36639	7.62217e-07
GNAS	-0.244349	7.91113e-07
PSMD8	0.303678	7.97433e-07
CERS2	-0.42092	8.10586e-07
FOS	-0.803665	8.14423e-07
IFT80	-0.11635	8.20807e-07
C20orf27	0.417653	8.26177e-07
QSER1	-0.207036	8.6764e-07
AC068535.1	-0.390171	8.70259e-07
NKAPD1	-0.218769	8.7495e-07
PHC2	0.490929	8.75271e-07
XPNPEP1	0.557181	8.76199e-07
FAM200A	-0.366367	8.79267e-07
MED29	0.206809	9.01648e-07
TMEM134	0.492226	9.09172e-07
AC139887.2	-0.45148	9.64154e-07
ALKBH5	0.383629	9.68673e-07
VTI1B	-0.14735	9.68719e-07
NME2	0.379003	9.73955e-07
COQ7	0.240685	9.82128e-07
GRSF1	0.138991	9.85841e-07
ISYNA1	-0.163499	9.86953e-07
NME1	0.330218	1.013e-06
NT5C3B	0.392968	1.01635e-06
TIMM29	0.450434	1.02978e-06
YIF1A	0.423796	1.03386e-06
CCT6A	0.305073	1.05822e-06
MRPL55	0.182889	1.0669e-06
ETFDH	-0.107713	1.0843e-06
RIOK3	-0.23178	1.10914e-06
RAB11B-AS1	-0.468164	1.11113e-06
CETN3	-0.499934	1.12416e-06
COPS2	-0.28443	1.14132e-06
IDH3A	0.684812	1.15156e-06
HDAC2	-0.260746	1.15529e-06
DERA	0.266714	1.1683e-06
SYNC	-0.42927	1.17646e-06
SAMD4B	0.29047	1.18066e-06
ARF6	0.187456	1.18308e-06
PHAX	0.183531	1.1866e-06
DHX9	0.248627	1.19829e-06
RTRAF	0.403693	1.21321e-06
DCTN6	0.32559	1.2238e-06
MRPL37	0.466245	1.22724e-06
HDHD5	0.45034	1.23627e-06
MRPS6	0.326381	1.24013e-06
IDH2	0.450355	1.26795e-06
THUMPD2	-0.301788	1.27458e-06
DRAM2	-0.11849	1.30413e-06
PSMA5	0.113286	1.31174e-06
PSMA2	0.409394	1.3254e-06
TFAM	-0.315658	1.32879e-06
UBE2L3	0.263291	1.32894e-06
SMAD9	-0.175674	1.34264e-06
BMT2	-0.284531	1.36446e-06
GPC1	0.230913	1.37912e-06
RNF139	0.14205	1.38448e-06
NDUFB7	0.178471	1.41668e-06
MAGEH1	0.132417	1.43113e-06
PSME2	0.394562	1.477e-06
IBTK	-0.208357	1.49202e-06
FOPNL	0.339675	1.50186e-06
YPEL1	-0.385021	1.50657e-06
PABPC1	-0.399106	1.51817e-06
PSMD14	0.149798	1.52301e-06
RPL36A	-0.315412	1.55564e-06
AC007682.1	-1.23391	1.58617e-06
CUL4A	0.122534	1.60025e-06
MPHOSPH6	-0.146417	1.61975e-06
RTF1	-0.404989	1.6382e-06
EXT2	0.193678	1.66592e-06
SLC22A17	0.397758	1.72273e-06
SLC3A2	0.438731	1.73053e-06
ATP6V1F	0.356443	1.73775e-06
PXMP2	0.231702	1.76215e-06
SCARA3	0.432353	1.76427e-06
ZC3H7B	-0.163854	1.76498e-06
CCNK	-0.14208	1.76947e-06
SLC35C2	0.317344	1.7728e-06
AL162231.1	-0.663695	1.78711e-06
NOP10	0.371878	1.79897e-06
TOR1A	0.141245	1.80518e-06
ARL2BP	0.299915	1.83611e-06
ARPC1A	0.392745	1.86479e-06
TSN	0.482938	1.88634e-06
FKBP8	-0.145563	1.89773e-06
AC022031.2	-0.5964	1.93699e-06
BFAR	0.229283	1.93736e-06
MT-ND6	-0.443904	1.96036e-06
NFKBIA	0.664933	1.98159e-06
DCTN4	-0.15407	1.98275e-06
ZNF655	-0.102353	2.01346e-06
SNHG32	0.349663	2.01884e-06
PPM1G	0.225283	2.0306e-06
LINC00595	-0.517263	2.0411e-06
AC012409.2	-0.591321	2.05734e-06
AP001172.1	-0.320267	2.1298e-06
ZIC2	0.58741	2.13133e-06
MORC3	-0.417259	2.15702e-06
NDUFS3	0.33247	2.15793e-06
ACTR1A	-0.101232	2.20511e-06
RAD17	-0.168674	2.20739e-06
PCMT1	0.207812	2.22733e-06
RPL6	-0.285091	2.25091e-06
H6PD	0.380849	2.26006e-06
MARCKSL1	0.355286	2.27855e-06
CLUAP1	0.155951	2.33036e-06
ARHGAP17	0.401749	2.3799e-06
PTOV1	0.141101	2.38669e-06
POLR2I	-0.157033	2.4161e-06
PDE6D	-0.1801	2.43887e-06
SLC35B1	0.405177	2.45623e-06
ITGAV	0.452709	2.47152e-06
NDUFB9	-0.115694	2.49194e-06
CDC5L	-0.121585	2.49351e-06
PLAAT3	0.559744	2.49592e-06
POLR2E	0.493891	2.50614e-06
MIS12	0.136267	2.54775e-06
EXOSC6	0.422621	2.55226e-06
NEDD1	-0.418955	2.55388e-06
SINHCAF	-0.190504	2.57557e-06
AC006213.3	-0.42402	2.58938e-06
PBDC1	0.210733	2.59976e-06
CCDC85B	0.344581	2.60632e-06
PIH1D1	0.45588	2.64371e-06
PHYH	0.26332	2.64865e-06
FXR1	-0.38008	2.66905e-06
ZNF117	-0.340341	2.77084e-06
MT-CO2	-0.23496	2.78294e-06
SMIM29	0.621756	2.81293e-06
CHMP4B	-0.139365	2.81435e-06
YIPF5	0.242087	2.88598e-06
KDELR2	0.251745	2.88949e-06
RAB5B	0.34314	2.91006e-06
MPLKIP	0.161855	2.96099e-06
FAM222B	0.109857	3.01808e-06
HBS1L	0.13147	3.03276e-06
NDST1	0.247767	3.03927e-06
EBLN3P	0.205367	3.11742e-06
CDC34	0.419501	3.12612e-06
PAXX	0.15776	3.17829e-06
CFAP298	0.212417	3.1807e-06
CIRBP	0.382464	3.18614e-06
PSMC1	0.319691	3.18988e-06
ESCO1	-0.3346	3.31356e-06
CITED2	-0.194779	3.32822e-06
SAP18	0.280332	3.35399e-06
PPP1R10	-0.172964	3.35845e-06
KIAA1143	-0.330166	3.47967e-06
OTUB1	0.430868	3.53518e-06
NAF1	0.29233	3.56527e-06
SRSF1	0.33589	3.5953e-06
TIMM23	-0.197388	3.70796e-06
POLR2K	0.227937	3.76456e-06
PMVK	0.2124	3.78068e-06
PPP2R1A	0.255839	3.78756e-06
ABHD6	0.222776	3.82878e-06
CHCHD1	0.218774	3.88296e-06
SLC39A1	0.452552	3.91769e-06
NAT14	0.588581	3.98246e-06
CDIP1	0.449552	3.99368e-06
CCDC6	-0.103486	4.03851e-06
ATG14	-0.339691	4.137e-06
KLF7	-0.405998	4.15842e-06
CAB39L	0.120497	4.15854e-06
DGUOK	0.306205	4.15997e-06
CADM4	-0.276744	4.16607e-06
AC009041.2	-0.404786	4.23506e-06
PGRMC2	-0.255532	4.25009e-06
TP53BP2	-0.166607	4.26069e-06
RIC8A	0.238068	4.31532e-06
RPN1	0.350564	4.33901e-06
DCAKD	0.208009	4.38737e-06
FASTK	0.591973	4.39099e-06
STK38L	-0.246997	4.44025e-06
PCBP1	0.348481	4.44703e-06
QTRT1	0.598033	4.44957e-06
ARF3	0.336718	4.48681e-06
NQO1	1.20622	4.53959e-06
BAG1	0.288611	4.56254e-06
SPTLC1	0.275114	4.56466e-06
ACTR10	0.203762	4.56767e-06
GLRX3	0.131555	4.6196e-06
MRPL38	0.463416	4.62451e-06
DDX42	0.336064	4.63947e-06
PSMD13	0.304411	4.64534e-06
ANKRD49	-0.196105	4.64825e-06
BBIP1	0.135065	4.66526e-06
AC009107.2	-0.381274	4.69049e-06
ZSCAN9	0.284691	4.71288e-06
CALM1	0.428901	4.75052e-06
FBXL20	-0.12363	4.7655e-06
YY1AP1	0.236424	4.83858e-06
ATG101	0.586712	4.84075e-06
HARS	0.353278	4.88078e-06
FAM117B	-0.201813	4.8823e-06
ACO2	0.405348	4.88435e-06
ZFP1	0.33415	4.91985e-06
MICOS10	0.204766	4.91996e-06
SLC41A3	0.253736	4.95166e-06
RAN	0.351347	4.95276e-06
PCGF3	-0.320577	4.98934e-06
MED27	0.270156	4.99084e-06
OSTC	0.201823	5.08541e-06
DUSP12	0.18284	5.10504e-06
SSR1	0.233475	5.13393e-06
STARD4-AS1	-0.319617	5.30698e-06
TRIM52-AS1	-0.516296	5.31367e-06
HMGCR	0.126122	5.32765e-06
UROS	0.29059	5.37042e-06
ADIPOR1	0.231013	5.48507e-06
TECR	0.288367	5.53928e-06
YKT6	0.122599	5.5579e-06
TATDN1	-0.103596	5.5916e-06
ZNF195	-0.261293	5.6191e-06
CRCP	0.144808	5.63831e-06
URM1	0.341659	5.65818e-06
GGA2	0.262239	5.77901e-06
SNRPD1	0.287287	5.84553e-06
PTP4A2	0.362402	5.9824e-06
WIZ	0.325548	5.98549e-06
SIKE1	-0.141433	5.99132e-06
PDHX	-0.175281	6.07652e-06
PYCR2	0.676515	6.15655e-06
ANAPC7	0.246933	6.24669e-06
VKORC1	0.212861	6.41158e-06
DCTN1	-0.226507	6.42671e-06
WDR20	0.307647	6.4417e-06
PELP1	0.356609	6.47602e-06
DIPK1B	0.459109	6.63605e-06
SNHG9	-0.966202	6.65997e-06
SMNDC1	-0.13557	6.66678e-06
MED10	0.235605	6.75421e-06
RNF14	0.314039	6.83531e-06
EIF1	0.352213	6.95018e-06
MIER3	0.357151	6.98863e-06
DDR1	0.36229	7.06167e-06
TM9SF2	-0.138894	7.1144e-06
IQSEC1	0.217428	7.1567e-06
HDGFL2	0.213866	7.22727e-06
COA8	-0.397892	7.23285e-06
RPP25L	0.121124	7.28509e-06
LRRC37A2	-0.620545	7.28973e-06
C1QBP	0.176743	7.32427e-06
CNDP2	0.263079	7.36573e-06
LSM2	0.3653	7.3663e-06
RRAGA	0.322106	7.4623e-06
TMEM219	0.375631	7.51662e-06
SLC66A2	0.260846	7.53839e-06
GOLPH3	0.244743	7.62051e-06
LINC02340	-0.363331	7.68154e-06
PTAR1	-0.236214	7.69939e-06
SLC12A6	0.154623	7.7265e-06
TRIM26	0.135131	7.75185e-06
AC078846.1	-0.100772	7.78091e-06
CHAMP1	-0.205438	7.80913e-06
SH3BGRL	-0.316875	7.85973e-06
BNIP2	0.298843	7.87587e-06
FAM32A	0.180664	7.93151e-06
DHX15	-0.170394	8.05329e-06
EPHX1	0.579704	8.05901e-06
PHLDB1	0.429644	8.0631e-06
FSD1	0.717924	8.10445e-06
SIRT3	0.211175	8.13051e-06
EIF6	0.265452	8.17121e-06
MGST3	0.371125	8.18292e-06
NOP53	-0.251045	8.19536e-06
DENR	-0.165765	8.27353e-06
PURPL	-0.6891	8.42244e-06
MAGOH	0.185472	8.42325e-06
ALKBH3	0.148539	8.50214e-06
TMEM132A	0.322983	8.7481e-06
ACSL3	0.2813	8.79146e-06
NFYB	-0.111999	8.83746e-06
SIVA1	0.394459	8.97449e-06
DDA1	0.561805	8.9927e-06
RPP21	0.265002	9.03594e-06
DIO2-AS1	-0.440144	9.17634e-06
ZNF24	0.235939	9.49715e-06
FAM162A	0.477617	9.55134e-06
TNPO3	0.196316	9.56344e-06
PMPCB	-0.151591	9.62339e-06
AC060809.1	-0.500828	9.89736e-06
LSM12	0.162744	1.00003e-05
SPECC1	-0.293189	1.00795e-05
PSMB6	0.290079	1.00887e-05
GOSR2	0.399963	1.02028e-05
METTL5	0.187561	1.03215e-05
BTN2A2	0.118406	1.04162e-05
GNL2	0.10374	1.04162e-05
RANBP6	-0.251803	1.04838e-05
KIAA0355	-0.100316	1.07612e-05
HMGN4	-0.126272	1.07789e-05
UBE2Z	0.50092	1.08513e-05
PPP2R3C	-0.288631	1.0928e-05
CNBP	0.105849	1.11251e-05
NBPF19	-0.125153	1.1425e-05
MIR124-2HG	-0.34081	1.14631e-05
LIX1L-AS1	-0.499757	1.1604e-05
SH3BP4	-0.518738	1.16574e-05
PSMD4	0.256544	1.19272e-05
MRPS28	0.209575	1.20813e-05
UBE2I	0.274711	1.21528e-05
PCGF2	-0.278331	1.22038e-05
DEGS1	-0.313533	1.22059e-05
ESR2	-0.466761	1.2212e-05
TP53	0.600397	1.22807e-05
EFTUD2	0.201842	1.23677e-05
UBXN2A	-0.419393	1.24183e-05
TSG101	0.141855	1.24866e-05
RESF1	-0.272416	1.25267e-05
GALNT16	0.368079	1.25848e-05
AHCYL1	0.303169	1.26943e-05
NUP155	0.195441	1.27026e-05
SNHG30	-0.459424	1.27359e-05
TIMM8B	-0.33078	1.2747e-05
ZNF433	-0.471994	1.27577e-05
SPTSSA	0.504612	1.27912e-05
MRPS17	0.325684	1.29017e-05
GDE1	0.350384	1.30199e-05
IRF2BPL	0.625861	1.30259e-05
TRIR	0.315832	1.31138e-05
UBFD1	0.240207	1.31603e-05
PFDN1	-0.148571	1.31607e-05
DUSP10	-0.60411	1.32938e-05
FCHO2	-0.23483	1.33069e-05
PEX26	0.10608	1.34134e-05
ZNF138	-0.258232	1.36128e-05
PDE10A	0.248115	1.36561e-05
UPF2	-0.339157	1.37595e-05
TMEM230	0.180892	1.38259e-05
PEX13	-0.111907	1.38908e-05
FAM192A	-0.130175	1.39403e-05
GNA11	0.598768	1.43174e-05
PPIL3	-0.173559	1.44202e-05
ZNF107	-0.18826	1.44475e-05
HMGB2	-0.572838	1.4527e-05
COPS6	0.235011	1.45771e-05
CORO1B	0.682038	1.46728e-05
PSMC5	0.255371	1.47011e-05
MRPS10	0.147226	1.48403e-05
REV1	0.12963	1.48643e-05
NUBP2	0.337091	1.49489e-05
GRAMD1A	0.208889	1.50578e-05
SNAPC5	0.125515	1.52056e-05
MUS81	-0.319688	1.52225e-05
VPS72	0.296192	1.52705e-05
RTCB	0.24709	1.52865e-05
TVP23C	-0.400959	1.53871e-05
NR2F6	-0.229554	1.54071e-05
NDUFA8	0.276122	1.54801e-05
TGFBR1	-0.284681	1.57028e-05
SSRP1	0.301582	1.57803e-05
CDCA7L	0.160365	1.57867e-05
CASP6	-0.253096	1.6148e-05
BBS10	-0.76197	1.63076e-05
ZFP69	-0.323097	1.63379e-05
WDR1	0.161923	1.63491e-05
PTCD3	0.434243	1.64132e-05
C1orf54	-0.255372	1.64864e-05
HSF1	0.409158	1.64994e-05
MMD	0.663645	1.7058e-05
AL161772.1	0.362008	1.70998e-05
BRD1	-0.143051	1.72029e-05
COA6	-0.266135	1.74929e-05
SHISA5	0.297236	1.75445e-05
XRN2	0.140276	1.75474e-05
CD276	0.361187	1.7672e-05
TOMM22	0.356555	1.80456e-05
BCL7A	-0.264369	1.80473e-05
ZNF429	-0.232404	1.81974e-05
NCBP2AS2	0.118185	1.82617e-05
ACIN1	-0.172407	1.82855e-05
ARFGAP2	-0.281011	1.85592e-05
SNUPN	-0.304476	1.87168e-05
PEX10	0.242917	1.88596e-05
REXO4	-0.370764	1.92551e-05
NAA10	0.32424	1.92776e-05
MRPL51	0.295589	1.92924e-05
HAX1	0.284048	1.93169e-05
SC5D	0.100986	1.9344e-05
XRCC1	0.402211	1.94307e-05
WASL	0.196264	1.96651e-05
ZNF22	0.343474	1.97417e-05
PDIA4	0.168182	1.98661e-05
ZNF559	0.106735	1.99495e-05
MPG	0.190661	1.99973e-05
MCPH1	0.376699	2.00176e-05
PRPS1	0.323414	2.02273e-05
C5orf56	0.188334	2.02422e-05
CCDC112	-0.267189	2.03716e-05
HTRA2	-0.130548	2.06639e-05
RRAGC	0.400121	2.07922e-05
JTB	0.257545	2.08791e-05
GOLGA1	-0.248025	2.111e-05
HCFC2	0.199248	2.11905e-05
ENOPH1	0.296043	2.18744e-05
MRPL11	0.451322	2.19479e-05
ERG28	0.301873	2.1951e-05
CTDSP2	0.363928	2.19792e-05
POU3F4	-0.517837	2.22713e-05
H2AFX	0.54099	2.23868e-05
DDX39B	0.336728	2.26946e-05
PPFIA1	0.291493	2.27144e-05
ATXN2L	0.297117	2.291e-05
SSNA1	0.129951	2.29463e-05
NBDY	0.110752	2.29937e-05
PAAF1	0.347463	2.3235e-05
VRK3	0.138493	2.3782e-05
CKAP2	-0.152428	2.3848e-05
FLYWCH2	0.413145	2.40055e-05
NDUFS7	0.112927	2.40083e-05
PTS	0.156001	2.40269e-05
NISCH	0.100954	2.44074e-05
SSX2IP	0.179474	2.46777e-05
PCDHB2	-0.366793	2.48414e-05
HIGD1A	0.310659	2.53028e-05
HPF1	0.137045	2.53279e-05
TRIM36	-0.190343	2.53962e-05
TMED7	-0.345019	2.54692e-05
TADA1	-0.166594	2.5551e-05
TEFM	0.172837	2.55511e-05
SLC25A4	0.342319	2.58402e-05
GPS2	0.136051	2.60099e-05
PITHD1	0.519388	2.60291e-05
MRPL27	0.12101	2.61877e-05
RBM48	-0.128556	2.65603e-05
DHX40	-0.366499	2.6662e-05
GANAB	0.356774	2.67913e-05
CSNK1D	0.255784	2.70498e-05
ZNF92	-0.165714	2.71461e-05
ADIPOR2	0.176134	2.71627e-05
SLC6A8	0.175241	2.72223e-05
DNAJC21	0.115255	2.73458e-05
COPS8	0.127947	2.76117e-05
RBM5	0.285371	2.77738e-05
CNTFR	0.187419	2.85912e-05
TRAPPC13	0.185104	2.91492e-05
SCAND1	0.223636	2.95913e-05
NIT1	0.241882	2.96859e-05
THUMPD3	0.332951	2.97914e-05
AK1	0.126154	3.00875e-05
CHIC2	-0.152606	3.01075e-05
FABP7	0.416893	3.01389e-05
YBEY	0.181234	3.01962e-05
LCMT1	0.350033	3.09457e-05
DHRS4	0.360936	3.11001e-05
CAPN7	-0.16155	3.12658e-05
RNF121	-0.147632	3.14001e-05
CACYBP	0.262339	3.15105e-05
PRKD3	-0.351461	3.15472e-05
PGAP2	0.307007	3.18729e-05
CUTA	0.334889	3.20074e-05
SH3BGRL3	-0.110161	3.2353e-05
ACYP1	-0.266461	3.24156e-05
SRRT	0.491123	3.28975e-05
SNHG7	0.356885	3.29143e-05
FZD7	0.584699	3.31541e-05
HUNK	-0.219716	3.33232e-05
AC087500.1	-0.27443	3.33276e-05
SLC35E2A	0.209221	3.34695e-05
ELMOD2	-0.172626	3.35126e-05
ANKRA2	-0.105549	3.37355e-05
SPCS2	0.273325	3.39711e-05
FDXR	-0.209254	3.40088e-05
C6orf120	-0.105957	3.42919e-05
CLCN4	0.31002	3.43127e-05
MEA1	0.276226	3.43962e-05
STX5	0.300734	3.47983e-05
KRBA2	-0.470344	3.5029e-05
ANKRD13D	0.370231	3.53246e-05
SMIM14	0.154692	3.58849e-05
PIAS4	0.760193	3.59018e-05
MMUT	0.211941	3.61432e-05
POFUT1	0.186305	3.62221e-05
NKAIN4	-0.297091	3.62324e-05
CLGN	-0.321654	3.67963e-05
RBM4	0.355145	3.68526e-05
ARMCX6	0.326025	3.72329e-05
ZFP14	-0.384308	3.72925e-05
ZNF511	0.6317	3.76032e-05
TARSL2	-0.157718	3.79331e-05
FAIM2	0.620564	3.79966e-05
SNHG17	0.364797	3.80037e-05
ADI1	0.475501	3.83333e-05
SRM	0.271118	3.83504e-05
CEP112	0.206392	3.84905e-05
EIF3M	0.171781	3.88366e-05
NSRP1	-0.330577	3.89432e-05
MT-ATP6	-0.189812	3.91934e-05
FBXO25	-0.199835	3.93085e-05
GLB1	0.2804	3.93121e-05
BRD4	0.281114	3.94147e-05
DHRS7	-0.104112	4.0056e-05
LMBRD1	0.17076	4.01898e-05
JKAMP	-0.11056	4.05635e-05
GPAA1	0.496043	4.13554e-05
BCL9	0.117734	4.15367e-05
RANBP1	0.333332	4.15831e-05
ATG2B	0.113876	4.16185e-05
CHMP1B	0.256089	4.21532e-05
BUD23	0.360624	4.27242e-05
DHX38	0.26408	4.36323e-05
SMIM4	-0.508629	4.36722e-05
LSM14B	-0.376195	4.42822e-05
CENPC	-0.163966	4.46282e-05
PPM1B	0.105831	4.50718e-05
TUBA1B	0.393997	4.5267e-05
TXN	0.21186	4.56194e-05
QPRT	-0.212769	4.58194e-05
RNASEK	0.27144	4.62816e-05
SPG21	0.163692	4.63096e-05
CAP2	0.47361	4.66158e-05
PANK2	-0.244161	4.66379e-05
STAM	-0.301355	4.66894e-05
SDK2	-0.388443	4.69919e-05
LINC00909	0.184944	4.70584e-05
LRRC4	-0.212805	4.70792e-05
ARL6IP6	-0.16945	4.71636e-05
ARIH2	0.356219	4.72468e-05
FAM181A	0.747021	4.79922e-05
PRKRA	-0.272991	4.85241e-05
HSPH1	0.265751	4.90411e-05
PRMT9	-0.36033	4.91754e-05
AL031428.1	-0.283861	4.92025e-05
TMEM159	0.118884	4.96262e-05
ARL1	0.367609	5.05564e-05
BRSK1	-0.184778	5.07555e-05
ZMAT2	-0.156779	5.07918e-05
GNL1	0.514733	5.0882e-05
ASF1A	-0.154427	5.09475e-05
EEF2K	0.418295	5.13475e-05
ARPC5	0.225845	5.15792e-05
MRPL58	0.473904	5.16384e-05
LRRC40	0.144835	5.23316e-05
TRIM28	0.374967	5.23851e-05
SNRNP25	0.21823	5.30159e-05
AARS	0.293179	5.33076e-05
TXNDC16	-0.444544	5.34099e-05
TAF9	0.208901	5.35751e-05
SMIM19	0.168319	5.39371e-05
SNHG25	-0.680255	5.41208e-05
VASH1	-0.271418	5.43202e-05
GGCT	0.388561	5.44708e-05
EIPR1	0.532351	5.47356e-05
AC018730.1	-0.489451	5.50456e-05
SSR4	0.216963	5.52351e-05
RFXAP	0.173225	5.56929e-05
SPSB3	0.459783	5.58836e-05
BCLAF1	0.248071	5.59209e-05
EIF4E3	0.269039	5.61265e-05
CTNND1	-0.309349	5.65602e-05
LARP1	0.279203	5.68499e-05
LYPLA1	0.242226	5.71268e-05
FAM171A2	0.180499	5.73829e-05
PGM3	0.180051	5.82239e-05
DPM3	-0.30859	5.83016e-05
NT5C	0.217674	5.8333e-05
APRT	0.259439	5.85439e-05
PISD	-0.163471	5.85828e-05
PJA2	0.210247	5.86297e-05
SOX4	-0.411428	5.87082e-05
NDUFS8	0.17103	5.8781e-05
KRT10	0.324687	5.88103e-05
HIGD2A	0.345717	6.05328e-05
MED28	0.310943	6.05803e-05
SF3A2	0.151674	6.06242e-05
AC093879.1	-0.497859	6.09337e-05
ATP5MF	-0.39038	6.11175e-05
NFE2L1	-0.146185	6.18131e-05
ZBTB11	-0.268465	6.19263e-05
GPR137B	0.259599	6.22829e-05
POLE3	-0.444629	6.23308e-05
SDHAF2	0.158693	6.246e-05
ENHO	-0.415516	6.24833e-05
SMAD1	0.235511	6.25402e-05
DNHD1	0.129947	6.30397e-05
2025-03-02	-0.163154	6.3232e-05
MTIF3	-0.271257	6.36566e-05
ZNF677	-0.286306	6.37943e-05
CARHSP1	0.233532	6.38047e-05
KIF3B	0.270699	6.38665e-05
NOL11	0.266926	6.44105e-05
NOL9	0.14561	6.46218e-05
RPL35	-0.220887	6.46605e-05
ZNF660	-0.40771	6.48562e-05
DCAF7	0.126588	6.54945e-05
SOD1	0.225518	6.57667e-05
BEND5	-0.112298	6.6663e-05
AC012358.3	-0.34902	6.6835e-05
TNFAIP1	0.21229	6.7047e-05
ACTR3	0.198491	6.7906e-05
FLOT1	0.134734	6.80403e-05
TMED10	0.249709	6.80885e-05
YBX1	-0.273866	6.84165e-05
L3MBTL2	0.115962	6.87257e-05
TRPT1	-0.442383	6.98604e-05
NDUFAF8	0.3395	7.0259e-05
PHB2	0.204267	7.07734e-05
ARV1	0.181432	7.156e-05
MRAS	-0.214862	7.16431e-05
ZBED3-AS1	-0.29351	7.20813e-05
ZC3H8	-0.305628	7.29768e-05
WDR47	-0.21426	7.40864e-05
GGPS1	0.112421	7.46672e-05
MTCH2	0.259297	7.46842e-05
FAM227B	-0.394739	7.51951e-05
DDIT4	0.288211	7.54391e-05
WWC3	0.195463	7.54577e-05
CCDC117	0.131915	7.6018e-05
SLC66A3	-0.92959	7.60334e-05
PHLDA1	0.476693	7.66384e-05
GCLM	0.333052	7.66818e-05
PRDX3	0.239485	7.69421e-05
ZNF140	-0.114483	7.71494e-05
NUDT5	0.18306	7.77834e-05
H2AFY	0.232887	7.87409e-05
SKA2	-0.280169	7.92045e-05
ADCY6	-0.336932	7.92159e-05
PDPN	0.491736	7.9657e-05
MIEF1	0.41967	7.98446e-05
AP4E1	-0.103959	8.0216e-05
RBFA	0.214431	8.06721e-05
SP1	0.147726	8.10901e-05
LASP1	0.355081	8.12715e-05
THAP5	-0.220887	8.13459e-05
ZNF426	-0.120053	8.19766e-05
MRPL41	0.25965	8.22668e-05
STAG3	-0.47409	8.24688e-05
KIAA1586	-0.185481	8.36573e-05
TXNRD1	0.233688	8.40348e-05
CMC2	-0.234886	8.4395e-05
CEBPZ	-0.215432	8.44704e-05
NCOA4	0.243468	8.45874e-05
FADS2	-0.10081	8.5265e-05
STIM2	0.307086	8.53607e-05
LRIG2	-0.21355	8.58806e-05
ZNF737	-0.577482	8.64075e-05
ATIC	0.452838	8.67651e-05
ZNF480	-0.300465	8.68158e-05
CPNE2	0.446198	8.69756e-05
ZNF711	-0.158959	8.75216e-05
ZNRD1	0.359025	8.76539e-05
NDUFV3	-0.103472	8.81225e-05
ACTR1B	-0.174693	8.81338e-05
LINC01550	-0.284906	8.82796e-05
SESTD1	0.134946	9.00705e-05
ITPK1	0.373342	9.01262e-05
ZNF260	-0.128144	9.01461e-05
SP4	-0.102984	9.03354e-05
GPATCH11	-0.170517	9.03862e-05
IST1	-0.191502	9.16069e-05
POLR3F	-0.102915	9.16446e-05
APLP2	0.332867	9.22095e-05
ZNF226	-0.348716	9.38235e-05
MRPL40	0.167746	9.40968e-05
TCEAL1	0.154728	9.42079e-05
CXXC5	0.374487	9.5463e-05
COMMD9	0.149107	9.55702e-05
BOD1	0.334288	9.7133e-05
NOSIP	0.215104	9.79663e-05
SUV39H2	0.249906	9.95539e-05
TMEM69	-0.223496	0.000100861
SERINC1	-0.105542	0.000100957
FDFT1	0.218402	0.000101015
RBM4B	-0.105714	0.000101523
NRDE2	0.175364	0.000101751
CDK5R1	0.219644	0.000103622
NEPRO	0.148961	0.00010435
MED6	0.212814	0.000106601
DYNC1LI2	0.306812	0.000106801
ISCA2	0.254428	0.000107062
MAP3K12	-0.19246	0.000107183
FTSJ3	0.194017	0.000107376
SAR1B	0.212967	0.000108541
ARFIP2	0.410101	0.000108583
AP001767.3	-0.673627	0.000108945
ETV3	-0.465104	0.000111063
TPP2	-0.271806	0.000113165
MRPS30	0.19497	0.00011362
ZBTB20-AS1	-0.570057	0.000114876
DALRD3	0.23406	0.000116105
RALBP1	-0.160146	0.000116178
TRPC1	-0.411289	0.000116244
COX17	-0.352673	0.000116643
CNST	0.240144	0.000117623
TCEAL4	-0.284245	0.00011783
DEAF1	0.4037	0.000119547
AC110015.1	-0.230018	0.000121417
RTL8A	0.763532	0.000122024
ATP2A2	0.324385	0.000122082
FAM214A	-0.117835	0.000124508
NCBP1	0.121245	0.000124918
NOL10	-0.2108	0.000126139
ZNF710	-0.206203	0.000126361
SMAP2	-0.130591	0.000126489
UFM1	0.19463	0.000126693
AC079052.1	-0.233275	0.00012749
SERPINH1	0.655536	0.000127572
STARD7	0.18637	0.000129202
RPA2	0.452054	0.000130538
C6orf89	0.387669	0.000131227
AC027644.3	-0.596513	0.00013145
TOP2B	-0.217326	0.000131495
IL17RD	-0.166407	0.000131544
NOVA2	0.233126	0.000131938
PLXNB1	-0.62392	0.000132303
AP001011.1	-0.360574	0.000134887
CNIH2	0.332606	0.000135699
PTBP1	0.254726	0.00013751
DIXDC1	-0.15817	0.000138401
SPINK5	-0.15006	0.000139441
SON	-0.300049	0.000139443
MED24	0.186934	0.000140573
DYRK1B	0.302602	0.000141225
DGKZ	0.925659	0.000141456
GADD45GIP1	0.114904	0.000141613
GIHCG	0.201944	0.000143529
ITGB1	-0.254502	0.000144302
SEC62	-0.330221	0.00014437
PIN1	0.172232	0.000145249
HERPUD1	0.49318	0.00014596
ZNF71	0.316584	0.000146048
KEAP1	0.410979	0.000147739
PRCP	0.279287	0.000149801
TXNDC5	-0.289769	0.000150542
POR	0.154977	0.000151347
PAM16	0.141614	0.000151464
ZNF568	-0.157616	0.000151575
CNP	-0.198485	0.00015168
NDUFA1	-0.347011	0.000152704
FAM217B	0.109354	0.000153394
MRPS36	-0.2201	0.00015346
SNAPC3	-0.162059	0.000154008
LMBR1L	-0.210436	0.00015429
SMIM7	0.318253	0.000154904
SAFB	0.144008	0.000155233
MRPS12	0.347634	0.000155398
C6orf226	0.190344	0.000155431
CACUL1	0.309182	0.000157399
EZH1	-0.102365	0.000157524
RRP36	0.122993	0.000157724
LINC01089	-0.702851	0.000158505
WNT5B	0.141226	0.000161473
KIAA0100	-0.186919	0.000163594
HM13	0.254315	0.000163954
SNX5	0.186908	0.000164667
AC104365.1	-0.211295	0.000164923
HNRNPA1P48	-0.175601	0.000167589
ZNF184	-0.17391	0.000168656
ZNF883	-0.205322	0.000169446
ARHGEF3	0.655688	0.000169537
ARCN1	0.220178	0.000169633
TRAPPC5	0.236443	0.000170039
DNAAF2	-0.108344	0.000170865
CIPC	-0.228515	0.00017173
MT-ND5	-0.273697	0.000171913
TANC1	0.433452	0.000172106
CHMP2B	0.156646	0.000172383
NUDT16L1	0.376014	0.000172442
ANTKMT	0.255093	0.000172868
AC090152.1	-0.120599	0.000173316
SURF1	0.291091	0.000174472
BCHE	-0.130971	0.000175554
DUOX1	-0.597104	0.000176234
PQBP1	0.120708	0.000177453
PFDN2	0.304068	0.000179424
RMI1	-0.406421	0.000181014
ZNF672	0.325768	0.00018362
SEC23B	0.207382	0.000183837
PUDP	0.344795	0.000184377
TRAPPC2	-0.442482	0.00018568
IGSF3	-0.382211	0.000186525
VIRMA	-0.15881	0.000186754
CXCL14	0.839018	0.00018691
CHTOP	0.358881	0.000187727
ASXL2	0.118533	0.000188195
ZNF569	0.251196	0.000189239
SLC25A46	0.323487	0.000189447
TCF20	-0.378771	0.000190478
ZNF43	-0.130877	0.00019054
DGCR2	0.366022	0.000191856
TMEM208	0.154709	0.000191917
SLC39A3	0.449326	0.000192992
NEU1	0.380253	0.000193751
AC027031.2	0.817789	0.000194043
DBNDD2	-0.167254	0.000194879
PACS2	0.224836	0.000195918
UQCRC1	0.150061	0.000196333
CBR1	0.271681	0.000197294
C4orf48	-0.377476	0.000197339
NPDC1	0.231611	0.000198524
PPP1R8	0.21249	0.000199174
AC092902.4	-0.179391	0.000199457
VPS13B-DT	-0.507391	0.000199907
ZNF236-DT	-0.129222	0.000200555
C5orf30	-0.195651	0.000201165
AP1S1	0.281685	0.000202247
TTC5	0.162223	0.00020284
DPYSL4	-0.433538	0.000202892
ZNF675	-0.209067	0.000203486
MECP2	-0.140958	0.000203505
TMSB15B	-0.50302	0.000204239
AC023424.3	-0.724019	0.000204719
PCCB	-0.17514	0.000204865
GDI2	-0.120077	0.000205362
FGFRL1	0.802726	0.000205626
TM2D1	0.137992	0.000207196
CCDC28B	0.16392	0.000207866
ATP6V1D	0.12279	0.000208628
PRKX	-0.17428	0.00020998
RAB3GAP2	0.150189	0.000211067
TERF1	0.1531	0.00021291
MXD1	-0.116249	0.000213305
SHOC1	-0.456433	0.0002135
CBLB	-0.161264	0.00021631
NDUFA10	0.1344	0.000219435
PSMD9	0.286502	0.000220526
FSIP2	-0.398326	0.000220715
IMPAD1	0.111361	0.000221401
LATS1	0.137624	0.000222529
BOD1L1	-0.378859	0.000223314
BPHL	-0.350401	0.000226795
ZFP90	-0.113969	0.000227191
USP6NL	0.254971	0.000227742
FECH	0.172682	0.000230659
RNF146	-0.246544	0.000230946
CHL1	0.446503	0.000231595
IFT57	0.315017	0.000231985
COPS3	0.339629	0.000234386
PTPRS	-0.299308	0.00023482
SIRT2	-0.187818	0.000235469
RNF165	-0.189805	0.000236122
PCMTD1	-0.213023	0.000236307
SNHG8	-0.307698	0.000237754
C17orf75	-0.20591	0.000238834
LINC00667	0.226358	0.000239893
HES1	-0.607484	0.000240459
HS6ST1	0.456847	0.000242154
CMTM6	0.180383	0.000243174
SF3B4	0.436907	0.00024411
MRPL28	0.166977	0.000244491
CASTOR2	-0.272471	0.000244533
BAHD1	-0.21952	0.00024491
FASTKD2	0.133256	0.000245204
WDR27	-0.124136	0.000248997
TIMM17A	0.184034	0.000249728
ATMIN	0.101832	0.000250491
C22orf39	-0.334849	0.000250589
E2F4	0.62196	0.000251754
NUP54	-0.252602	0.000252804
ZFP36L2	0.525703	0.000253949
LINC01090	-0.872228	0.000256092
SAC3D1	0.387846	0.000256329
IDH3B	0.151549	0.000256342
JAGN1	-0.175048	0.000256443
ACTN1	0.339835	0.000257106
DAZAP2	0.268767	0.000259405
BRMS1	0.426985	0.000263622
MIDN	0.2362	0.00026574
TUBB4B	0.498193	0.00026735
SF3A3	0.224176	0.000267441
ARF4	0.34317	0.000267582
SDHC	0.283538	0.000269718
MESD	0.187824	0.000270526
LINC00630	-0.309391	0.000271657
NUFIP2	-0.259721	0.000272475
GNL3	-0.112907	0.000273723
SLC25A24	-0.51724	0.000273989
PRAF2	0.362827	0.000274129
TSFM	0.409788	0.000274267
TIAL1	-0.176751	0.000274653
BX890604.2	-0.117216	0.000274864
METAP1	0.242013	0.000278068
ZDHHC4	0.444337	0.000278881
POU6F2	-0.243324	0.000279828
DCUN1D4	-0.105452	0.00028215
NEIL2	0.719559	0.000283343
DPY30	0.273348	0.00028363
HELB	0.286749	0.000286486
ALG8	0.302283	0.000286781
ARMCX1	-0.248176	0.000289838
ERGIC1	0.283117	0.000290271
CCDC107	0.123572	0.000290693
GRB10	0.204546	0.000291678
KDM3B	-0.103194	0.000296479
AUP1	0.603468	0.000297614
ATP6V1H	0.108006	0.00029977
LRRC8A	0.356428	0.000300252
IREB2	0.216542	0.000300977
HACD3	0.212093	0.000301727
RNF169	-0.229504	0.000303577
GTF2E2	-0.111282	0.000304258
CHPF	0.470326	0.000304424
PRPF4B	-0.106772	0.000306101
MPST	0.247748	0.000306534
C18orf25	0.225222	0.000307458
BECN1	0.198013	0.000308232
CAPN1	0.327397	0.000308728
CBWD1	-0.43907	0.000312116
DHX35	0.129297	0.000312133
CDKN1B	-0.123635	0.000316502
PLRG1	0.294175	0.000317806
AKR1B1	0.20801	0.000318417
VAMP4	-0.195752	0.00031912
PTEN	-0.112416	0.000320875
PARP9	0.468737	0.000321097
TMA7	-0.273203	0.000321431
CDK2AP1	0.276635	0.000324711
PFDN5	0.291039	0.000324968
HIST1H1C	-0.702628	0.000325836
TRIM27	0.528057	0.000327523
THAP9-AS1	-0.34047	0.000327747
CHRNB1	-0.101835	0.000327844
MED21	0.109871	0.000327888
HIST1H1D	-1.48104	0.000329032
HAUS4	-0.242221	0.000329455
CRTC3-AS1	-0.275053	0.000329813
DENND6A	0.109002	0.000332278
RAD9A	-0.395498	0.00033319
FAM118B	0.126835	0.0003338
CLN3	0.615652	0.000334708
TMEM50B	0.374526	0.000335223
THAP6	-0.321485	0.000335647
TIMMDC1	0.307529	0.000339055
PSME1	-0.290439	0.000339478
SERPING1	-0.11848	0.000340387
LARS2	0.145695	0.000340643
MIR9-3HG	-0.171154	0.000342159
CCDC144A	-0.373426	0.000342327
FAM160B1	0.195261	0.000343433
DUS4L	0.365635	0.000348749
RPL22L1	-0.34091	0.000350604
STX10	0.234839	0.000353221
TRIM13	-0.369486	0.000353857
NAXE	0.292784	0.00035422
GRTP1	0.317315	0.000354718
TTLL1	0.18247	0.000355718
SRSF7	0.358345	0.000355749
APMAP	0.33285	0.000359228
TRO	0.100586	0.000360495
HLTF	-0.109185	0.000361635
CWC15	-0.159759	0.00036349
EFNB1	0.372111	0.000364939
SEPHS2	0.120579	0.000371475
SATL1	-0.389373	0.000372293
BTN2A1	-0.183582	0.000376178
DTD1	-0.176014	0.000377115
ECHDC1	0.414595	0.000378208
NKAP	0.183593	0.000379356
ARL16	0.11794	0.000379621
PXK	-0.168315	0.000380782
CREBZF	-0.255175	0.000380903
NARS	-0.119487	0.000380961
GLRB	-0.266033	0.000384353
WDR5	0.288923	0.000385103
POLR3A	0.271674	0.000385742
TRIB2	0.538324	0.000386558
POLR3GL	0.146328	0.000386693
LRP12	0.310349	0.000386726
PHF10	-0.136257	0.000389583
RFFL	0.143232	0.000393637
SMU1	0.114563	0.000393717
ZBTB41	-0.146974	0.000394088
ZNF518B	-0.153712	0.000394237
ECD	-0.136334	0.000396548
IFT172	0.132165	0.000399931
RBM14	0.349144	0.000400729
ZNFX1	0.584478	0.000402515
POLR2H	0.320714	0.000402611
SLC16A9	-0.376673	0.000402797
CEP68	0.126405	0.000405167
DNAJC3	0.177672	0.000405752
AP2S1	0.185928	0.000407653
AP001977.1	-0.643389	0.000413061
SEC24A	0.138211	0.000413837
TMEM205	0.549189	0.000414463
DCAF1	-0.260612	0.000414694
TMSB15B-AS1	-0.288343	0.000414945
AGAP3	0.28461	0.000416054
PRPF38A	0.212309	0.000416104
LTA4H	0.180007	0.000416302
SLC30A9	-0.20825	0.000418133
RFX3-AS1	-0.370851	0.000418967
MGAT2	0.545501	0.000420642
LINC02315	-0.381406	0.000420869
RNF103	0.176858	0.000420973
ASXL1	0.31317	0.00042126
TMCC1-AS1	-0.578152	0.000421446
B4GALNT1	0.477879	0.000422749
TRIM69	-0.136884	0.000423136
GPALPP1	-0.13614	0.000427931
PSEN1	-0.132259	0.000434141
MMADHC	0.276213	0.0004385
DCXR	0.391522	0.000440146
ZNF93	-0.459543	0.000440556
PGAM1	0.120032	0.000444775
TOLLIP	0.219418	0.000446671
AK3	-0.274156	0.000449154
NOA1	-0.556268	0.000449525
PTRHD1	0.195424	0.000449979
BAX	0.372793	0.000450382
RNF11	0.106766	0.000451747
SNX9	0.363601	0.00045277
RNF111	-0.143589	0.000454192
UEVLD	0.159019	0.000454754
AL139815.1	-1.03563	0.000456585
ZNF789	0.135881	0.000457205
TRAPPC2L	0.262008	0.000459237
FKBP15	0.271159	0.000459263
CDK4	0.333253	0.000460212
TPRKB	0.345461	0.000460444
UNC119	0.450243	0.000461115
LETM1	0.186261	0.000461467
HNRNPM	0.282898	0.000465246
SNX17	0.398985	0.000465507
ZNF596	-0.569612	0.000465873
SDF4	0.42172	0.000467438
ZDHHC9	0.544172	0.000468328
TULP4	-0.207181	0.000468717
IQCK	-0.159198	0.00046965
INTS13	-0.125697	0.000473492
AC005670.3	-0.289345	0.000477659
AP000787.1	-0.219944	0.000478392
POU6F1	-0.203656	0.000481527
MRPL17	0.283738	0.000481618
FAHD1	0.296841	0.000481948
CCDC186	-0.492494	0.00048229
AC211433.1	-0.459891	0.000482627
MRPL19	0.13809	0.000482998
CD2BP2	0.336091	0.000485505
MRM2	0.479217	0.00048716
TMEM106B	0.113104	0.000487659
UBXN7	-0.122755	0.000489687
RBM12B	-0.154723	0.000490233
SRD5A1	-0.198373	0.000491715
SMURF1	0.216408	0.000492892
TOMM40	0.30705	0.000494523
DNAJC11	0.15871	0.000497025
EPN2	-0.200425	0.000497071
USP37	0.217938	0.000502553
PRKAG1	0.513145	0.000504538
GSTO1	0.554558	0.000506605
ASIC1	-0.137841	0.000508833
FBLN1	-0.183	0.000511391
ARHGEF9	0.139901	0.000513452
POLDIP2	0.409931	0.000513505
SMIM13	0.260501	0.000517118
IKZF5	-0.305482	0.00051743
DOP1A	-0.113859	0.00051903
NSMCE1	0.173963	0.000520012
IVD	0.120322	0.00052037
MAP3K10	0.323099	0.00052463
PMEPA1	-0.189653	0.000525526
AC012146.1	-0.213199	0.000526243
ZSCAN1	1.01161	0.000532879
ANXA11	0.74932	0.00053924
VPS4A	-0.166685	0.000540644
RPAP3	-0.260735	0.000541982
KCNH7	-0.287205	0.000542737
TUG1	0.135941	0.000543032
SNRNP35	-0.280626	0.000543071
NAA16	-0.15174	0.000547549
INO80E	0.622711	0.000551371
UBE2N	0.143721	0.000553137
AC009554.1	-1.05364	0.000554168
CTSB	0.163347	0.000555792
PNMA1	-0.239475	0.000558296
PRKCI	0.333015	0.000560084
IMPDH2	0.398284	0.000560894
BEX2	0.155324	0.000564506
MAK	-0.344048	0.000564986
TMSB15B.1	0.206499	0.000564989
SLC25A39	0.435695	0.000565131
EPB41L3	0.589264	0.000565553
OBSL1	0.329894	0.000566324
GNAI3	0.146814	0.000566637
LAMTOR3	-0.130968	0.000568188
WDR25	0.430288	0.000569206
ERGIC3	0.103812	0.000573289
CNOT3	0.49223	0.00057525
TMEM183A	0.105888	0.00057581
SLIRP	-0.278933	0.000576171
CEMIP2	-0.397717	0.00057686
ABCE1	0.110683	0.000579924
NBPF10	-0.695735	0.000581731
NDUFS2	0.185307	0.000585767
DCTN5	0.145903	0.00058703
LGALS3BP	0.245691	0.000587136
CD47	0.281507	0.000588454
RASSF2	0.193352	0.000591638
TM9SF4	0.143952	0.000593337
POLR2L	-0.319321	0.000594896
BSDC1	0.112917	0.000601306
BBS7	-0.189964	0.00060284
ZC3H6	-0.229116	0.000602863
OSBPL2	0.418092	0.000604149
BTBD1	-0.204527	0.000607208
FAM98B	-0.278702	0.000609911
EIF4H	0.123999	0.000609974
ALYREF	0.274038	0.0006118
PDPR	0.35337	0.000614899
GLT8D2	-0.1342	0.000618832
TRAM1	0.13059	0.000621461
LRRN1	-0.325683	0.000624918
LPCAT4	0.122648	0.000627568
RNMT	-0.291682	0.000631581
MORC2	-0.335075	0.000635556
AMPD2	0.199346	0.00063834
PDXDC1	-0.24492	0.000638745
AC092279.1	-0.324758	0.000639376
TAF13	0.381504	0.000639794
ZMYND11	0.146426	0.000641459
SNRPN	0.306964	0.000642507
MTSS2	0.319426	0.000643326
EXOSC3	-0.14928	0.00064384
SPATC1L	0.255206	0.000645571
IARS	0.12808	0.000652117
WDR6	-0.103742	0.000652152
TXN2	0.321184	0.000653179
ZNF770	-0.103559	0.000654973
THBS3	-0.198112	0.000656646
CUL2	0.319828	0.000659174
SNRPD3	0.103454	0.00066058
NSMCE3	0.160891	0.000664618
LMO2	0.375824	0.000666467
NR4A1	-0.717421	0.000668216
CSRP1	-0.618837	0.00066875
AL135925.1	-0.185904	0.000669861
DNAJC18	0.222708	0.000671278
GTF2B	0.19711	0.000672636
FBXO7	0.170498	0.000675623
MOB1A	-0.150766	0.000676119
ZNF287	-0.185082	0.000682397
ARF5	-0.231399	0.000683508
FAM210A	0.148847	0.00068679
CELSR2	0.372487	0.000690568
FAM149B1	-0.136576	0.000690898
AIP	0.449867	0.000692731
ZNF580	0.202809	0.000695196
ZCCHC9	-0.245836	0.000696265
USP46	0.338664	0.000696279
CCDC167	0.155699	0.000697151
ZNF664	-0.121098	0.000699061
PALB2	-0.205183	0.000705057
AAMP	0.323387	0.00071126
ST7-AS2	-0.386648	0.000716678
TAPBP	0.43104	0.000716992
RUNX2	-0.494765	0.000722987
DHX29	0.110401	0.000726831
RNF41	0.257891	0.000727269
EMC1	0.102472	0.000737172
PTPN12	0.105741	0.00073994
OLFM2	0.362748	0.00074384
SUDS3	-0.109199	0.000745066
LCA5	-0.306082	0.000748204
RALGPS1	0.17348	0.000749231
ARRB1	0.100747	0.000755963
PDCD5	0.204348	0.00076218
ZNF500	0.369164	0.000763992
COIL	-0.192035	0.000764367
ITGAE	0.346025	0.000772947
NRCAM	0.312057	0.000776632
SLC22A23	0.215825	0.000779757
TEX261	0.61664	0.000785819
GUSB	0.210498	0.000789235
CRK	0.182511	0.000794722
LZIC	-0.126793	0.000800337
TMEM181	0.195756	0.000804491
SIK2	0.200232	0.000810923
SPTY2D1	-0.310216	0.000817179
ZNF738	-0.343172	0.000819056
MRPL24	0.47961	0.000821624
PRPF19	0.315137	0.000823037
MRPL30	-0.133252	0.000825973
FBXO9	0.177317	0.000826039
AC027243.3	-0.824022	0.000826738
CNGA3	-0.109011	0.000828637
DDX52	-0.316593	0.000833788
CLPTM1L	0.372588	0.000836569
AC007402.1	-0.645558	0.000836738
PAK2	-0.214929	0.000840163
PAF1	0.290354	0.000846846
IFI27L2	-0.417383	0.00085142
BLVRA	0.235299	0.000852395
VAPA	0.228245	0.000856229
WDR13	0.100324	0.000861052
SNX7	0.187827	0.000862761
ZDHHC6	-0.154069	0.000863217
PPOX	0.287429	0.000865311
HAUS1	-0.17237	0.0008675
NR2F2-AS1	-0.236967	0.000870726
TRAP1	0.369563	0.000875021
CPB2-AS1	0.460192	0.000877378
TMEM243	-0.180505	0.00088834
FNBP4	0.129047	0.000891158
TMX2	0.165476	0.000891793
DDX24	-0.169376	0.000894948
RSBN1L	-0.158821	0.000898889
CA5B	0.102733	0.000901417
SLC25A11	0.391017	0.000902546
TCHP	0.103019	0.000904778
PMS2	-0.385471	0.000907487
PPIL4	-0.169665	0.000909412
UAP1	0.475164	0.000909464
ABI2	0.245179	0.000914197
ILF2	0.240648	0.000915728
AC104827.1	-0.615321	0.000919441
SRPK1	0.189113	0.000921914
IP6K2	0.155337	0.000924521
AC007406.5	-0.292884	0.000926549
NHP2	0.10339	0.000929003
ZNF678	-0.181935	0.000932919
OTUD5	-0.193745	0.000935641
COQ9	0.673605	0.00094258
ZNF585B	0.208174	0.000946289
GTF2H3	0.194439	0.000949198
FAM76B	-0.130458	0.000956742
AL391807.1	0.136506	0.000957353
AC026704.1	-1.33899	0.00095946
COMMD2	0.188431	0.000967972
PIK3R2	0.235786	0.000969399
LUCAT1	-0.242857	0.000972423
DHPS	0.374121	0.000979274
TARDBP	0.144485	0.000988695
TMEM254	-0.208314	0.000993527
CHCHD2	0.28723	0.000998192
DENND10	0.11869	0.00100326
PDE4A	0.159243	0.00100718
FOXRED1	0.545907	0.00101293
CA12	0.376048	0.00101632
VPS4B	-0.2686	0.00101912
EFHC1	0.146587	0.00102143
RRS1	0.420014	0.00102742
GARS	0.310147	0.00102743
LRATD2	0.562431	0.00102899
ZNF277	-0.107723	0.00103779
ANTXR2	-0.119747	0.0010408
SH3GL1	0.166817	0.00104335
RNPEP	0.525492	0.00104461
HSPD1	0.162509	0.00104714
ARHGAP33	0.16207	0.00105105
UXT	-0.101212	0.00106042
SCAMP4	0.382787	0.00107025
ZNF844	-0.127606	0.00107273
TMA16	-0.256576	0.00107542
MAU2	0.218729	0.00107729
ATPAF2	0.474628	0.00107758
GTF2IRD2	-0.324582	0.0010823
SHF	-0.729236	0.00108855
AC079921.1	-0.152123	0.00109081
C6orf62	0.110216	0.00109157
CSTB	0.265088	0.00109495
RBBP6	0.173675	0.00109745
OTUD6B	-0.142476	0.00110916
STARD9	-0.220712	0.00111084
CRB1	-0.317629	0.00112329
RABGEF1	-0.236597	0.00112994
XIAP	-0.171123	0.00113136
DAD1	0.145392	0.001134
ARMCX3	0.185491	0.00113635
UBAC2	0.203388	0.00114589
PLGRKT	-0.101169	0.00114751
WDR54	0.287564	0.00114875
DMXL1	-0.185984	0.00116016
HOOK2	-0.191166	0.00116664
TMX1	0.108579	0.00116799
CACNG7	-0.111099	0.0011711
CBX1	-0.247716	0.00118649
CCDC50	-0.125814	0.00119219
SCCPDH	0.256642	0.00119231
CEP97	-0.189477	0.00119427
ZC3HC1	0.205903	0.00119766
A2ML1-AS1	-0.196433	0.00119772
ITGA7	0.838781	0.00119893
AC104078.1	-0.388024	0.00119972
NECAP1	-0.167772	0.00120392
MEF2D	0.229301	0.00120682
TBC1D20	0.113003	0.00121122
TSPYL1	-0.122272	0.00121173
BRMS1L	-0.173388	0.00121287
MFSD8	0.157783	0.00121354
PRMT2	-0.146614	0.00121368
PSAP	0.286387	0.00121909
PPP1R14B	0.32454	0.00122358
VPS53	0.139755	0.00123331
CHERP	0.271869	0.00124647
SPAG9	-0.244318	0.00124753
SOCS4	-0.306186	0.00124934
CMIP	-0.260482	0.0012608
PRKCSH	0.266884	0.00126233
EEF1E1	0.349532	0.00126869
EFCAB7	-0.302529	0.00127958
SAMM50	-0.233399	0.00128299
NUMA1	0.335994	0.0012844
TRIOBP	0.27626	0.00129492
RUVBL2	0.238036	0.00130477
MFSD11	0.136792	0.0013096
PDCL3	0.137805	0.00131312
MRPS23	0.415505	0.0013232
PBX3	-0.340105	0.00132932
STRN4	0.227361	0.00133024
ZSCAN16	-0.437133	0.00133184
ACADVL	0.365433	0.00133614
TNFRSF12A	2.2514	0.00134381
ALDH2	-0.281059	0.00134399
RHOC	0.270857	0.00134941
FUCA2	0.250347	0.00135232
TMEM60	0.374426	0.00135272
ZNF451	-0.106763	0.0013577
CRLF3	-0.225473	0.00136071
PSPC1	-0.136167	0.00137027
TMEM237	0.113087	0.00137505
EIF3G	0.206748	0.0013787
CREB3	0.375366	0.00138165
PRUNE1	0.126829	0.00138219
ZBTB43	-0.343003	0.00138258
HYOU1	0.127844	0.00139385
BCAR1	0.26215	0.00139492
MEAF6	0.115423	0.00140128
ACER3	0.315272	0.00140355
PWWP2A	0.182028	0.00140888
SHC2	-0.458738	0.00141516
GPR173	-0.186233	0.00141534
WASF2	0.174154	0.00143206
CUL9	-0.327977	0.00143221
C1orf35	0.188885	0.00143927
NAPG	0.142358	0.00144806
GADD45A	0.371647	0.00145125
CBX8	-0.67975	0.0014567
NOTCH3	-0.110496	0.00145994
SLBP	0.128771	0.00146984
ZDHHC3	0.365669	0.00147041
USP11	0.238725	0.00147302
RBCK1	0.147721	0.00147511
NSMCE4A	0.26773	0.00148479
NCAN	0.198222	0.00148855
CORO2B	0.190953	0.00149137
SYS1	0.687723	0.00149247
STRADB	0.116203	0.00149443
GGH	-0.286867	0.00149635
VKORC1L1	-0.147306	0.00150732
IRF2	0.223557	0.00151346
MALT1	0.182762	0.00152644
TXNDC9	0.322801	0.00153384
FAHD2B	-0.12408	0.00153434
UBE2D4	-0.467124	0.00153879
EDC4	0.813679	0.00154173
CRIPT	-0.131837	0.00154244
TADA3	0.333079	0.00154265
REPIN1	0.179884	0.00154268
HMG20B	0.103714	0.00154769
STYX	0.159965	0.00154933
CRAMP1	0.114511	0.00156236
RPUSD2	0.241792	0.00157286
STIM1	0.242195	0.00157655
NSDHL	0.619727	0.00157902
ZNF875	-0.254957	0.00157932
C19orf81	-0.43272	0.00158357
GPSM2	-0.204703	0.00159191
AKIRIN1	0.187216	0.00159848
FAM229B	0.133371	0.00160252
CCDC127	0.230573	0.00160311
MRPS9	0.25213	0.00161043
B4GALNT4	0.127708	0.00161122
CCDC28A	-0.299947	0.00161624
TOR1AIP1	0.138785	0.00161824
CLSTN3	0.111121	0.0016308
ARHGAP19	0.161574	0.00163349
CDC42SE1	-0.193174	0.00164313
LRTOMT	0.103586	0.00164337
ZNRF1	0.155577	0.00165182
GATAD1	0.16243	0.0016563
STARD3NL	0.209167	0.0016644
PIANP	0.253916	0.00168489
GRPEL1	0.124363	0.00170101
ZNF703	0.369271	0.00170435
RRBP1	0.27354	0.00170693
MKRN2	-0.287079	0.00170862
TAF1A	-0.329106	0.00170938
KDM1B	-0.100252	0.00171742
MRPS7	0.22606	0.00172125
PSME3	0.379482	0.00173347
DDB1	0.157667	0.00173539
CD164	0.315692	0.00173642
ACLY	-0.128694	0.00174614
PUM1	0.148896	0.00174657
NDUFAF4	0.545541	0.00175728
ST6GALNAC6	0.484293	0.00177304
TNIP2	0.35639	0.00177559
NUMBL	0.45247	0.00177679
TMEM41B	0.2081	0.00177887
TOM1L1	0.233036	0.00177907
DLG5	0.151949	0.00179788
PJA1	0.279572	0.00180351
CSNK1E	0.225926	0.00182462
ARL5B	-0.210502	0.00183163
PAXIP1-AS1	-0.219755	0.0018529
EGR2	-1.31047	0.00185924
IMPA1	-0.135624	0.0018603
YWHAH	0.25127	0.00186523
LGALS3	0.754441	0.00188067
DZIP1	-0.210343	0.0018833
ZNF267	-0.208083	0.00189325
RAP2C	-0.329546	0.0019003
GLRX	0.191711	0.00190575
CBX4	-0.299258	0.00191587
TPCN1	0.325693	0.0019296
LOXL1	0.270096	0.00192978
BSG	0.16252	0.00194692
POT1	-0.405302	0.00195112
PPA2	0.128176	0.00196487
TSR1	0.139986	0.00197452
DBP	0.319964	0.00198064
AC023034.1	-0.525851	0.00198918
CREBRF	-0.110619	0.00200127
FRG1	-0.106528	0.0020023
RBM12	0.254169	0.00200496
AC083864.2	-0.788173	0.00200612
MRPL14	0.224331	0.0020237
ARMCX4	-0.195675	0.00203184
POLR2F	0.228081	0.00203998
ZFYVE21	0.338004	0.0020574
MAPK8IP1	0.132937	0.00206604
SLC23A2	0.135389	0.00206826
DNAAF4	-0.122368	0.0020723
FAXDC2	-0.221472	0.00207343
CAPZA2	0.139842	0.00207511
CENPQ	-0.447754	0.00207558
ZDHHC15	-0.164586	0.0020789
RBIS	-0.335152	0.00209654
TMEM240	-0.363473	0.00210922
PKN1	0.206728	0.00212268
BEX5	0.163685	0.0021364
ZC3H7A	-0.142984	0.0021388
BNIP3	0.101552	0.00214343
NBR2	0.260963	0.00214835
HDAC3	0.394751	0.00215461
ANKLE2	0.147429	0.00215841
NFATC4	0.323008	0.00217958
TPST1	0.415179	0.00219398
NDUFS6	0.165632	0.002198
NUDT21	0.10107	0.00221125
RPL26	-0.240158	0.00221932
ZDHHC14	0.414546	0.00222235
AKIP1	0.535719	0.00223693
CALCOCO2	-0.209385	0.00225761
CDC37	0.141381	0.00225969
SFSWAP	0.292057	0.00226314
MRFAP1L1	0.248805	0.00227945
APC2	0.335332	0.00228143
AC005562.1	-0.259791	0.00228155
FBXO27	-0.436836	0.00228229
TMEM179B	0.487033	0.00228372
MEX3B	-0.522429	0.00234192
UQCC1	0.210294	0.00235996
CRKL	0.265446	0.00237382
MAFG	0.139323	0.00237438
DERL1	0.229561	0.00238285
POLR3E	0.26745	0.00240146
PSMD7	0.228817	0.00240302
BAP1	-0.326617	0.00242014
CEPT1	0.264019	0.00242068
HEXB	0.454738	0.00243392
FGFR1	0.343152	0.00244239
CEP76	-0.147692	0.0024459
DERL2	0.451839	0.00244602
ZNF800	0.134409	0.00245023
ZNF516	0.18517	0.00245737
AL590617.2	0.286685	0.0024581
SPNS1	0.288249	0.0024737
ZBTB10	0.215406	0.00248741
ZNF490	-0.251738	0.00248858
CACNG4	-0.418348	0.00249829
PSMG3	0.472206	0.00249935
ADGRL1	-0.295223	0.00250186
AMZ2	-0.189698	0.00250208
CDK11A	-0.23741	0.00252037
FN3KRP	0.389449	0.00253357
EPG5	-0.247295	0.00253686
TSPO	0.206149	0.00253756
AC097534.2	-0.697737	0.00254592
RPP14	-0.194896	0.00254821
CCZ1B	0.148052	0.00255552
PCBP1-AS1	-0.156753	0.00255652
CUEDC1	0.163641	0.00257649
SEC11C	0.112661	0.00257841
SCN4B	0.290379	0.00258063
FARSA	0.189209	0.00259518
NIPSNAP1	-0.328926	0.00259715
ZNF431	-0.281642	0.00261455
MTPN	0.110538	0.00261602
GPCPD1	-0.212445	0.00262088
SNHG6	-0.350914	0.00266803
ZC4H2	-0.521152	0.00267658
PFDN4	-0.179125	0.0026796
PIK3C3	-0.104562	0.00268726
ATP5PB	0.272913	0.00268933
PABPN1	0.121187	0.00269634
TRIM22	-0.328708	0.00269863
UNC50	-0.105967	0.00271796
ZNF420	0.149406	0.00272278
PYGB	0.248873	0.00274044
PLD3	0.174597	0.00274079
AGK	0.136079	0.00274456
C1orf194	-0.422195	0.00274764
NEDD8	0.24059	0.00276096
MECR	0.364189	0.00276249
BCL7C	0.204426	0.00276808
LMO4	-0.277763	0.0027715
TCF7L2	0.185338	0.0027796
FADS1	0.168593	0.00278006
AKIRIN2	0.23313	0.00278116
HNRNPUL2	-0.128091	0.00278459
AKT1S1	-0.141225	0.00279766
TEX264	0.339223	0.00279888
SLC33A1	-0.183792	0.00280299
CALCOCO1	-0.175129	0.0028139
[truncated: 5,177 more rows]

## Sheet: 3_MV1_vs_NBH_DGE
Gene_ID	avg_log2FC	p-adj-val
RPS29	-0.507056	1.02531e-37
RPL38	-0.530394	4.77068e-35
RPS27	-0.410616	2.21274e-22
RPL37A	-0.347033	4.1089e-21
RPS21	-0.339569	3.81619e-14
PLCG2	-0.903166	2.56461e-13
ATP5F1E	-0.356998	2.42912e-12
ATP5ME	-0.429685	9.4889e-10
RPL36	-0.249782	8.62036e-08
RPL37	-0.260643	9.48839e-08
RPL23A	-0.216964	1.07148e-07
NDUFB1	-0.397603	1.47145e-07
MT-ND3	-0.328775	1.91021e-07
LINC00486	-0.685305	4.99064e-07
RPL36A	-0.234651	1.05959e-06
MTRNR2L12	-0.603584	8.96547e-06
RPL31	-0.184881	1.00449e-05
MTRNR2L8	-0.915656	3.32543e-05
RPL39	-0.220377	4.55146e-05
PET100	-0.411702	6.05736e-05
RPL35	-0.197934	0.00025376
RPL21	-0.183623	0.000286944
MT-ATP8	-0.431715	0.000564939
SNHG6	-0.257683	0.00133186
SEC62	-0.374492	0.00137803
ATP5MF	-0.241028	0.0023828
ROMO1	-0.370368	0.00261313
MEX3D	-0.759054	0.00316851
ZNF3	0.228688	0.00559049
SNHG25	-1.46366	0.00607957
AC116049.2	1.1758	0.00910768
RPS26	-0.193331	0.0173224
AL627171.2	-0.137447	0.0218226
SON	-0.219923	0.0277348
RPL41	-0.212892	0.0407461
HIST1H4E	-0.816253	0.0452531
MALAT1	-0.265663	0.0546427
RPL34	-0.146072	0.0966344
SUMO2	0.212342	0.107735
TMA7	-0.132286	0.140773
MRPL30	-0.873905	0.147539
UQCRQ	-0.213124	0.183338
BTF3	0.246001	0.201216
ZNF708	0.599426	0.236256
GNGT1	0.898241	0.255187
NDUFA3	-0.351536	0.259364
NDUFB3	-0.340024	0.57559
ZNF155	0.769154	0.682172
UBL5	-0.199026	0.766355
UQCR10	-0.261314	0.809311
RPS25	-0.151965	0.902397
HIST1H3B	-0.628344	0.913723
MT-ND4L	-0.414121	0.940149
SNHG9	-0.667556	0.957427
ITGB1	-0.255742	0.966828
PABPC1	-0.172493	1
HIST1H4D	-1.14014	1
HIST1H2AG	-0.672618	1
MPST	0.592841	1
ATP5MPL	-0.257109	1
MT-CO3	0.191644	1
PRDM2	0.588855	1
ATP5MD	-0.182417	1
HHIP-AS1	1.87484	1
EOMES	0.912641	1
MARCKSL1	0.166248	1
HIST1H3D	-0.590083	1
TMEM38B	0.712564	1
RPL35A	-0.116615	1
ELAVL2	0.451633	1
RPS28	-0.125183	1
SPRY2	-0.675656	1
SLIRP	-0.208978	1
RPL10A	-0.117954	1
PANK4	-0.354624	1
OLA1	0.235588	1
BCL2L1	0.672307	1
COPS9	-0.143081	1
ZNF37A	0.472198	1
HIST1H2AM	-1.04703	1
GSX2	-0.560561	1
LIX1L-AS1	-1.13049	1
AL021155.5	-1.64968	1
MBD2	-0.166552	1
CHIC2	0.308259	1
ZNHIT3	0.412697	1
ZNF765	0.457779	1
DDA1	0.556447	1
MNS1	-0.850127	1
SLC5A12	0.291115	1
LUC7L2	0.277909	1
SCAF11	-0.308666	1
SH3GL2	0.72243	1
PAIP2	-0.271101	1
PIEZO2	-0.381829	1
AC053513.1	-0.559376	1
SMAD2	0.378423	1
HNRNPA1	-0.120532	1
MT-ND6	-0.256668	1
ZNF181	-0.487349	1
AL008633.1	0.560941	1
PLCB4	0.410822	1
ENPEP	0.64292	1
RND3	0.287014	1
CROT	-0.866391	1
BRCC3	0.501987	1
CUL1	0.427635	1
HIST1H2AK	-0.61117	1
AL162231.1	-0.261823	1
RBP1	-0.123646	1
PDE4D	0.295874	1
CD24	-0.104732	1
SPC24	-0.462549	1
C1orf54	-0.580628	1
ZFP14	-0.282417	1
AP2M1	-0.354473	1
SIAH1	0.393419	1
WIPF3	0.466553	1
ZNF148	0.350209	1
ITM2C	-0.766566	1
TCEAL4	-0.20885	1
AC022031.2	-0.533837	1
MAP7D3	-0.430522	1
C4orf48	-0.203793	1
DCPS	0.71272	1
ZDHHC21	-0.508124	1
AC008957.2	-0.80488	1
VCL	0.339778	1
CCT8	0.239368	1
OCIAD2	0.202184	1
DET1	0.568367	1
RNF220	0.645839	1
CERS6	0.205969	1
DNAJC15	-0.559257	1
RHBDD1	0.215347	1
AC009041.2	-1.10089	1
RPS19	-0.148404	1
ZRANB2	-0.216892	1
SELENOK	-0.202105	1
RBM23	-0.543882	1
ABCF1	-0.343189	1
SERBP1	-0.113986	1
MAPK8	0.235428	1
TUBB3	0.264654	1
TRMT6	0.68364	1
TRAPPC6B	-0.561651	1
FGFR3	-0.560517	1
TAPT1-AS1	0.855352	1
PSMD8	0.330878	1
GOLGA8A	0.120146	1
2025-12-01	-0.372415	1
RPS10	-0.125434	1
MAF	-1.85096	1
GRIA3	0.28987	1
ACTG1	0.109543	1
FAXC	0.622667	1
SLC12A8	0.124015	1
COX5A	0.273605	1
COX7C	-0.12407	1
VPS72	0.37287	1
COX8A	-0.111568	1
GNPTAB	-0.581339	1
BTG3-AS1	0.99741	1
AC002069.2	0.824843	1
EPB41L1	-0.548702	1
LPAR4	-0.631619	1
DUSP6	-0.255046	1
C5orf17	-0.817927	1
AL358232.2	0.86827	1
SEPTIN9	-0.507038	1
NXT1	0.439803	1
CDC37L1-DT	-0.628251	1
CFL1	0.148528	1
LINC01980	0.158678	1
POLR2L	-0.183291	1
HIST1H1D	-0.366555	1
NDUFC1	-0.269217	1
H1F0	-0.601084	1
NDUFA1	-0.147408	1
ZNF140	0.697721	1
SMOC1	0.264763	1
ATP5PD	-0.143835	1
ATN1	-0.539829	1
DDX52	-0.342759	1
JKAMP	0.304653	1
OST4	-0.173699	1
ATP13A2	-0.962003	1
DLEU2	0.174212	1
TRAF7	-0.861842	1
CTSH	-1.48204	1
RAP1A	-0.352749	1
MBOAT1	0.920444	1
HIST1H2AI	-0.790523	1
ATP6V0C	0.161481	1
OTUD3	0.674655	1
RPL12	-0.113926	1
MNAT1	0.267345	1
AC092120.3	-0.169184	1
SNHG8	-0.507235	1
DPYSL3	0.258381	1
PSMB1	0.26329	1
MIF	-0.146285	1
COX17	-0.232443	1
HHIP	0.501459	1
AGPAT5	0.183413	1
EIF5B	-0.114102	1
LGALS1	-0.253435	1
GON7	-0.950019	1
RNF7	0.402933	1
ARVCF	-1.25875	1
MACO1	0.151551	1
MT3	-0.612538	1
ATP8B1	-0.442989	1
SP9	0.280438	1
EMC6	0.313276	1
PLRG1	0.331282	1
COX10	0.679462	1
FRS2	-0.123884	1
NES	-0.393917	1
ZNF639	0.508839	1
SOX2-OT	0.324261	1
DPM3	-0.186051	1
EXOSC7	0.360971	1
SMCR5	-0.545063	1
PLEC	-0.987086	1
HIST1H2AL	-0.59357	1
AC108134.2	-1.03316	1
RBIS	-0.301473	1
AC127035.1	-1.20642	1
BBIP1	0.396903	1
KHDRBS1	0.148955	1
GLO1	-0.135291	1
AL512422.1	-0.810725	1
FHL1	-0.305775	1
SLC7A6	-0.744789	1
CCDC149	0.633269	1
MRPL42	0.22406	1
MRPL44	0.47337	1
PTCHD1	0.445884	1
MRPL22	0.235637	1
LINC01588	1.02163	1
BORCS8	0.72535	1
CRTC3-AS1	0.719958	1
YIF1B	-0.924866	1
SMAD4	0.22308	1
CBWD1	-0.13977	1
RTRAF	0.222538	1
ZBTB44	0.320607	1
WDR31	-0.584162	1
RPS17	-0.110602	1
TIPRL	0.33916	1
COX6C	-0.155625	1
PDPN	0.459838	1
EIF4A1	0.207393	1
NUBP1	0.321785	1
ATP6V1G1	0.225571	1
ATF5	0.742369	1
RPL22L1	-0.362943	1
TFDP2	0.201382	1
STOML2	0.322475	1
HIST1H4H	-0.596306	1
USP46	0.281057	1
MAP3K15	-0.582819	1
ZNF720	0.230635	1
MT-ND2	-0.209961	1
MRPL47	0.303775	1
SPDYE3	-1.0028	1
NR6A1	0.271972	1
EIF2S2	-0.158358	1
ACAA2	0.411446	1
HACD2	-0.423856	1
STIM2	0.201678	1
INPP4A	0.163875	1
ADAMTS9	0.845987	1
H2AFY	0.214967	1
WDR48	0.557741	1
AC092944.1	-0.54931	1
PDCL3	0.144656	1
URM1	0.439721	1
CARD8	-0.405163	1
TMSB15A	0.226241	1
NSMCE4A	0.125166	1
DAG1	-0.417927	1
SDC3	-0.570329	1
LINC01967	0.54606	1
AKR7A2	0.372828	1
SMIM7	-0.124887	1
MT-CO1	0.131475	1
EZR	0.324185	1
GABARAP	0.152072	1
TMPO-AS1	0.504625	1
CCND3	0.60931	1
RMDN3	0.351733	1
XYLT1	0.403766	1
BLOC1S6	-0.334491	1
TOP1	-0.120561	1
WDR3	0.724747	1
UCHL3	-0.553022	1
SUB1	0.119355	1
BCR	-0.539392	1
DSCC1	0.625774	1
RADIL	0.191873	1
ZNF300	0.351135	1
GRM7	0.619602	1
SAE1	-0.17848	1
CKMT2	-0.442363	1
CCDC115	0.355524	1
CPLX2	0.401604	1
KIAA0753	0.47873	1
SKA3	-0.381605	1
RTF1	-0.116905	1
IGF2BP3	0.185066	1
LINC00174	-0.175887	1
MTRNR2L1	-0.322463	1
NTHL1	-0.682593	1
HDAC9	0.228866	1
LMNB1	0.218418	1
NF2	-0.353881	1
SLC2A3	-0.942859	1
MRPL15	0.336904	1
CCDC50	0.283644	1
CTNNB1	-0.34622	1
FUT11	-0.393084	1
HIST1H1B	-0.390468	1
WDR83OS	0.294904	1
SH3RF3	0.281696	1
GNAQ	0.141796	1
TOLLIP	-0.839471	1
RNASEH2C	-0.43812	1
2025-03-08	0.49184	1
CYYR1	0.644561	1
TIMM8B	-0.215687	1
HIST1H4C	-0.418507	1
SF1	0.203505	1
HRK	0.562998	1
TRIM33	0.19518	1
SFRP4	-1.40424	1
PTK2	0.192828	1
TRA2B	-0.195742	1
AC011139.1	-0.402409	1
DGUOK	0.175117	1
PRDX1	0.186724	1
C11orf96	0.432457	1
IQGAP2	-0.381905	1
EMC8	0.103037	1
TOE1	0.774579	1
ATXN10	0.196012	1
AC068725.1	-1.05407	1
EPHA4	0.459167	1
DEGS1	-0.335453	1
FAM89B	0.269217	1
CCDC80	-0.841084	1
TSHR	-1.08719	1
HIST1H2AH	-0.430864	1
NECAB1	-0.299988	1
NCAN	-0.247321	1
LYPLA2	0.648711	1
TRPT1	-0.306213	1
DHRS4	0.941312	1
PHTF1	0.144755	1
CARM1	-0.665983	1
LINC00461	0.13992	1
HNMT	-0.549197	1
HOMER3	0.26066	1
C2orf69	0.328901	1
KTN1	-0.157088	1
SMAD5	0.170105	1
FIRRE	-0.372449	1
VDAC2	0.196663	1
LMBR1	0.319223	1
CPT1A	0.671631	1
MAZ	-0.276089	1
JADE3	0.411165	1
POU6F2	0.442356	1
AKTIP	0.258606	1
AOPEP	0.16576	1
NUCB1	-0.572501	1
RBM14	-0.587192	1
ZKSCAN8	-1.02408	1
MIGA1	-0.484631	1
HNRNPH2	-0.22181	1
GET1	0.329115	1
AC145207.5	-1.36716	1
ARHGEF2	0.482543	1
FAM76A	-0.371383	1
MRPL52	-0.312486	1
SPRY1	-0.720275	1
THAP2	0.553588	1
HIST1H3G	-0.385739	1
DYRK2	0.107242	1
NXF1	-0.408199	1
ZSCAN16-AS1	-0.481314	1
RAN	0.205327	1
NOTCH2NLA	-0.853596	1
IDH3G	-0.556429	1
LRP4-AS1	-0.635261	1
TSGA10	-0.749629	1
KIAA1841	0.284311	1
LINC01560	0.937179	1
SRSF7	0.214093	1
ATP8A1	0.170102	1
MAML2	0.247089	1
AFMID	-1.581	1
XRCC5	0.12565	1
AC022872.1	-0.734911	1
TMEM98	0.176851	1
STX16	0.307829	1
COA3	0.234426	1
KANSL1L	0.317018	1
DNAJC30	0.457532	1
NEXMIF	0.268771	1
PARPBP	0.400195	1
ALCAM	-0.611567	1
NEPRO	0.262621	1
IRF2BP1	0.436882	1
A2ML1-AS1	-1.06974	1
PAK3	0.168011	1
ORMDL2	0.498418	1
YPEL1	0.163239	1
CPEB4	-0.293961	1
ARFIP1	0.29716	1
TOMM7	-0.122096	1
PPP3CC	0.565717	1
RNF167	0.600738	1
LRP1	-0.144788	1
TULP3	0.412207	1
GCDH	-0.706997	1
ZNF845	-0.475936	1
NUDT4	-0.28505	1
IST1	0.211325	1
AC097534.1	-0.334644	1
LINC01505	0.848694	1
KDELR2	-0.194497	1
DSTN	-0.142936	1
LINC00960	-1.04417	1
PRKAG1	-0.201049	1
HNRNPD	0.106046	1
DFFA	-0.567397	1
PTN	-0.316041	1
AL391069.2	-0.243256	1
SNHG15	0.198876	1
PRPF40A	0.13623	1
KCNIP1	-0.804666	1
TWF2	-0.66965	1
CARS2	-0.274677	1
ZCRB1	-0.243985	1
NSA2	-0.191013	1
PTBP2	0.162504	1
ZNF732	0.662239	1
STRIP1	0.421494	1
TACO1	0.436045	1
ZFAND6	0.241921	1
GRIK3	0.239676	1
MAD2L1BP	0.524861	1
PIGM	0.642907	1
BIRC5	-0.286401	1
AC025159.1	0.225544	1
TMEM59	0.248483	1
RNF38	0.225377	1
ZNF512	0.422393	1
BRAF	0.16146	1
PTPRZ1	-0.162793	1
ADGRB2	-0.610763	1
NACA	0.141968	1
ZNF337-AS1	-0.810374	1
TAGLN3	0.319462	1
VEZT	0.269197	1
GFAP	-0.418908	1
NDUFA2	-0.185601	1
NDUFAB1	0.219787	1
SSH2	0.246877	1
UBB	0.180279	1
AP3S1	0.3135	1
COX6B1	-0.132737	1
POLR3C	0.371952	1
ZNF212	0.851421	1
CSPP1	0.491729	1
GOSR1	0.358731	1
ACO2	0.162777	1
AC090644.1	-0.630368	1
CCDC84	0.485421	1
C14orf119	0.367269	1
AC092902.4	0.514563	1
C2orf27A	-0.572645	1
AASS	0.117603	1
AL020995.1	-0.992441	1
ARPC1A	0.238718	1
LRRC4B	-0.239477	1
CD99	-0.158347	1
IFRD2	0.750613	1
FADS2	-0.339335	1
ZNF680	0.239986	1
ATG5	0.337786	1
DDX10	0.33791	1
EML1	0.367406	1
IGFBPL1	0.162308	1
NLGN4X	0.139942	1
SEPTIN8	0.524962	1
NAA20	0.23394	1
MAEA	0.533739	1
SLC39A14	-0.472428	1
AL109824.1	-0.677052	1
SPEF2	0.502073	1
MXI1	0.158639	1
ZCCHC9	-0.752368	1
WDR54	-0.485498	1
CAHM	0.744004	1
ZHX1	0.311152	1
C5orf30	0.352903	1
SKAP2	0.663099	1
CTNNA3	-0.244196	1
DYNC1I1	0.623247	1
NBPF9	-0.590749	1
AXL	-0.578314	1
EEF1AKNMT	0.694735	1
GTF2I	0.129871	1
MAP3K20-AS1	-0.201562	1
CTTNBP2	-0.61691	1
MRM2	0.481088	1
MAP1A	-0.455158	1
ADCY3	-0.332574	1
EAPP	0.310763	1
HIST1H2AC	-0.295535	1
ASAP1	0.126589	1
AP000487.1	0.428264	1
PAK6	0.673587	1
FAM160B1	0.49398	1
RAVER1	-0.945969	1
TIMM44	-0.405962	1
SPATS2	0.222769	1
IQCH	0.48727	1
HIST2H2AB	-0.823414	1
RASD1	0.14679	1
LMNA	-0.391571	1
ACD	0.878036	1
SCN8A	0.244833	1
PIAS2	0.175138	1
WDFY3-AS2	0.151102	1
RPUSD4	0.495779	1
MAP1S	-0.573511	1
PSMD2	0.310777	1
SOCS7	0.499423	1
MRPS28	0.102001	1
TUBB6	-0.394632	1
ADPRM	0.94467	1
CECR2	0.210923	1
LSM6	0.264408	1
ABHD15-AS1	-0.716607	1
LATS1	-0.250849	1
TMEM183A	0.208938	1
RALGAPB	-0.272099	1
MYO5A	0.273202	1
CLPP	0.159419	1
NOLC1	-0.193994	1
GTPBP2	-0.700454	1
RABEP2	-0.494574	1
TALDO1	0.231352	1
EPN2	-0.22707	1
EPCAM-DT	0.523577	1
MRPL37	0.37914	1
FAM221A	0.623494	1
NDUFS8	-0.241879	1
ABHD14A	0.84645	1
AQP4	-0.533894	1
ARHGAP31	-0.123462	1
EMC10	-0.238905	1
ALG14	0.385752	1
CNOT7	0.202249	1
COX14	0.518416	1
DNER	-0.13604	1
DPYSL4	-0.605564	1
HUS1	0.439139	1
ANKRD45	-0.859401	1
SETBP1	0.171622	1
CBR1	-0.485711	1
HDAC4	0.157584	1
NKAP	-0.616781	1
EML4	0.398694	1
DCAF17	0.2125	1
C18orf21	0.482131	1
BAIAP2-DT	-0.617524	1
HILPDA	0.531675	1
ZNF395	-0.547743	1
KIAA1211	0.161593	1
NDUFAF8	0.236865	1
HIST2H2AC	-0.328269	1
STARD4-AS1	-0.437152	1
ATG10	0.232485	1
DAXX	0.419097	1
NHEJ1	0.563395	1
ETHE1	-0.888746	1
CALU	-0.18478	1
PTPDC1	0.390068	1
HAGH	0.291464	1
AC130324.2	-0.376993	1
HS6ST2	0.204523	1
TNC	-0.202791	1
AKR1B1	0.155446	1
ABCC10	1.32486	1
C5orf51	0.535637	1
NT5C3B	0.278353	1
PSMB5	0.164446	1
FBXO34	-0.119635	1
HNRNPU	0.127591	1
PHF21A	0.195871	1
CLTB	0.281347	1
RBAK	-0.161659	1
SRSF3	0.126051	1
WSB2	-0.236655	1
UBXN7	0.254117	1
CCDC47	-0.268261	1
GOT2	-0.53741	1
ZNF580	0.468751	1
AC027288.3	-0.597923	1
DHX34	-0.361913	1
PGRMC2	0.359641	1
NSMF	0.860638	1
LEPROT	0.49877	1
CHMP4B	-0.532809	1
CORO1C	0.113934	1
KAT2B	-0.147457	1
PTPN4	0.191613	1
HFM1	-0.507841	1
HIST1H2BK	-0.776029	1
NSUN4	-0.794241	1
AC103923.1	0.987463	1
PCNX1	0.1988	1
AC006059.1	-0.774695	1
FAM13C	-0.419719	1
CITED2	0.37835	1
UBE2D3-AS1	-0.754496	1
RAD52	0.431816	1
SLC25A23	-0.153982	1
HNRNPH1	-0.223749	1
USB1	0.772642	1
SH3BGRL3	0.149911	1
ZNF394	0.823698	1
TMEM9	-0.43917	1
FHL2	0.326764	1
LINC02614	0.389356	1
ZDHHC3	-0.478976	1
STARD13-AS	-0.58824	1
LINC02803	-0.164077	1
PPP2R5E	0.199953	1
AKT1S1	-0.145386	1
TMEM267	0.260271	1
AQR	0.160782	1
ZFYVE19	-0.717271	1
NEDD4L	0.159664	1
HIST1H2BD	-0.97416	1
EI24	0.144851	1
TOR2A	-0.834574	1
PDXDC1	-0.360083	1
MAPT	-0.510402	1
CHMP7	0.341626	1
MLH1	-0.104233	1
GLIS3	-0.29892	1
BCAT2	-0.423184	1
PSME1	-0.165788	1
MAP3K14	0.52107	1
ZNF850	0.372328	1
DOK5	-0.401243	1
TSEN34	0.154934	1
ZNF217	-0.653297	1
CACUL1	0.268484	1
C2orf49	-0.303394	1
SRPK1	0.197588	1
PDHA1	0.352483	1
GPR63	0.67645	1
SNRNP25	0.358517	1
RRAGA	0.353314	1
AC107068.2	-1.15095	1
RDX	-0.157544	1
AL023806.1	0.567074	1
RNF13	0.392735	1
CHD7	0.152012	1
RMRP	-1.01565	1
SMN1	-0.683798	1
ACSL3	0.228776	1
MZT1	0.410068	1
TSSC4	0.323454	1
LMNB1-DT	-0.952094	1
CDKL3	-0.131234	1
SLC25A6	0.171932	1
KDELR1	0.295863	1
TRAPPC8	0.228233	1
IL17RD	0.312738	1
RAB11B-AS1	-0.529411	1
LINC00513	-0.289514	1
AL080276.2	-0.621517	1
ARFGAP3	0.27137	1
DPF2	-0.38087	1
ZNF317	-0.387202	1
ESRRG	0.510445	1
SCRN2	1.27626	1
NEK9	-0.396647	1
RNF130	0.148329	1
PLAAT3	-0.267173	1
AMZ2	-0.39309	1
LINC02256	-0.920134	1
BRI3	0.194764	1
MAMDC2	-0.971964	1
AC011900.1	-0.367317	1
AC010642.2	-0.272313	1
ITGB3BP	-0.231446	1
TMEM246	0.525919	1
PMPCB	-0.228835	1
ZBTB38	-0.457929	1
PCYT1A	0.312035	1
SAMD1	-0.316327	1
MT-CYB	0.114084	1
SASH1	-0.2408	1
SATL1	0.403791	1
AL513166.1	0.769027	1
VPS11	-1.0789	1
HIGD2A	-0.172329	1
AP003086.1	-0.506828	1
HAUS6	-0.341941	1
BRK1	0.120933	1
AC007402.1	-0.214881	1
ZNF595	0.560586	1
AP000829.1	0.186874	1
GULP1	-0.254296	1
RBBP8	0.249724	1
ZC3H18	0.2823	1
TRAP1	0.192018	1
DHX30	-0.243638	1
HIPK2	0.215258	1
GAR1	0.380444	1
TMEM65	0.327769	1
GLRX5	0.206659	1
SPIRE1	0.206874	1
CAMK2G	-0.287847	1
MOB2	-0.241215	1
PLPPR1	0.251342	1
ANKS1A	0.378713	1
AC011346.1	0.236787	1
C12orf29	-0.536684	1
TSC2	-0.371026	1
ZFC3H1	0.4278	1
GRAMD4	-0.421678	1
MBD3	-0.405405	1
FAM133B	-0.213523	1
ZNF136	0.120588	1
PLEKHA5	0.2384	1
PDLIM7	-0.503735	1
FTO	0.203444	1
PPP3CB	0.185751	1
ABHD11	0.329875	1
MOXD1	-0.199009	1
TTC31	0.366361	1
MAPK4	0.249749	1
LMO4	-0.170044	1
SPSB3	0.480532	1
ABCB10	-0.410437	1
TMEM87A	0.222514	1
NPLOC4	-0.552109	1
VPS35L	0.365512	1
FRMD8	-0.389308	1
FRMD4A	0.116277	1
CNRIP1	0.610435	1
SCARA3	-0.405746	1
GFER	0.686249	1
TAMM41	0.452669	1
TLCD5	-0.190631	1
CDK19	0.2637	1
SLC12A9	0.405359	1
TCEAL5	-0.487102	1
CLIP4	0.96773	1
ITFG1	0.225257	1
TGS1	-0.244768	1
ELAC1	-0.452965	1
RNF40	-0.686879	1
NBPF3	-0.715534	1
CHCHD3	0.158852	1
ZNF781	-0.217645	1
FBXW5	-0.842886	1
RRP12	-0.778333	1
SEC31A	0.281511	1
MRPL20	0.246623	1
UBLCP1	0.206538	1
MPC2	0.146435	1
WNT7A	-0.10349	1
CHP1	-0.403708	1
CLU	-0.298185	1
PNMA1	-0.244898	1
SLC1A6	0.547348	1
AP3B2	0.377104	1
IFI6	-0.750506	1
SEPTIN11	0.115784	1
EEF1E1	0.266595	1
RAD51D	0.619351	1
CDK6	0.166684	1
PREX2	-0.390413	1
AC010538.1	0.80151	1
HIST1H3A	-0.708724	1
RBM22	0.215562	1
SLC23A2	0.493987	1
NUDCD2	-0.362074	1
MYCNOS	-0.921935	1
HIST1H2BC	-0.553898	1
MRPS2	0.4943	1
SEC24A	-0.316239	1
LZTS1	0.290471	1
PFKP	-0.239832	1
LDB1	-0.470261	1
KRR1	0.290381	1
AL162253.2	0.176121	1
CNTLN	0.179369	1
CCDC173	-0.495102	1
IREB2	0.234592	1
ZFP82	0.153341	1
BANF1	0.139429	1
SEPTIN3	-0.34003	1
NRDE2	-0.553565	1
CRB1	0.184596	1
FRY	0.305208	1
ANKRD54	0.104063	1
ISY1	0.257872	1
PTCD1	0.363945	1
MLH3	0.170653	1
MSANTD3	0.151004	1
SMIM4	-0.166674	1
RBBP5	-0.596904	1
LMO1	-0.821989	1
KAT6A	0.263556	1
WTIP	-0.822681	1
CEBPG	0.379417	1
CEP350	0.210724	1
PFDN1	-0.302796	1
RABIF	0.379738	1
PEX1	0.584584	1
BRWD3	0.287901	1
LINC01224	-0.359774	1
RAD9A	0.311102	1
ZNF529-AS1	0.44059	1
PPIP5K2	0.168766	1
IFI27L2	-0.21561	1
YAE1	0.347271	1
NUAK1	-0.733101	1
OPA3	0.925002	1
AC096741.1	-1.03019	1
ATP1B1	-0.318179	1
DNAAF4	-0.514356	1
CCDC152	-0.200032	1
MSH6	0.234096	1
NRG3	0.112584	1
PEBP1	0.13636	1
ILF2	0.174112	1
REV1	0.275344	1
RBFOX1	-0.89912	1
POU2F1	0.132891	1
THOC3	-0.246341	1
AC009506.1	0.722579	1
TMEM94	0.724357	1
AC092969.1	0.408348	1
PPWD1	0.453991	1
GPRC5B	-0.280689	1
CLVS2	0.197559	1
GOLGA1	-0.453173	1
TMEM87B	-0.319826	1
PTPN1	0.491132	1
HIST1H2BO	-0.325599	1
ZNF701	-0.221185	1
MCAM	-1.01957	1
CHROMR	-0.430624	1
ZNF614	-0.91201	1
AC012404.1	-0.604138	1
ATP5F1C	0.119009	1
DUS3L	-0.964793	1
ZNF292	0.146132	1
COL6A1	-0.670366	1
C11orf24	-0.387676	1
LINC01515	-0.316619	1
AL034348.1	0.544266	1
NORAD	-0.309455	1
RBM45	0.537492	1
NR2F1-AS1	0.295817	1
FZD1	-0.618675	1
B4GALT4	-0.716007	1
BUB3	0.230835	1
BCL2L14	-0.300279	1
PAM16	0.230849	1
ANAPC15	0.384547	1
SLC25A13	0.1357	1
ARL16	0.442754	1
PLCH1	-0.434016	1
DENND4A	0.454212	1
STK38L	-0.453602	1
WDFY3	0.161507	1
MCUB	0.172727	1
DGCR9	0.371298	1
PVT1	-0.461981	1
SBNO1	0.192272	1
CHKB-DT	0.158051	1
ZNF551	-0.239603	1
RPS6KA3	0.285965	1
RPS4X	0.128553	1
SALL1	-0.417843	1
ATPAF2	-0.185637	1
GRAMD1C	0.175129	1
CPXM1	-0.502864	1
SPOP	0.110834	1
TEX9	-0.383424	1
KAT8	-0.213035	1
DCLK2	0.188354	1
SMARCE1	0.109127	1
SLC27A4	-0.52954	1
FGGY	0.625894	1
HNRNPR	0.145771	1
RTL8C	0.271778	1
WTAP	0.187454	1
AL161772.1	-0.288942	1
NDUFA9	0.298824	1
AC073896.2	-0.550526	1
HSPH1	0.236786	1
RABGGTB	-0.368542	1
NKTR	0.215305	1
DDT	0.184498	1
LINC00491	0.53671	1
GOLGA7	0.272048	1
FBXO22	-0.256094	1
NRG1	-0.49758	1
ZNF706	0.187256	1
ITGA7	-0.437502	1
BCAS2	0.264103	1
NDUFB6	0.211933	1
CSMD2	0.111726	1
COLGALT2	-0.298579	1
PDCD5	-0.167463	1
MRFAP1	-0.147786	1
AC079841.2	0.244449	1
PAF1	0.344086	1
TEDC2	0.870387	1
UBL7	0.781421	1
SURF1	0.545211	1
HIST1H3F	-0.400038	1
C16orf74	-0.620156	1
KIAA0355	-0.382571	1
LARP1B	-0.201547	1
RNF187	0.282832	1
TOPORS	0.274282	1
NDUFAF2	-0.250635	1
GPX4	-0.124912	1
C1orf50	-0.730311	1
PEX2	-0.29724	1
MTMR7	0.362668	1
ASCC3	0.252201	1
HIST2H2BF	0.107695	1
NKAIN3	0.17954	1
H3F3B	0.106532	1
MIGA2	-1.1083	1
THAP1	-0.216146	1
IPO8	0.141219	1
ALDH3A2	-0.128707	1
SRSF4	0.205015	1
AC119150.1	0.715095	1
LINC02249	0.810733	1
SNHG19	0.152915	1
PHF21B	0.3028	1
HIST1H2AE	-0.595016	1
EFR3A	0.443396	1
RAB4B	0.441088	1
FBXO21	0.205266	1
GOLGA8B	-0.471281	1
TMEM138	-0.167884	1
KIAA1671	-0.230036	1
PNN	0.169694	1
CRAMP1	-0.619257	1
TASOR2	-0.333287	1
CTSA	-0.68469	1
TBCCD1	0.545813	1
RAB11FIP2	0.189076	1
SNHG32	-0.330202	1
PCAT1	-0.380477	1
TCEANC2	-0.185856	1
KAT5	0.290465	1
KDM5A	0.201012	1
TGFB1	0.569975	1
CAMSAP2	0.172379	1
DDX21	-0.193389	1
YIPF5	-0.299075	1
TBCC	0.250232	1
ERCC3	0.332192	1
ZSCAN16	0.83358	1
ESF1	-0.166358	1
SLC35E3	-0.537719	1
ATP2B4	-0.243068	1
CLBA1	-0.322794	1
PHF5A	0.350856	1
KIAA1257	-0.573251	1
TCF12	0.111397	1
KATNAL1	0.156127	1
RTL6	0.498021	1
DDR1	-0.250028	1
DAP3	0.106054	1
KIF24	-0.315474	1
ZNF486	0.386204	1
DNMT3B	0.221125	1
TERF2IP	0.185903	1
ZNF880	0.562412	1
ZNF425	-0.951002	1
CHD9	0.100867	1
ELOA-AS1	-0.5135	1
CPT1C	-0.641956	1
SCGN	0.113844	1
DMTF1	0.233606	1
CHSY3	-0.449519	1
KHDC1	-0.285334	1
MPHOSPH10	-0.117264	1
HIST1H1C	-0.179652	1
NANOS3	-1.02595	1
AC104041.1	0.115552	1
TDP2	0.356988	1
RPS6KB2	-0.465186	1
NUDT21	0.204196	1
DST	0.127241	1
MAT2B	-0.384178	1
PPM1A	0.263809	1
IPO5	0.245349	1
SLC25A42	0.231187	1
CHRM5	0.566632	1
ZNF71	-0.611145	1
OSBPL2	0.471626	1
ZBTB33	-0.420062	1
NBPF26	-0.113749	1
RPL7	0.122457	1
ALKBH3	0.555606	1
SLC4A10	-0.40501	1
AC016042.1	-0.195168	1
HECTD4	0.132648	1
AP002387.2	0.732031	1
SAMD4A	-0.37131	1
GNB1L	0.460019	1
TOMM6	0.180581	1
ZNF33B	0.430802	1
NSD3	0.159407	1
ZNF738	-0.121165	1
PHF7	-0.921339	1
BMI1	0.197937	1
MAPK8IP1	-0.371339	1
DYNLL2	0.295252	1
STXBP5L	0.253648	1
TYW3	-0.50487	1
FAM114A2	0.277258	1
ATOH8	0.235013	1
NRXN3	0.116885	1
NLGN3	0.523027	1
C1orf174	0.49314	1
CCDC40	-0.247755	1
RIMKLA	-0.100079	1
TERF1	0.124418	1
RAB9B	0.462933	1
NAV1	-0.248283	1
ZNF620	0.531857	1
KCNB2	0.468424	1
VAPA	0.218687	1
TDRP	0.25532	1
PDSS2	0.26687	1
ASF1A	0.296795	1
DOHH	0.400046	1
NAA38	-0.107562	1
SBF2	-0.181732	1
PGRMC1	0.290078	1
FAM13A	0.24813	1
TLNRD1	-0.126545	1
ZMAT1	0.505191	1
SUMF2	-0.348951	1
GRM3	-0.630605	1
ATP6AP1L	-0.768636	1
GSTO1	0.52129	1
ENOX1	0.221156	1
ZNF410	-0.142027	1
TMEM242	0.107067	1
DDX39B	0.145797	1
AC055733.2	-0.942562	1
TMTC2	0.197676	1
PSTPIP2	0.694362	1
NOL10	0.397242	1
SEC11A	-0.105693	1
MFSD12	-0.727054	1
PITPNA	-0.324495	1
CSNK2B	0.160337	1
PI4KA	-0.373393	1
MYL12A	-0.474629	1
AC091271.1	0.420692	1
PTDSS1	-0.302042	1
SCAF8	0.179042	1
ADGRA3	0.136722	1
MTCH2	0.162487	1
ZNF417	0.688314	1
EIF4G2	0.1143	1
TBC1D23	0.380274	1
CCT6A	0.117831	1
TMEM231	-0.934546	1
CLK1	-0.165048	1
NDFIP1	0.195493	1
RNF19A	0.221075	1
LSAMP-AS1	-0.200591	1
ZNRF3	-0.196028	1
DHODH	-0.57457	1
TP53INP1	0.373123	1
CBFA2T2	0.278783	1
PTOV1	-0.13204	1
CNOT4	0.144926	1
PABPC4	-0.264943	1
S100A16	0.735142	1
CAMLG	0.240574	1
BTBD17	-0.615765	1
MRPS9	0.420958	1
KLF10	-0.791659	1
ORC5	0.299409	1
SIVA1	0.109105	1
IFNAR1	-0.284297	1
GTF2H2C	-0.811734	1
KAZN	-0.146899	1
CEMIP2	0.118867	1
VPS13B	0.197021	1
GPAM	-0.848209	1
ZDHHC4	0.409001	1
SLC1A3	-0.195588	1
PIP4K2B	-0.413176	1
AL589843.1	0.718879	1
MTMR14	-0.465959	1
HARS	0.263629	1
GRM8	-0.693958	1
TRAPPC6A	-0.745984	1
TMOD3	0.225468	1
GIN1	-0.672296	1
DSE	-0.170019	1
TRIM69	0.167955	1
DAD1	-0.239437	1
SPATA6	-0.201562	1
FBLN1	0.204318	1
GNA12	0.21084	1
SALL3	0.312244	1
FAM49A	-0.592995	1
MAP2K4	0.122309	1
AC110023.1	0.370518	1
NDC1	-0.431657	1
PARK7	0.118215	1
INA	0.412967	1
C18orf32	0.279184	1
ZNF644	0.193255	1
CHAMP1	0.137253	1
ZNF184	0.337495	1
AARSD1	0.164382	1
PRCC	0.254149	1
TMCC1-AS1	0.217735	1
PCNP	0.185225	1
ALAS1	-0.661569	1
TMEM41B	0.21842	1
NSF	0.452369	1
GRIA1	-0.317456	1
UBE2A	-0.145409	1
RORA-AS1	-0.696614	1
STMP1	0.209083	1
SPATA1	-1.06447	1
MRPS18B	0.598856	1
ZC3H13	0.114879	1
SMARCB1	-0.313166	1
AC245060.5	-0.915738	1
NPM3	0.317195	1
SUPT7L	0.133506	1
CARF	0.676539	1
RANBP6	0.463951	1
INPP5A	0.532607	1
MRPL45	0.344228	1
TCOF1	0.165313	1
PTPRG-AS1	-0.580538	1
ASH2L	-0.113733	1
AIF1L	-0.255387	1
VTA1	0.266311	1
MORF4L1	0.120805	1
HIST1H2BH	-0.26532	1
BCL7C	0.202334	1
POGZ	0.125283	1
JAGN1	0.393948	1
AAK1	-0.185795	1
BCAS3	0.140493	1
PSMG3	0.13621	1
PARP11	0.285051	1
SLC25A33	0.262328	1
BOLA2	0.223317	1
AC108047.1	-0.637834	1
RAP1GDS1	-0.346379	1
MYL5	-1.49663	1
NPIPA1	-0.670109	1
SELENON	-0.271981	1
SIRT1	-0.142989	1
LINC00844	-0.329899	1
RPL8	0.110637	1
KRTCAP2	-0.140042	1
DNAJC27-AS1	0.322824	1
UGDH	-0.382635	1
MSANTD2	0.382305	1
SPTAN1	-0.380906	1
TMEM115	0.511536	1
PYURF	0.247833	1
AC011476.3	0.664161	1
NTN1	0.302677	1
CHRNA7	-0.435885	1
CACNB3	-0.10663	1
AMOTL1	0.193218	1
CCDC144A	0.24153	1
PRDM4	0.36029	1
TNS1	0.347173	1
LTBP3	-0.438907	1
ZEB1	-0.136523	1
ATP1A1	-0.402192	1
PGM2L1	-0.165701	1
MAP3K12	-0.680286	1
WDR45B	-0.290997	1
VPS36	0.221801	1
TTN-AS1	-0.27719	1
AC008462.1	-0.52563	1
PRMT2	-0.168623	1
CDK9	-0.268982	1
FNIP2	-0.493101	1
BAHCC1	-0.15581	1
MOK	-0.219817	1
AC008731.1	-1.01718	1
ABCF2	0.342892	1
CEP295	-0.339863	1
PDLIM2	0.391525	1
ANP32A	0.124278	1
MRPS7	0.35404	1
RELCH	0.371114	1
CHFR	-0.521621	1
SERINC1	-0.237492	1
ELMOD2	0.37517	1
PNP	0.508469	1
TIMM22	-0.252955	1
MANBA	-0.541138	1
SCG3	0.30008	1
MSMO1	0.227934	1
LINC01003	0.206406	1
GTPBP1	-0.376253	1
GLRX2	0.301425	1
SFXN5	-0.180893	1
INO80C	-0.418928	1
LMAN1	0.368875	1
SIRT7	-0.330316	1
ZNF501	0.44534	1
SPEN	0.106887	1
PML	-0.194902	1
HEATR6	0.355831	1
CCDC91	0.165271	1
KYAT3	0.349942	1
PPFIA1	0.145717	1
ING3	-0.30605	1
AC139530.1	0.160168	1
ACVR2A	0.197207	1
FAM177A1	-0.116238	1
C15orf61	-0.552395	1
ZNF418	0.210364	1
DNM1	-0.256018	1
LHFPL2	0.332122	1
DCUN1D3	-0.630737	1
NMT1	-0.296315	1
STXBP3	0.239575	1
ZCCHC2	-0.703942	1
CMAS	0.186157	1
ATP1A1-AS1	-0.369548	1
CTSD	0.718862	1
USP7	-0.328549	1
RARRES1	0.386137	1
NFKBIL1	0.156986	1
ZNF30	-0.545302	1
PAK4	0.216795	1
PSENEN	-0.334423	1
CKLF	-0.216431	1
DNAAF2	0.426123	1
VPS16	-0.555826	1
MUS81	-0.224731	1
ZNF737	0.373767	1
SLC19A2	0.681467	1
AC078846.1	0.824929	1
AL022068.1	0.212604	1
ZNF778	-0.102563	1
EFNB3	-1.18898	1
SREBF1	0.329878	1
SERP1	-0.14502	1
CSTF3	0.218918	1
ZNF678	0.196769	1
GDF11	-0.257793	1
KIAA1191	0.319017	1
CD9	-0.385261	1
AC100800.1	0.807894	1
PDHB	0.293579	1
ZNF274	0.42243	1
AC003681.1	0.27999	1
PLOD2	-0.681235	1
LCLAT1	0.245553	1
CDC16	0.166687	1
AC007216.4	-0.297566	1
FPGS	0.38019	1
UNC79	0.388947	1
IL33	-0.509098	1
MTSS2	-0.294453	1
PMP22	-0.343863	1
GATD3B	0.553921	1
NIPBL-DT	0.377333	1
TMEM245	0.214362	1
PTRH2	0.284941	1
RAB6B	0.37668	1
SNRNP27	-0.185163	1
TRAPPC13	0.241167	1
UBXN11	-0.822583	1
ERI1	0.297651	1
ZCCHC18	0.364922	1
LINC01550	0.390079	1
CALM3	-0.119117	1
UBE2S	0.130703	1
EIF5A	-0.199723	1
CLTC	-0.168039	1
OGFOD3	0.426677	1
ZNF606	0.468923	1
2025-03-01	0.142287	1
FAM171B	-0.284293	1
FAM124A	0.484158	1
SYNC	-0.407208	1
AC009107.2	-0.49352	1
DCX	0.129426	1
INO80	0.231907	1
ZFHX2-AS1	-0.398514	1
PFDN6	0.173674	1
SNX8	0.335401	1
MALSU1	0.232491	1
EVL	0.187786	1
TSC22D3	0.150783	1
ZNF610	0.336587	1
LINC00624	-0.392607	1
PPP4R3B	0.159889	1
HNRNPUL2	-0.189292	1
PHIP	0.112927	1
LUC7L	0.151541	1
RPE	0.274163	1
RNF208	-0.475015	1
ID4	-0.13366	1
SAFB2	0.256093	1
MFSD5	0.542697	1
PATL1	-0.313662	1
NOSIP	0.205467	1
TOB1	-0.463522	1
AL050309.1	0.254505	1
TMEM192	-0.523236	1
PRPF38B	-0.176969	1
GLB1	0.147668	1
AMD1	-0.336039	1
CKMT2-AS1	-0.290667	1
SCP2	-0.197916	1
AC027097.2	-0.421215	1
TMEM11	0.133973	1
MSI2	0.152643	1
DOCK7	0.144912	1
FAM126A	0.174274	1
PREP	0.186757	1
HIPK1	-0.266272	1
AC022101.1	-0.291223	1
NAT10	-0.580709	1
DHX33	-0.573319	1
SLC35A3	0.250318	1
RAPGEF4	-0.411357	1
SFPQ	0.107831	1
ATP2A1-AS1	-0.375148	1
EP300	0.179098	1
UBL7-AS1	0.402743	1
CSNK1G2	0.521999	1
VPS26A	0.181251	1
SYNE2	0.12153	1
TIMM17B	0.131282	1
HSPA14.1	-0.430201	1
LIMS1	-0.226436	1
AC114763.1	0.350112	1
AC068533.3	-0.589944	1
AC132807.2	0.320526	1
SCFD2	0.234564	1
MREG	0.412694	1
RALGPS1	0.297754	1
DDX27	-0.286907	1
CCT3	0.110297	1
PLEKHA6	-0.30616	1
SYNE3	-0.842482	1
TMEM260	0.251716	1
C6orf47	0.469833	1
HAT1	0.174156	1
RPUSD2	0.533929	1
BTG1	0.109811	1
MED11	-0.457632	1
LHFPL5	-0.494243	1
BLOC1S4	0.326708	1
DHX29	0.238407	1
DNM2	-0.481428	1
IFI27L1	-0.123233	1
CFAP46	-0.273191	1
AC012358.3	-0.605907	1
IGLON5	-0.465175	1
ATXN1	0.206911	1
DUSP10	0.142631	1
TDRD7	1.07252	1
CORO1A	0.545761	1
MAP4K3	0.196035	1
CINP	0.181872	1
NHLRC3	-0.233728	1
SHOC1	-0.669397	1
DENND6A	0.298568	1
TMSB15B.1	0.226469	1
EPB41	0.217332	1
MRPL18	0.138705	1
EMX2	-0.36173	1
APOO	0.122005	1
ANO8	0.147003	1
AKAP12	-0.246427	1
TGFB1I1	-0.238187	1
PDZD4	-0.519136	1
U2AF1	-0.468094	1
EAF1	-0.606803	1
HMGB2	-0.154365	1
RTF2	-0.261403	1
NACC2	-0.585677	1
TESK1	0.934549	1
MTCL1	0.412393	1
UBA2	0.115502	1
TGOLN2	0.225263	1
ADPGK	0.148923	1
PCNA	0.137042	1
EIF3B	0.162953	1
TBCB	0.101435	1
LINC01952	-0.707221	1
LINC00342	0.187308	1
DCUN1D4	0.240203	1
ALG2	0.819284	1
MVB12B	0.13017	1
SKA1	0.127558	1
ULK4	-0.34717	1
AC020611.2	-0.643938	1
RNF144A	0.216348	1
PEX6	-0.369676	1
DPP6	0.254314	1
ELF2	0.114156	1
LHFPL6	0.321366	1
KMT2B	0.374269	1
CCNY	0.161526	1
ZNF248	-0.305632	1
MOB3B	0.162691	1
SERINC3	0.58115	1
APLF	1.08862	1
BCAP31	0.185406	1
TMEM43	-0.720086	1
MRPL33	-0.158856	1
ABR	-0.302288	1
TMED5	-0.299757	1
PELO	0.250756	1
DIAPH3-AS1	-0.457331	1
CRK	-0.115492	1
RFX5	-0.883705	1
ZNF124	-0.251402	1
EID2B	0.173758	1
LINC01896	0.294186	1
TMCO1	-0.126236	1
CHCHD1	-0.278091	1
PRKAB1	-0.288277	1
LINC00535	0.788102	1
PBRM1	0.10623	1
FANCG	0.11518	1
NDUFAF6	0.252377	1
CERCAM	-0.393933	1
MPDU1	0.221109	1
UEVLD	-0.243709	1
MYCBP2-AS1	0.48436	1
GSK3A	0.269773	1
TAF8	0.34205	1
CPSF2	-0.123103	1
EIF2B1	-0.303428	1
MFSD4B	-0.239677	1
ELMSAN1	-0.10244	1
VKORC1L1	0.162226	1
SAP30L-AS1	-0.9486	1
IRS2	-0.171882	1
MYADM	0.627706	1
DECR1	-0.139008	1
SSBP1	-0.145133	1
AL732509.1	-0.989141	1
PRC1	-0.225085	1
AC005394.1	0.424128	1
LDLRAD4	-0.401983	1
FAM189A1	-0.134649	1
DNAH14	-0.465197	1
FAM122B	-0.461689	1
TBC1D22A	-0.262461	1
FBXL18	0.549697	1
MAP3K20	-0.143596	1
ARHGEF10	-0.526053	1
GCC2	0.374917	1
TMEM219	-0.294059	1
FBXO36	0.166069	1
PAQR4	0.19548	1
TRIM13	-0.165277	1
ZNF462	0.153155	1
MLLT6	0.455637	1
DYNLRB1	0.158714	1
MUL1	-0.119838	1
PEX11A	0.656697	1
ARID3A	-0.506079	1
ASB16-AS1	-0.277617	1
HMGN5	-0.185509	1
RWDD3	0.545106	1
COPS7A	-0.487881	1
IP6K1	0.374701	1
AP2A2	-0.286005	1
ZNF250	-0.317373	1
KXD1	0.207665	1
WRAP53	-0.267959	1
DHRS13	0.293527	1
MBIP	0.182512	1
COPA	-0.138709	1
GCNT2	0.680991	1
AC025171.1	0.38324	1
SRP19	0.117644	1
TERF2	0.241418	1
COX10-AS1	0.194069	1
CIAO2A	0.127691	1
FASTK	0.129008	1
PSMD12	0.186149	1
MICOS10	-0.127965	1
ATG101	0.408394	1
PPIL3	-0.251019	1
FAM20C	0.337049	1
OXNAD1	0.376524	1
ARAF	-1.07914	1
ZSCAN1	0.625507	1
CAPN15	-0.418651	1
PLCE1	0.174317	1
SOX5	0.107443	1
LINC01122	0.215374	1
NFKBIA	-0.413898	1
ERV3-1	-0.306969	1
SNX12	0.585422	1
ARPC4	0.175074	1
AL049840.2	0.104548	1
AK4	-0.220824	1
ZNF674	0.695413	1
POLR2H	-0.10083	1
PCDHGB6	-0.360258	1
AATF	0.231894	1
LRCH3	0.191145	1
USF3	-0.372221	1
KIAA1549	0.200046	1
PGM1	0.449195	1
AK2	0.347838	1
CXCR4	0.208519	1
TTC8	-0.429169	1
AK6	0.3617	1
RNF157-AS1	-1.1549	1
PNPT1	-0.395436	1
RBM17	0.174257	1
GBA2	-0.24223	1
CFAP36	-0.24028	1
ZMAT2	0.243472	1
SRRM2	0.147361	1
SNRPN	0.216543	1
ZNF101	-0.679463	1
FOXO1	0.24351	1
SHF	0.737586	1
MAST2	0.238327	1
PGPEP1	-0.467894	1
AC015871.1	0.157462	1
CYB5D2	0.583353	1
INTS10	0.279624	1
ANKRD10	0.259078	1
RAD51-AS1	-0.718104	1
TCF7L2	-0.368664	1
SRRM1	-0.123248	1
FKBP4	0.219258	1
AC087190.1	-0.832039	1
TMEM161B	-0.186802	1
ACAD10	0.642695	1
R3HDM2	-0.123637	1
TMSB15B-AS1	-0.165741	1
LOXL1	0.39729	1
AC004039.1	0.121264	1
AMN1	-0.384094	1
LETM2	0.40073	1
MAP2K7	-0.150759	1
CNKSR3	0.286053	1
PHLDA1	0.232116	1
MANEAL	0.23796	1
GNPAT	-0.251214	1
PLPPR3	0.34847	1
MARS	0.218891	1
FIP1L1	-0.121509	1
ZNF32	0.33242	1
ATP13A1	-0.899381	1
FAM50A	0.310556	1
LINC02060	-0.387386	1
IFT27	-0.402735	1
AP001442.1	-0.429851	1
UTP3	0.355638	1
AC006333.2	-0.688968	1
HLCS	0.160954	1
FAM222B	-0.357384	1
NOL4	0.197717	1
AP4S1	-0.555502	1
BORCS7	-0.384405	1
PTBP3	0.294815	1
USP28	-0.158715	1
SELENOT	0.340724	1
IL7	-0.516212	1
TOMM22	0.312345	1
PTRH1	0.82866	1
FAS	0.528137	1
CDK12	-0.356057	1
TMX1	0.212485	1
LINC02802	-0.860021	1
SAAL1	0.201151	1
ZNF419	-0.742237	1
POLR3D	0.468968	1
RNF34	0.246147	1
TTLL5	0.215156	1
TAF5L	0.126734	1
CD2BP2	0.412605	1
PROX1	0.15019	1
HEY1	-0.101376	1
BPNT1	-0.332092	1
RFLNB	-0.252485	1
P4HA1	-0.163473	1
LAMTOR2	0.148977	1
TSC1	0.462264	1
TUBGCP5	0.187123	1
CCDC107	0.388499	1
MAGEF1	-0.244049	1
DZIP1L	0.609932	1
AP002336.2	-0.329955	1
SLC41A1	0.447875	1
NEK7	0.395322	1
KITLG	-0.473439	1
COG6	0.28546	1
SPART-AS1	0.300679	1
ZNF200	0.101078	1
PHACTR2	-0.252867	1
TMEM117	0.155238	1
APLP2	0.187548	1
PLCB1	0.174863	1
ZCCHC4	0.113727	1
ERGIC1	-0.347421	1
ABCA3	-0.396671	1
TOM1L2	0.332489	1
MSRA	0.252951	1
EGLN1	0.326248	1
ACACA	0.170604	1
COQ9	0.498032	1
PHAX	0.155056	1
TBC1D4	0.474833	1
ENTPD7	-0.8727	1
XIAP	-0.203138	1
LRRC7	-1.03778	1
EXOC6B	0.185777	1
ANKRD49	-0.42959	1
PARD6G-AS1	-0.986972	1
EFTUD2	-0.223852	1
AMMECR1L	-0.439282	1
AP002762.2	-0.622302	1
AP003025.1	0.802342	1
ABCB8	0.143274	1
SLC17A5	-0.334128	1
KCTD15	-0.713284	1
ZNF490	-0.644235	1
GSPT2	0.28268	1
ATP5F1B	0.117423	1
AC007344.1	0.619117	1
AK9	0.422904	1
METRN	-0.16846	1
POP1	0.127729	1
IGSF10	-0.56373	1
ZFP69	-0.879026	1
DCK	-0.360379	1
VPS37B	0.195534	1
TMEM163	-0.144359	1
POFUT1	-0.442756	1
SNX30	0.480489	1
MBD6	-0.530344	1
ZMAT3	-0.222066	1
GOLPH3L	0.291934	1
OLFM1	-0.487869	1
TNFAIP8	-0.500894	1
ZNF280C	-0.509449	1
AC012409.2	-0.49957	1
GNB5	0.361961	1
XPO6	0.347868	1
SLC12A2	0.210395	1
SDE2	0.114157	1
PAUPAR	0.387598	1
NRXN2	-0.359905	1
PRXL2A	0.255918	1
DCBLD2	0.188688	1
EIF2S1	-0.184063	1
ECM2	-0.42568	1
RBM5	-0.231207	1
NEMP1	-0.273504	1
WDFY1	0.212458	1
GCA	-0.28236	1
VPS37C	0.493465	1
JAZF1	-0.606593	1
AHCYL2	0.30307	1
NDUFS4	-0.178816	1
ATP13A3	-0.289698	1
PSMA4	-0.170242	1
RNF217	-0.217443	1
AL513327.1	-0.616634	1
PARP8	-0.524359	1
TMEM248	0.116905	1
CD99L2	-0.159987	1
OMD	-0.654084	1
MRPL21	0.326957	1
ZNF227	-0.471909	1
API5	0.161461	1
ZNF709	0.268579	1
TPT1	0.101498	1
ZFR	0.194777	1
GOPC	-0.13251	1
MATR3.1	-0.330683	1
SLC4A7	0.192251	1
RNF25	0.349389	1
RPP30	0.244027	1
RAB2B	0.290333	1
REEP4	0.580603	1
FANCD2OS	-0.12892	1
PDK3	0.190351	1
DLX5	0.304203	1
AC009501.3	0.647367	1
CIPC	-0.681585	1
IRAK4	0.741331	1
AP000962.1	0.174899	1
LPGAT1	0.17795	1
CD302	-0.421264	1
NPEPL1	-0.654616	1
SRC	0.144587	1
CYSTM1	-0.124762	1
TMEM150C	0.848419	1
CASK	0.157448	1
CD200	0.234623	1
TOP1MT	-1.06601	1
ADAM9	-0.114358	1
GMFB	0.275464	1
NIN	0.140646	1
ATG12	-0.167303	1
ZNF154	-0.740211	1
CLIC4	0.121758	1
TRAF5	-0.440895	1
AC010618.3	-0.375396	1
FKBP1A	0.13754	1
GLIPR2	0.188067	1
AC012447.1	0.126505	1
ACTR1A	-0.258921	1
ECH1	-0.251099	1
NIT2	0.423719	1
KLF7	0.149632	1
GTDC1	0.216772	1
LRCH2	0.18107	1
MYO9B	0.204905	1
MIS18BP1	0.109749	1
COX16	0.126097	1
TSPAN5	0.105154	1
TPX2	-0.100535	1
KLHL12	-0.609545	1
COBLL1	0.22799	1
PPID	-0.198971	1
BTBD2	-0.380256	1
GNAI3	0.141723	1
G6PD	-0.671234	1
CHRAC1	-0.485409	1
PPAN	0.230064	1
ZC3HAV1	-0.585529	1
LIN37	0.563695	1
ZNF169	0.453259	1
ATP6V1F	0.138285	1
HOMER1	-0.611042	1
PLEKHA8	0.139718	1
NSG2	0.290057	1
FAM98A	-0.408342	1
PCDHGA10	0.370635	1
CLPX	-0.182568	1
SCRIB	-0.64863	1
LARP6	0.369067	1
EML5	0.215503	1
CHDH	0.756084	1
AL161891.1	-1.08453	1
AC073878.1	0.361224	1
AC046130.1	-0.199636	1
MKRN1	-0.278845	1
TRAPPC2	-0.100453	1
PTPN2	-0.200474	1
MAP4	0.155785	1
PSMD13	0.12245	1
ZNF221	0.746455	1
MIEN1	-0.117135	1
UVRAG	0.231862	1
ADI1	0.587382	1
ZFHX2	-0.466909	1
UQCC2	-0.106084	1
ZNF511	-0.123537	1
OMG	-0.48664	1
CLPTM1	-0.450111	1
PIK3C2B	0.253058	1
GTPBP10	0.230036	1
EDC3	-0.396808	1
USP45	-0.770075	1
CARNMT1-AS1	-0.575563	1
TRIR	0.138393	1
ZFP36L2	-0.347393	1
PSMB10	0.39277	1
NR2C2AP	-0.205269	1
SPDYE5	-0.544323	1
TRAPPC12	0.351284	1
NTRK3	0.164277	1
E2F1	0.123836	1
TMEM268	-0.286252	1
CACNA2D1	0.186575	1
PSMC2	-0.348977	1
FAM234A	-0.498052	1
PDCD2	-0.217746	1
KDM3A	0.150586	1
EIF2D	0.525299	1
NPRL2	0.483122	1
GNG11	0.504519	1
HSF1	0.283298	1
FAM219A	-0.326136	1
PID1	-0.109999	1
POP4	0.191031	1
AL133453.1	-0.4779	1
AC079385.1	-0.326388	1
SLC25A3	0.128805	1
EIF2B4	-0.915848	1
EXOC1	0.333723	1
ING5	0.216912	1
RRS1	0.490408	1
AC010894.3	-0.401129	1
EIF3D	0.337286	1
DNAJC25	-0.192502	1
RTCA	-0.132557	1
BBX	0.123052	1
ATP11C	0.158721	1
SLC25A51	0.234645	1
ICK	0.226138	1
ACTN1	-0.19624	1
NGLY1	0.133959	1
TENT2	0.216221	1
CDC123	0.11031	1
ENSA	-0.29659	1
MPP2	-0.651759	1
TBC1D31	0.313715	1
FGF13	0.469849	1
CLHC1	-0.397812	1
G6PC3	-0.596574	1
TTBK1	-0.408048	1
ARRB2	-0.364357	1
TMEM185B	0.436088	1
SHC3	-0.173959	1
ZNF433	-0.423906	1
NQO1	0.92799	1
EWSR1	0.161134	1
DLX6-AS1	0.164885	1
C1orf35	0.288916	1
PFN2	0.115968	1
GALK1	0.348335	1
SERTAD3	-0.802924	1
LIAS	-0.382197	1
MAK	-0.301661	1
PYGB	0.283824	1
IMMP1L	-0.216626	1
ST7-AS2	0.193396	1
UBALD1	-0.448292	1
HIST1H1E	-0.24201	1
ZNF510	0.141664	1
JDP2	-0.549783	1
PSAT1	-0.150044	1
PALB2	-0.346731	1
ESD	-0.102062	1
MED17	0.177508	1
GATAD1	-0.173571	1
DNAL1	-0.32451	1
TSPAN31	-0.156877	1
SP2	0.365172	1
PSMD6	-0.318959	1
CRADD	0.220087	1
VASH2	-0.739966	1
CBWD2	-0.347228	1
GAN	0.129906	1
MAGI2-AS3	-0.216429	1
UBE2L6	-0.337128	1
POT1-AS1	-0.465781	1
USP30	-0.469637	1
PRELID1	0.14378	1
PPIL6	0.665536	1
PRKD3	0.173177	1
UTP11	0.194955	1
HSD17B11	0.271925	1
SEMA5B	-0.198009	1
SEMA3A	0.413071	1
COL4A1	0.179115	1
FRG1	-0.148629	1
MAVS	-0.364548	1
AP3M2	0.299067	1
BSG	-0.246854	1
VANGL1	-0.589849	1
SHMT2	-0.48314	1
FNTB	-0.56994	1
KLHL24	0.249666	1
FASN	0.311559	1
ZDHHC18	0.410584	1
PALLD	0.142116	1
TRMT10B	-0.498481	1
STX6	0.184954	1
POU2F2	0.498182	1
UBE2J1	0.252509	1
TFPI	-0.380559	1
USPL1	-0.128621	1
PRR36	0.445875	1
NDUFB8	-0.111148	1
HSPB11	-0.119009	1
THAP7	0.300913	1
TCEAL8	0.175534	1
HELZ	0.147613	1
GSTP1	0.151697	1
VEZF1	0.162424	1
ZNF114	0.114693	1
NBR1	-0.135987	1
SLC37A3	0.375859	1
SEC14L2	-1.00324	1
BAD	0.118223	1
EIF3J-DT	-0.32608	1
ZNF429	0.391694	1
STARD7	-0.250063	1
TNIP1	-0.378891	1
SEC24B	-0.324806	1
UQCRC2	0.127572	1
HUNK	0.193814	1
CPNE3	-0.146897	1
DCP2	-0.147677	1
ATXN7	0.333259	1
RHOBTB2	-0.97693	1
SLC25A24	0.215553	1
WSB1	-0.131756	1
THAP9-AS1	-0.285225	1
SLC35B1	0.32169	1
C11orf80	-0.167823	1
ZGRF1	0.168733	1
ADCY2	0.240698	1
ELP3	-0.322688	1
LRP8	0.296173	1
NARS	-0.125511	1
DDX41	0.344289	1
SLC39A6	0.125375	1
TMBIM4	-0.21938	1
NDUFB5	0.109893	1
ZNF134	-0.603582	1
GTF2IRD2	0.491949	1
PBXIP1	-0.213546	1
ZNF582	0.2959	1
ATXN3	0.201097	1
RAD23B	0.178917	1
MAP7D1	0.328557	1
ZNF574	0.570525	1
CRY2	-0.836285	1
POLE3	-0.194027	1
FGF2	-0.258813	1
NUP155	-0.441492	1
DDHD2	-0.187328	1
HSPA1B	-0.278401	1
ABCA1	0.466578	1
POLDIP2	0.164668	1
ZSCAN5A	0.42054	1
SMARCC2	-0.143457	1
RXYLT1	-0.48085	1
THAP11	0.408018	1
ABITRAM	-0.783852	1
RAB30-DT	0.131951	1
EIF4EBP2	0.119957	1
DHPS	0.291987	1
SSBP3	0.276887	1
YWHAG	-0.29369	1
MN1	-0.300199	1
TNRC6A	-0.13258	1
TRIM9	-0.2213	1
PIGP	-0.110549	1
HIST1H2AB	-0.282748	1
ARPIN	-0.162231	1
MAP2K1	0.340192	1
TANGO6	0.240014	1
AVIL	0.252942	1
DYNC2H1	-0.103573	1
SRRM4	0.306446	1
RPS27L	0.134271	1
INTS7	0.122704	1
DOP1A	0.280656	1
EIF4E3	0.552778	1
SUMO3	0.266277	1
ARL6	-0.402084	1
[truncated: 4,843 more rows]

## Sheet: 3_MV2_vs_NBH_DGE
Gene_ID	avg_log2FC	p-adj-val
RPS29	-0.770405	2.08586e-79
RPL38	-0.79122	2.00851e-75
MTRNR2L12	-1.73419	6.97383e-74
MT-ND3	-0.934158	3.49481e-73
TTR	2.26818	4.46524e-64
RPS27	-0.657171	4.61475e-60
RPL37A	-0.496815	8.08322e-46
ATP5F1E	-0.577978	8.52654e-39
MT-ATP8	-1.69255	1.81326e-35
RPS21	-0.494568	2.08334e-35
RPL37	-0.433834	1.5529e-32
MALAT1	-0.651586	2.34515e-31
RPL23A	-0.368757	3.75794e-31
RPS26	-0.388493	3.74901e-30
RPL21	-0.346735	2.17245e-29
MTRNR2L8	-1.5155	2.78297e-26
IGFBP2	0.714882	6.68065e-23
PLCG2	-1.64231	6.45664e-22
ACTB	0.38231	4.56505e-21
RPS25	-0.357843	1.01114e-20
NDUFA3	-1.06196	5.02101e-20
ACTG1	0.386013	6.84479e-20
TMA7	-0.291803	3.12995e-19
RPL31	-0.3261	9.92001e-18
ATP5ME	-0.665428	1.32439e-17
AL627171.2	-0.663557	1.47901e-16
RPL34	-0.293925	2.58754e-16
RPL36A	-0.265432	7.09438e-16
STOML2	0.725344	8.17047e-16
MARCKSL1	0.451745	5.84189e-15
CKB	0.482835	1.26463e-14
RPL36	-0.231114	3.51157e-14
PSMB3	0.567973	4.31602e-14
PRMT1	0.571558	1.4166e-13
CFL1	0.35422	2.1685e-13
TUBB2B	0.414535	2.441e-13
MT-ATP6	-0.3185	2.68724e-13
BANF1	0.495544	1.74079e-12
GNAS	-0.128727	2.0161e-12
CD63	1.12267	3.58592e-12
MT-ND4L	-0.898618	4.3773e-12
EI24	0.627785	5.59239e-12
MT-ND1	-0.242257	3.22861e-11
RPL35A	-0.187585	5.37974e-11
RPL8	0.397325	7.21366e-11
PSMB1	0.501959	1.29647e-10
RPL35	-0.14512	1.44006e-10
RPL39	-0.240391	1.61407e-10
PSMD3	0.671196	2.75905e-10
EIF4A1	0.48863	4.15413e-10
PET100	-0.645848	6.27087e-10
PPP1CA	0.627882	6.35857e-10
COX7C	-0.192099	1.57036e-09
UBL5	-0.312092	1.95108e-09
PSMD8	0.499249	2.65286e-09
BRI3	0.499582	2.69187e-09
COA3	0.591282	7.64434e-09
MTRNR2L1	-1.23555	9.41312e-09
KDELR1	0.528197	1.25093e-08
YWHAE	-0.119808	1.67038e-08
PSIP1	-0.164347	2.93006e-08
MT-CO2	-0.2531	3.32268e-08
RAB5C	0.495569	5.10387e-08
AL354733.3	-1.19463	5.22089e-08
MPST	0.73094	5.44278e-08
SON	-0.334151	6.37629e-08
NUBP2	0.675134	7.66038e-08
ELOB	-0.180907	8.52001e-08
CTDNEP1	0.55418	9.79524e-08
PABPC1	-0.421927	1.00462e-07
PRDX1	0.441248	1.01881e-07
YBX1	-0.173285	1.58193e-07
LINC00486	-0.939356	1.63534e-07
PSMB5	0.431584	1.65119e-07
HIST1H3B	-1.1183	2.34251e-07
RPL6	-0.190103	2.38024e-07
DEK	-0.190432	2.68499e-07
CLTB	0.640977	2.96104e-07
TBCB	0.397348	3.03278e-07
FOS	-0.848738	3.38313e-07
ILF2	0.398113	4.70931e-07
SEC62	-0.502812	5.17775e-07
MT-ND2	-0.319969	5.56799e-07
RPS14	0.334745	6.80679e-07
APH1A	0.697992	7.19775e-07
ATP6V0C	0.475637	7.90369e-07
DHPS	0.54384	8.97097e-07
ITPA	0.680964	9.49955e-07
MRPL44	0.676571	1.08266e-06
MANF	0.568528	1.1155e-06
MDH2	0.521447	1.12497e-06
ATP5MD	-0.34082	1.18698e-06
ROMO1	-0.627402	1.18979e-06
C2orf49	-0.757986	1.19093e-06
ERG28	0.614711	1.31759e-06
UQCR11	-0.401258	1.35517e-06
UQCRQ	-0.240577	1.37779e-06
BTF3	0.330142	1.44703e-06
SNHG6	-0.334124	1.50277e-06
PAIP2	-0.6761	1.8967e-06
NACA	0.355865	2.01341e-06
PBLD	0.11854	2.19195e-06
HIST1H2AG	-1.14071	2.42655e-06
MT-ND5	-0.527299	2.65581e-06
SNHG25	-1.25643	2.71394e-06
CHCHD2	0.340989	2.80593e-06
FASN	1.05968	3.10221e-06
RAN	0.365225	3.37115e-06
NDUFB1	-0.489238	4.05941e-06
HSPA5	0.548636	4.09648e-06
CBX3	-0.222473	4.19101e-06
ZNF746	0.186143	4.24526e-06
JAGN1	0.38613	4.45076e-06
RPS28	-0.163442	4.69031e-06
PPP1R14B	0.358722	4.90593e-06
BORCS8	0.915208	5.10829e-06
TSSC4	0.756981	5.26618e-06
MRPS18B	0.613128	5.3596e-06
RPL14	-0.126163	5.52231e-06
AL162231.1	-0.365413	5.69196e-06
ATP5MF	-0.347442	5.81579e-06
HIST1H2AL	-1.05427	6.98704e-06
HINT1	0.2864	7.12982e-06
SF3B5	0.474275	7.89991e-06
GPR89A	-0.201936	7.97401e-06
MATR3.1	-0.815862	8.41523e-06
MLF2	0.461644	8.8055e-06
TMED9	0.564557	9.00991e-06
FAM181A	0.879085	9.39225e-06
HOMER3	0.689549	9.46565e-06
RPL17	-0.11457	1.02281e-05
COX6C	-0.255191	1.07802e-05
RPL41	-0.192016	1.17922e-05
PSMC4	0.581916	1.18894e-05
PSMD4	0.475288	1.19236e-05
SLIRP	-0.459399	1.28993e-05
SMIM27	-0.460799	1.29627e-05
UPK3BL1	0.635585	1.39531e-05
FANCG	0.460626	1.40545e-05
MRPS7	0.53451	1.49092e-05
C14orf119	0.531918	1.49689e-05
GSX2	-0.944023	1.57527e-05
SNRPN	0.423479	1.7321e-05
UBB	0.392308	1.75134e-05
RAB34	0.975916	1.77425e-05
DCPS	0.600033	1.87488e-05
MRPL15	0.369346	1.93802e-05
ATP6V0B	0.438136	1.96068e-05
POGLUT3	0.22096	2.01614e-05
TBRG4	0.716487	2.05506e-05
FLYWCH2	0.310327	2.20287e-05
VCP	0.535627	2.37332e-05
DDX55	0.43001	2.49567e-05
HIST1H2AM	-1.22508	2.55922e-05
FTH1	0.328333	2.5757e-05
ASNSD1	-0.15183	2.63528e-05
RPL28	-0.120231	2.65436e-05
STX10	0.659657	2.69974e-05
SMIM4	-0.299058	2.80901e-05
NXT1	0.456588	2.81965e-05
AL096870.8	-0.822736	2.84712e-05
IDH2	0.422467	2.97681e-05
TADA3	0.494524	2.98907e-05
PANK4	-1.05759	3.11291e-05
RPS4X	0.307155	3.38437e-05
FOXO6	0.103131	3.68843e-05
THOC3	-0.536148	3.68897e-05
AP1B1	0.988948	3.90527e-05
MRPL11	0.479942	4.24314e-05
PUF60	0.352728	4.45471e-05
SYNC	-0.61774	4.81184e-05
TRIR	0.36493	5.0876e-05
WDR83OS	0.436966	5.13806e-05
EMC6	0.453575	5.23116e-05
CD2BP2	0.54833	5.2759e-05
CBX5	-0.257841	5.60016e-05
PSMD11	0.420871	5.62006e-05
MBOAT1	0.436588	6.20323e-05
MRPS26	0.473241	7.18037e-05
PRR14	0.719795	7.54991e-05
COQ9	0.841067	7.73279e-05
FAM122A	0.824908	8.09205e-05
SLC35B1	0.514357	8.48053e-05
TRPT1	-0.11736	8.76845e-05
IRAK4	0.275646	8.96728e-05
PPP6C	0.590305	8.97326e-05
ARPC1A	0.475816	9.28797e-05
TYRO3	0.377624	9.43078e-05
CIRBP	0.384195	9.45259e-05
KARS	0.569281	9.47329e-05
MT-ND6	-0.55441	0.000102094
SDF2L1	0.732422	0.000110168
H2AFY	0.309492	0.000111503
TXN2	0.55972	0.000122499
FLNA	0.744273	0.000123281
C5orf51	0.400502	0.000126616
DDR1	0.546988	0.00013052
PFDN5	0.327704	0.000130528
BPHL	0.131901	0.000132163
RBM8A	0.409118	0.000166272
OGN	-0.101131	0.000167642
CNOT7	0.53794	0.000170175
RPUSD2	0.845907	0.000172822
METTL7B	1.9325	0.000184883
CYHR1	0.179215	0.000185659
SF1	0.458082	0.000186822
RTL6	0.843182	0.000187445
SLC30A5	0.359896	0.000187564
MFSD10	0.863745	0.00020361
PRR36	0.867342	0.000206401
RTRAF	0.348694	0.000213638
NR2F1	-0.19757	0.000220284
OSBPL2	0.400269	0.000223019
TUBB	0.242415	0.00022645
HEATR6	0.369747	0.000229151
HSD17B10	0.509281	0.000237198
RAD9A	0.170752	0.00023979
TCEA2	0.378317	0.000249516
TUBA1B	0.296441	0.000253363
PRELID1	0.461391	0.000280361
LAPTM4B	0.43865	0.000310013
AC068535.1	0.102329	0.000320962
HNRNPA1	-0.108998	0.000323282
CRELD2	0.731737	0.00032452
NGDN	0.367413	0.000325181
DAXX	0.810204	0.00032957
TTC31	0.688495	0.000344699
FAXC	0.3648	0.000346261
SFXN2	0.130001	0.00034878
AKR7A2	0.471928	0.000365176
HIST1H3D	-0.916707	0.000374181
DNAJB11	0.38756	0.000384215
SRRD	0.783505	0.000385187
TMEM147	0.441349	0.00039277
FBXO46	0.412431	0.000394107
MDFI	0.460239	0.000397192
PFDN2	0.300588	0.000420296
ATP6AP1	0.534843	0.000421749
CADM4	-0.36046	0.00043976
TCEAL4	-0.325982	0.000441234
REX1BD	0.194313	0.00044338
ARL8A	0.41197	0.000459837
SNRNP25	0.570705	0.000501991
LINC00667	0.515033	0.00050459
UBE2M	0.425437	0.00050467
AC211433.1	-0.590144	0.000518022
SNRPB	0.31663	0.000566537
AL080276.2	-0.172669	0.000577703
HUS1	0.585717	0.000581838
SNHG9	-0.454475	0.000615942
ATN1	-0.820198	0.000619429
AC006001.2	0.320832	0.000632408
TMEM98	0.359899	0.000645211
NT5C3B	0.373495	0.000649895
MCRIP1	0.36702	0.000653155
ZNF641	0.539415	0.000654831
PSMD9	0.483902	0.000660751
CLTA	0.340337	0.000672024
MRPL4	0.413099	0.000684383
TMSB10	-0.386335	0.000713811
RAD52	-0.18538	0.000713954
HIST1H4D	-1.19975	0.000747234
SNHG19	-1.15051	0.000751183
DDA1	0.388894	0.00076057
EIF3B	0.450104	0.000816761
TNFRSF1A	0.774851	0.000834893
ZDHHC4	0.644624	0.000850736
CAP1	0.403423	0.000853012
BOLA2	0.392704	0.000873041
DEGS1	-0.499807	0.00087396
GLRX2	0.396456	0.000882812
CCT3	0.375232	0.000900085
CDKN2AIPNL	-0.413177	0.000914994
HIST1H4E	-0.984201	0.000934459
CDK11A	-0.15546	0.000945663
LAMTOR1	0.393323	0.000951162
POLR3GL	0.556391	0.000984427
TBC1D10B	0.369505	0.000994469
ENO1	0.398225	0.000995187
ATP6V1F	0.453038	0.00101127
LRFN4	0.822545	0.00102648
USF2	0.49319	0.00103786
ABRAXAS2	0.366194	0.00105127
RRS1	0.885799	0.00110609
NPDC1	0.418952	0.00112233
CDK2AP1	0.340572	0.00112309
PMF1	0.461422	0.00114023
DGUOK	0.39414	0.00118366
GIPC1	0.583689	0.0012088
AC011139.1	-0.66959	0.00126306
MRPS12	0.563123	0.00127884
NME3	0.463502	0.00134858
SNHG8	-0.578587	0.00136968
FARSA	0.555049	0.0013731
FUS	0.263814	0.00137424
EGR3	-0.787799	0.0013745
QTRT1	0.919453	0.00139346
SCAND1	0.444267	0.00142345
MED28	0.359193	0.00143875
UBL7	0.805069	0.00144722
PYCR1	0.414737	0.00145026
EIF4EBP1	0.374244	0.0014594
SPCS1	0.453082	0.00149199
FN3KRP	0.43723	0.00152283
NDUFA9	0.498457	0.00152285
SUMO3	0.48893	0.00153561
HIST1H2AH	-1.09361	0.00154742
MEX3D	-0.470945	0.00158755
ZNF212	0.64549	0.00165223
FZD2	0.511532	0.00165829
ZNF480	0.241199	0.00166988
ZNF37A	0.161177	0.00168057
DDRGK1	0.630363	0.00169788
ZNHIT3	0.488772	0.00171061
ZFC3H1	0.492997	0.00172086
GABARAP	0.297793	0.00175087
LMAN2	0.332702	0.00176097
DBT	0.377785	0.00178134
HIST1H2BC	-1.39318	0.00186651
SPTY2D1	-0.167213	0.00189717
DPYSL2	-0.200376	0.00189909
TRIM28	0.368912	0.00194157
CSNK2B	0.413021	0.00200275
BRAT1	0.459703	0.00203786
NR4A3	-2.36054	0.00205566
MRPL2	0.245838	0.00205622
ALG14	0.31798	0.00207366
ATG101	0.518653	0.00213033
FAM174A	0.179029	0.00221219
TMEM251	-0.110676	0.00226543
ALG2	1.2004	0.0022701
APLP1	0.558327	0.00228977
TRMT112	0.368243	0.00234799
TMED10	0.430265	0.00235324
GOLGA8A	-0.796071	0.00245124
RANBP1	0.269446	0.00245192
FKBP1A	0.218184	0.00247276
HYAL2	0.609366	0.00247963
NDRG2	0.415992	0.00250332
TAGLN3	0.591712	0.00251104
UHMK1	0.409121	0.00259479
MUS81	-0.260695	0.00279776
LINC02256	-1.71932	0.00280112
MTLN	-0.186486	0.00284244
PABPN1	0.401039	0.00284908
TTC3	-0.10901	0.00296351
C16orf91	0.53095	0.00297685
TRIOBP	0.483018	0.00306413
TMEM97	0.456285	0.00309859
SDE2	-0.209393	0.00316147
ZNF418	0.186018	0.00317034
AMZ2	-0.845456	0.00321992
GTF3A	0.497699	0.00338153
HNRNPM	0.327282	0.00339791
TMUB1	0.158266	0.00362801
HM13	0.44236	0.00363921
DAB2IP	0.240091	0.00366916
ATF6B	0.620742	0.00370685
HMGA1	0.551112	0.00374849
NT5M	-0.173472	0.00376213
MRPL37	0.501598	0.00377441
ATP5MC1	0.414155	0.00385215
PELO	0.82888	0.00394695
WDFY1	0.388568	0.00395577
PSMB2	0.294948	0.00396448
MIR9-3HG	-0.34814	0.00401393
EXOSC7	0.582094	0.00422256
TOMM6	0.405771	0.00431061
THAP7	0.261799	0.00433319
AGA	0.336672	0.0044336
SRSF2	0.33502	0.00445818
TARBP1	0.72546	0.00451526
LINC01089	-0.161328	0.0045517
SPATA33	0.353432	0.00472401
TRNAU1AP	0.350738	0.0048025
GATD1	0.397436	0.00481806
MRPL21	0.256078	0.00482299
SLC19A2	0.415479	0.00485688
ZNF880	-0.253499	0.00491636
MRPS17	0.26253	0.00517518
AC018730.1	-0.221359	0.00520618
PEBP1	0.24482	0.0052896
ZNF701	-0.328805	0.00532095
CD320	0.500343	0.00545885
ATF5	0.764287	0.00550065
FAHD1	0.702344	0.00551561
MLEC	0.302359	0.00555484
ZNF580	0.560109	0.00564728
MEA1	0.284043	0.00583146
RBM7	0.442198	0.00590115
CLPTM1L	0.370547	0.00591325
HIST1H2AC	-0.899671	0.00597417
BCAP31	0.379052	0.00610747
SLC2A4RG	0.336799	0.00623299
G2E3-AS1	-0.450998	0.00633102
BLOC1S4	0.57019	0.00637675
EIF1	0.309642	0.00645027
TOE1	0.746869	0.0065848
CLIC1	0.454952	0.00666107
CDC34	0.476152	0.0067545
TOP1	-0.316102	0.00676716
EMP3	0.608219	0.00680752
ZNRD1	0.574344	0.00680797
RDX	-0.203398	0.0068648
PMAIP1	0.576356	0.00691381
BCKDK	0.597779	0.00701769
PIANP	0.651558	0.00709265
ESCO1	-0.787942	0.00709324
UBN2	0.386251	0.00712606
HIST1H2AI	-0.623095	0.00721823
PPP2R1A	0.379406	0.00725829
CBWD1	-0.178213	0.00735309
GSTP1	0.307841	0.00752888
HIST1H1C	-0.741776	0.00757171
PGK1	0.398781	0.00759258
ATG3	0.175378	0.00761823
TTN	-0.853603	0.00762195
CCT8	0.392087	0.00769473
ZNF460	-0.435555	0.00786379
EGR2	-0.916165	0.00793956
AC139530.1	-0.348069	0.00816578
ZNF384	-0.259767	0.00819387
TBC1D24	0.665021	0.00822031
PARK7	0.329516	0.00844604
NRXN2	-0.213179	0.00856503
RAC1	0.253222	0.0085901
EXD2	0.456153	0.00861793
RRAGA	0.305805	0.00866304
EEF1A1	0.23159	0.00879529
COX4I1	0.247572	0.00882213
UTP4	0.841418	0.00899942
EEF1E1	0.467541	0.00903808
HMCES	0.388807	0.0090494
DHRS4-AS1	0.181061	0.00929208
RCBTB1	0.379087	0.00932259
FABP7	0.418586	0.00959705
CMTM6	0.397117	0.00966164
MYO9B	0.274662	0.00971877
TMEM38B	0.590109	0.0101204
HIST2H2BF	-0.955843	0.0102245
DDB1	0.548757	0.0102971
MAT2A	0.369659	0.010415
SF3B2	0.324309	0.0105485
DHX38	0.509014	0.0106024
NOL11	0.318905	0.010804
NOTCH2NLC	-0.244441	0.010951
SOCS7	0.344394	0.0110508
VKORC1	0.390591	0.011226
ZNF512	0.23182	0.0113142
CYTH2	0.456183	0.0113864
AC053513.1	-0.942342	0.0116163
GSK3A	0.530472	0.0116817
TOMM22	0.411001	0.0116968
SPSB3	0.5979	0.0118402
ALDH2	-0.148476	0.0118519
EZH1	0.145071	0.0120327
TMEM205	0.596587	0.0120584
GPI	0.639957	0.0122246
KXD1	0.548592	0.0122522
CLPP	0.374779	0.0123428
SIN3B	0.388064	0.0124307
NAGK	0.479004	0.0125033
TAF6	0.568603	0.0128121
TALDO1	0.339974	0.0129741
AC022031.2	-0.479435	0.0130387
PSMC1	0.36679	0.013082
ATP5MC3	0.282042	0.0131328
SLC39A7	0.586151	0.0131851
ZFAND2B	0.594397	0.0135269
AL034348.1	0.130801	0.0136216
SUPV3L1	0.328932	0.0139738
LAMTOR5	0.322337	0.0142641
FBH1	0.326329	0.0143092
AL158152.1	-0.631206	0.0143327
THAP4	0.337908	0.0144069
SSNA1	0.265954	0.0145694
ZSCAN16-AS1	-0.736302	0.0146226
PDXP	0.762276	0.0146331
SRI	0.297008	0.0147219
AL390728.6	-0.25085	0.0147677
ZSCAN26	0.404678	0.0150112
CSNK1G2	0.244609	0.0150699
TPT1	0.233784	0.0152345
FASTK	0.83135	0.0152967
AC025164.1	-0.930578	0.0156534
CBX1	-0.394755	0.0157202
DNAJC19	0.284527	0.0157542
MRPL30	-1.09551	0.0160084
ALS2	0.549094	0.0160127
THG1L	0.780717	0.016076
SLC25A23	-0.171597	0.016168
CHMP4B	-0.488228	0.0165098
EMP2	0.515578	0.0167773
DSCC1	0.559324	0.0167832
OTX1	0.127645	0.0168977
FBXO25	-0.435407	0.0170388
TMEM199	0.277298	0.0176704
DEDD	0.640909	0.0180869
ZNF114	0.189954	0.0180878
SHF	0.567309	0.0181292
NQO1	1.42645	0.0183467
POP1	0.607327	0.018474
ARL2	0.334442	0.0185969
FAM221A	0.55077	0.0191513
SLC25A22	0.570708	0.0191701
H2AFZ	0.234458	0.0199284
PTGES2	0.353408	0.0199362
INKA2	-0.150342	0.0201826
BTG2	-0.72237	0.0202443
PTPMT1	0.470519	0.0203526
UQCRC2	0.361899	0.0203773
HIST1H2AK	-1.17829	0.0205625
SEC61B	0.286889	0.0206934
FKBP10	-0.140846	0.0207003
SF3A2	0.259494	0.0208664
PET117	-0.485568	0.0209875
EIF3D	0.314116	0.0209877
ATP5MC2	-0.117698	0.0210037
TBCCD1	0.382349	0.0210188
AP003086.1	-0.841309	0.0211116
AC012358.3	-1.15813	0.0216105
SHOC1	-0.932089	0.0216989
PSME1	-0.565243	0.0217852
HIST2H2AC	-0.795194	0.0219796
SOX9-AS1	-0.480554	0.022012
SMN1	-1.04711	0.0223611
EGR1	-0.291987	0.0229709
GPM6B	0.259491	0.0229874
NFXL1	-0.198786	0.0231923
TENT4B	0.427099	0.0233649
RPS11	0.194295	0.02346
GPR162	0.608599	0.0237739
PIM3	0.895146	0.0238656
SIGMAR1	0.951422	0.0240189
RPS2	0.269992	0.024521
ISCU	-0.371458	0.0245535
RAE1	0.286883	0.0247545
CORT	-0.215453	0.024787
DLG5	0.311031	0.0248543
CHTOP	0.359043	0.0250047
STAT3	0.40069	0.0250835
OCIAD2	1.26568	0.0251948
COL4A1	0.658162	0.0252166
RPL18	0.274348	0.0256919
TEAD2	0.233494	0.0260162
WDR31	-0.142691	0.026041
SSBP4	0.572247	0.0266825
ATP6V1G1	0.346758	0.0267634
ZNF219	0.451051	0.0275818
SLC39A3	0.558997	0.0281611
HIST1H1E	-0.705023	0.0284998
MTCL1	0.470155	0.0287694
PDE5A	-0.585608	0.0287899
DYNLL1	0.27832	0.0290041
GET1	0.314631	0.0292491
ZNF155	0.355221	0.0292862
NDUFA1	-0.442818	0.029303
COA6	-0.349544	0.029385
ZNF140	0.612486	0.0294775
TIMM13	0.413175	0.0294891
BRD9	-0.246096	0.0300185
GFER	0.64693	0.0301269
GNL2	0.232473	0.0302527
RPS19BP1	0.396158	0.0302606
PSMD2	0.341968	0.0303101
HILPDA	0.460779	0.0308709
ALDH6A1	-0.347287	0.0310894
XRCC6	0.234589	0.0314195
SNX8	0.413053	0.031524
DDOST	0.387082	0.0322039
PELP1	0.46253	0.0322358
THAP2	0.44162	0.0325324
RPS10	-0.124941	0.032726
RNF139	0.353781	0.0328355
TAX1BP3	0.422992	0.0328622
UTP20	0.491755	0.0328806
DHRS7	0.164226	0.0332056
AC027644.3	0.609946	0.033498
PIGBOS1	0.254526	0.0338498
MRPS6	0.311783	0.0339401
ELOVL6	0.270826	0.0348838
RBM23	-0.586983	0.0349531
MTCH2	0.340155	0.035069
PDIA6	0.369609	0.0354814
CRIP2	0.357364	0.0355087
PPM1G	0.331962	0.0356756
LINC00863	-1.49806	0.0356808
SLC23A2	0.523276	0.0357134
TWISTNB	-0.411574	0.0358016
SRF	-0.171105	0.0359893
MTRR	0.65397	0.0360852
SEL1L	0.20426	0.036093
AL391069.2	-0.287776	0.0361838
FKBP7	-0.200867	0.0362802
CARD19	0.646544	0.0366264
HIST1H4A	-0.884762	0.0369838
AARS	0.152223	0.0370257
ATXN10	0.303286	0.0374144
SLC25A11	0.311992	0.0376906
LOXL1	0.315318	0.0385774
UBE2J1	0.470641	0.0386202
C7orf50	0.46892	0.0389018
IRF2BP1	-0.525526	0.0395669
COTL1	0.501413	0.0401465
BCL7C	0.403106	0.0410293
ZNF420	0.351066	0.0416487
SCNM1	0.2265	0.0416553
FKBP15	0.507111	0.0422389
CNIH2	0.381184	0.0428995
ARL1	0.543643	0.0430494
BRK1	0.305029	0.0430902
CAMK1	0.547815	0.0431516
NDUFC2	0.246115	0.043587
LINC01224	-0.404142	0.0436739
TP53I13	0.30774	0.0442408
SAAL1	0.281257	0.0449091
AKR1A1	0.148983	0.0460335
RAB11B	0.411754	0.0460565
KMT2B	0.57022	0.0461665
MEF2C-AS2	-0.293732	0.0462528
PPIE	0.310084	0.0467695
POLR3K	0.256355	0.0471424
GGPS1	0.290561	0.0474398
ZNF639	0.363289	0.0479315
LAPTM4A	0.386274	0.0484465
SNAP47	0.418135	0.0485799
CRLS1	0.284438	0.0494325
ANTKMT	0.420618	0.0502692
AL354892.1	0.392979	0.0503236
PGM1	0.281282	0.0504709
ZKSCAN2-DT	0.31304	0.0509993
SNRNP27	-0.481086	0.0515027
JRKL	-0.135644	0.0515195
CDK10	0.602239	0.0520698
SUPT16H	-0.282845	0.0522391
ADGRL1	-0.123577	0.0522754
PDLIM2	0.456252	0.0523178
NRSN2	0.880231	0.0523436
GNG11	-0.104915	0.0538161
COX10-AS1	0.326057	0.0544706
FBXO45	0.526349	0.0544973
INO80E	0.391964	0.0553522
FXR1	-0.263216	0.055516
TMEM203	0.369819	0.056709
THAP5	-0.415041	0.0570271
ZNF32	0.441881	0.0570617
CCDC84	0.331992	0.0577533
EIF6	0.34476	0.0578432
CEBPG	0.325763	0.0594985
TGFBRAP1	0.443939	0.0595177
MEPCE	0.799905	0.0596957
COX8A	-0.159228	0.0597242
PRADC1	0.350922	0.060355
ASB8	0.231039	0.0605109
EIF5A2	0.35845	0.0606502
DLST	-0.331786	0.0607099
EXOC7	0.329945	0.0612726
SEPTIN1	-0.340052	0.0619636
RALY	0.237492	0.062003
MRTO4	0.254177	0.0625514
TRMT6	0.604944	0.0628302
SNRNP35	-0.127833	0.0631107
MGAT4B	0.498055	0.063545
HEXB	0.4583	0.0638338
SURF1	0.484632	0.0638713
STK25	0.379098	0.064363
ANKRD49	-0.765978	0.0658474
PCBD1	0.554227	0.0661062
ARHGEF1	0.348117	0.0661193
PLIN3	0.196976	0.0664066
NUDT16L1	0.539113	0.0673111
ATRIP	-0.241138	0.0678471
SLC39A6	0.260483	0.0680111
MEX3B	0.205204	0.0685924
TGFB1	0.840533	0.0688507
DENND4A	0.488393	0.0688793
SNX16	0.196522	0.0692372
EFCAB14	0.283045	0.0693389
TSEN34	0.352555	0.0694318
PTRH1	0.633546	0.0703132
TIPRL	0.35247	0.0704947
CNOT11	0.415351	0.0717441
RPL3	0.255374	0.0720565
AP000442.1	0.350029	0.0723506
PRPF31	0.394055	0.0723721
ZNF821	0.243026	0.0732616
CLNS1A	0.338931	0.0733567
CUTA	0.387081	0.0741514
GNPTG	-0.206712	0.0743448
DDX41	0.887911	0.0752945
KATNB1	0.485693	0.075302
COPG1	0.599185	0.0754956
CCDC124	0.365977	0.075925
FLCN	0.635297	0.0763879
UBFD1	0.527924	0.0766319
MCFD2	0.377673	0.0773101
ALG11	-0.198507	0.0774276
MRPS2	0.819371	0.0775004
KANSL3	-0.264396	0.0775441
RPLP0	0.188547	0.0777425
MTERF2	-0.308818	0.0780634
DRG2	0.471152	0.0798335
SNRPG	0.101645	0.08099
PAM16	0.641471	0.0826848
BABAM1	0.258581	0.0826989
TRAPPC3	0.357104	0.0831776
AC007952.4	-0.209787	0.0838708
AC010359.3	-0.277767	0.083914
TRIM56	0.245895	0.083926
ZCWPW1	-0.293771	0.0841795
PSMD13	0.370526	0.0850263
ANO8	0.221755	0.0850426
SF3B6	0.24045	0.0869083
WWC3	0.409658	0.0870803
C17orf53	0.12775	0.0873387
HSP90AB1	0.241769	0.0887984
ZNF195	-0.389955	0.0888835
ATP5MG	0.171782	0.0891025
ZFP37	0.194154	0.0911118
USB1	0.768317	0.0916432
SELENOT	0.476997	0.0918986
HMGN3	0.245184	0.0928241
COPRS	0.433604	0.0942721
MRPL47	0.391187	0.0942928
EIF2B2	0.509064	0.0952693
CES2	0.544531	0.0959494
RASSF1	0.304532	0.0966659
LINC02696	-0.662548	0.0971566
AP3D1	0.276117	0.0987128
AL035071.2	-0.233071	0.0997545
BTN2A1	-0.421324	0.100201
OPN3	0.251752	0.100497
PYM1	0.193199	0.102408
DLG4	0.482557	0.102843
TACO1	0.840861	0.103205
PLEKHJ1	0.404482	0.103588
CCDC115	0.763027	0.104213
ZNF700	0.610694	0.1043
TMLHE-AS1	-1.08747	0.104691
ANKMY2	0.132057	0.105839
WRAP53	0.202673	0.106094
CTDSP2	0.296614	0.107759
NABP2	-0.16353	0.108246
AC104827.1	-0.984739	0.109478
AC016831.7	0.250993	0.109583
NUDT22	0.359164	0.1098
RBM45	0.687093	0.11045
PSMG1	0.208091	0.110552
SNHG29	0.279852	0.11066
DUSP3	0.941116	0.111272
LRRC47	0.650704	0.111905
STARD3	0.436896	0.112437
ARMCX6	0.515738	0.112644
RNF7	0.173209	0.113293
LINC01315	-0.144137	0.114027
CPSF7	0.296214	0.114042
PHKG2	-0.470758	0.115374
NPHP3	-0.26311	0.115658
USP39	0.302901	0.116808
PHYKPL	0.412964	0.117598
COX6B1	-0.252858	0.11817
COX17	-0.530485	0.118658
ABHD4	0.211463	0.11907
GPR19	-0.696847	0.119174
ZNF529	0.473937	0.119828
AC087854.1	-1.74306	0.120145
ERP29	0.420156	0.120235
TMEM183A	0.240618	0.120773
PRPF38A	0.340487	0.121164
FBXW2	0.24272	0.122566
CCDC85B	0.440183	0.122642
MED15	0.340278	0.122751
ZNF337	0.147986	0.123796
NPM3	0.619519	0.124551
ARHGDIA	0.321114	0.124694
AL161772.1	0.470938	0.126249
MRPL38	0.278387	0.126614
GSPT2	0.115788	0.127011
LINC02693	0.145303	0.127307
SEC16A	0.589945	0.12762
ZNF200	-0.138742	0.128203
TMEM208	0.22008	0.128407
PEF1	0.610675	0.128421
KTN1	-0.226785	0.128575
AKT1	0.25075	0.129167
CREBL2	0.280961	0.129451
MRPL34	0.232173	0.129575
CSRP2	0.35611	0.130464
DEAF1	0.295531	0.130753
EEF1G	0.217989	0.131148
NOVA2	0.254431	0.132454
EMC1	0.491587	0.132769
RBM18	0.351099	0.133021
BAG1	0.103855	0.13339
KIF22	0.417883	0.133679
DCAF17	0.231886	0.133737
MKKS	0.394274	0.136099
CENPT	0.356761	0.136984
SNX12	0.627759	0.137024
SSRP1	0.244353	0.138558
CRCP	0.257797	0.138695
SMCR5	-1.07175	0.138932
SMS	0.138276	0.139356
ZFPM1	0.849091	0.139377
MAEA	0.558547	0.142362
C2orf68	0.254795	0.142519
MIGA1	-0.400152	0.142631
ODC1	0.272582	0.143146
CXCR4	0.538911	0.14315
BCAS2	0.265852	0.14318
CAHM	0.166913	0.14701
PCDHB2	-0.532267	0.147733
CCZ1B	0.122084	0.148158
NAA10	0.400234	0.149335
CHCHD3	0.330015	0.151504
COQ10A	0.381627	0.151748
AP1S2	0.395861	0.151913
WRNIP1	0.514718	0.152073
CCDC189	0.661864	0.152903
PSTPIP2	-0.216546	0.153295
PLIN2	-0.274596	0.153556
C9orf72	-0.150523	0.155173
ZBTB33	-0.521172	0.157011
DDX59	0.117795	0.157529
SAFB2	0.465274	0.16001
MLLT6	0.234566	0.160544
PCSK7	0.514465	0.160601
HIST1H2BL	-1.00495	0.161288
ID2	0.517802	0.164534
GNA12	0.389987	0.164686
CCDC144A	-0.438211	0.165172
ZNF354A	-0.145592	0.165727
ORC5	0.312607	0.166258
AC109460.2	0.535465	0.166516
CYBC1	0.411308	0.166654
PDPN	0.693264	0.167578
SDHD	-0.450277	0.16931
PKMYT1	0.125955	0.17118
ZNF281	0.281563	0.172042
RIC8A	0.407677	0.172199
MRPL20	0.332749	0.172305
CTSD	0.469493	0.173504
HPS5	0.274189	0.174033
RRP8	-0.108712	0.174248
ADRM1	0.264654	0.174368
VPS72	0.338751	0.179223
TCOF1	0.303628	0.180109
MRPS10	0.374927	0.18129
AC011900.1	-0.780711	0.182487
GMFB	0.184875	0.182712
TCEAL9	-0.136119	0.183134
MSANTD4	0.359027	0.185497
PKIA-AS1	-1.15789	0.187265
SDF2	0.261729	0.187338
AC093323.1	0.542899	0.187551
TMEM129	0.470293	0.188584
ATP2A1-AS1	-0.16421	0.188604
RPS5	0.214955	0.19013
MLH3	0.267316	0.191013
WSB2	-0.254541	0.191778
CENPQ	-0.640153	0.192284
TOPORS	0.147446	0.192551
GPAA1	0.547531	0.193329
HNMT	-0.660375	0.193815
NIT1	0.244338	0.194429
STRN4	0.161202	0.1959
AL356805.1	-0.212471	0.197629
ABCD4	0.652607	0.197865
ZC3HC1	0.44936	0.199722
FBXO7	0.480165	0.200922
LPCAT3	0.410928	0.202091
SNF8	0.27971	0.20234
RPS3	0.19668	0.208817
SNX27	0.370102	0.210508
MSANTD2	0.208526	0.211532
NRBP1	0.388486	0.214817
ATP5MPL	-0.368103	0.218669
TTC32	-0.459401	0.220635
ZNF543	0.774068	0.221956
HSPA14	0.383608	0.222225
COQ2	0.185307	0.223643
DESI1	0.347864	0.223696
CSNK1E	0.26464	0.223956
SOX11	0.260325	0.225345
FZD1	-0.753105	0.225688
PPRC1	0.469763	0.226208
ABHD8	0.443069	0.226582
JPT1	0.270018	0.229046
HIST1H4H	-0.759737	0.230101
CDCA4	0.424445	0.230472
ZNF529-AS1	0.597639	0.232764
CCDC65	0.465705	0.234016
SLC35A4	1.22917	0.234841
CCNT1	0.204095	0.235476
SCRN2	0.883343	0.235809
SAT2	0.373242	0.239811
M6PR	0.338823	0.239937
FAM50A	0.377407	0.241599
ERLIN1	0.203089	0.241703
TMEM240	0.201455	0.243193
ZBED3	0.373006	0.246916
CYB5R1	-0.41057	0.247672
AP002360.1	0.545775	0.252509
HSF1	0.680526	0.254049
OSGEPL1	0.339094	0.254337
TBPL1	0.306391	0.254886
MBD2	0.160755	0.255381
UGDH	0.275488	0.255788
NAPA	0.197324	0.25587
C20orf27	0.582663	0.256087
GSTO1	0.491921	0.257048
PAXX	0.297382	0.258005
SLC35B3	-0.173386	0.258399
PCGF6	-0.234631	0.26108
POFUT1	-0.113569	0.261102
SAP30L	0.321738	0.26305
SF3B4	0.406992	0.264617
HRAS	0.459998	0.265595
PRKAR1A	0.146301	0.265701
PRRC2A	-0.467141	0.268045
TIMP1	0.599871	0.268069
CHRAC1	-0.954562	0.268449
APLP2	0.35514	0.271446
CCDC144NL	-0.231605	0.271679
SRSF3	0.135257	0.271838
MRPL43	0.305807	0.272001
ZNF737	0.281376	0.273246
ERH	0.148229	0.273456
RRP36	0.331762	0.273572
HAGH	0.424867	0.273858
MAF1	0.266443	0.274006
ARHGEF25	-0.51698	0.27536
TEDC2	0.444989	0.275404
SNRNP48	-0.175294	0.275862
CUL1	0.357965	0.277081
ZNF335	0.240451	0.291071
SNHG12	0.301584	0.294881
POLR3A	0.175947	0.2985
BAG5	0.135425	0.300071
SUPT4H1	0.308087	0.300985
CDK5RAP1	0.290301	0.302174
SPNS1	0.488107	0.30436
GOT1	0.628441	0.304846
EID1	0.169862	0.305045
THYN1	0.257052	0.307763
SNHG1	0.330244	0.30806
DDX54	0.816877	0.310224
PGM3	0.192157	0.312114
MRPL28	0.401184	0.313095
AC008525.1	0.435168	0.315588
NBPF12	0.297794	0.315768
TAMM41	0.620606	0.317801
BAD	0.340392	0.318753
FCF1	-0.409369	0.319917
TAPT1-AS1	-0.106603	0.320591
RHBDL3	-0.143132	0.320992
TAOK2	0.783946	0.322398
HLCS	0.473251	0.323962
UQCRH	0.220103	0.324572
TNFRSF12A	1.26831	0.32797
MRPL39	-0.271022	0.329498
KYAT3	0.371698	0.330556
WBP2	0.47451	0.333308
ATP6V1C1	0.29551	0.334163
TMEM70	0.385327	0.335439
ALG6	0.329675	0.341687
HARS	0.463765	0.346861
YIF1A	0.444242	0.347235
RCE1	1.06809	0.351267
NEK4	0.252016	0.351377
BNIP2	0.172861	0.35289
PCMTD2	-0.588812	0.353792
C11orf74	0.489052	0.355607
POMP	0.201999	0.356676
TRAPPC2L	0.396409	0.358708
PHLDA1	0.576634	0.363707
GUSB	0.274013	0.364237
MRPL40	0.224645	0.365225
C1orf174	0.500099	0.368255
INTS10	0.468427	0.370588
METTL16	0.151602	0.372862
DMAC2	0.398974	0.379727
PER3	-0.71762	0.380207
POLR2E	0.393178	0.383957
RMND5A	-0.272603	0.384185
HDGFL2	0.168458	0.386267
LSM10	0.383643	0.38741
MED30	-0.291737	0.389501
URM1	0.372722	0.391804
TIMM17A	0.214051	0.392598
HIST1H1B	-0.711163	0.398104
TRAPPC12	0.628643	0.400163
NRARP	0.295435	0.401948
EAPP	0.288147	0.402155
ATP6V1B2	0.338825	0.407184
TMEM126A	0.473034	0.408338
MRM2	0.436564	0.409592
CDT1	0.201185	0.410288
MTA2	0.39445	0.410603
NDUFAF8	0.325977	0.410955
RNASEH1	0.109025	0.414966
ZNF266	0.558239	0.415032
DUSP14	0.106417	0.416258
CSTB	0.329804	0.416674
AC008443.5	-1.23868	0.417571
SNRPD1	0.258951	0.417621
PRKACA	0.105699	0.418448
RDH14	-0.34247	0.424196
MIR762HG	-0.324714	0.429568
TMEM141	0.505629	0.433367
EIF2AK4	0.37496	0.433606
NDP	0.608056	0.43754
NEMP2	-0.557877	0.438753
PSMC5	0.337169	0.442707
AC124016.1	-0.170418	0.443397
HIST1H3E	-0.142691	0.444639
SPAG7	0.266357	0.446346
CIAO1	0.421827	0.446755
PTCD3	0.383997	0.447382
TM2D1	0.225273	0.447926
RBMX	-0.136862	0.450274
NOTCH1	0.360644	0.454103
SNRPA	0.380798	0.459977
PDIA3	0.301506	0.460396
NELFCD	0.297986	0.464295
C12orf75	0.345844	0.474396
TMEM11	0.274969	0.476709
PODXL2	0.241302	0.478804
COG3	-0.139975	0.479802
TMEM132A	0.671864	0.485367
AC004039.1	-0.500562	0.487943
AC009403.1	-0.377346	0.489798
BIVM	0.316601	0.494777
AIMP2	-0.136072	0.495018
AC010260.1	-0.760778	0.49626
AL162411.1	0.332468	0.49651
PLA2G12A	-0.162174	0.498736
EIF4H	0.28818	0.499012
ZYX	0.467595	0.499941
HFM1	-0.307106	0.503067
RNF26	0.700018	0.506984
PFKL	0.583379	0.507072
CNTFR	0.23887	0.510103
CDK11B	-0.104865	0.511327
PAGR1	0.30902	0.511848
AC096741.1	-1.29459	0.512601
SLC35A1	-0.232775	0.514075
SPG21	0.182998	0.517307
NID1	0.409943	0.528764
MRPL32	0.10445	0.529301
CYB561D2	0.531637	0.52982
LINC01963	1.039	0.530394
KCNMB3	0.303801	0.532533
C5orf30	0.265171	0.534048
PABPC4	0.30962	0.53536
CENPU	-0.418128	0.540461
MCRS1	0.429001	0.544604
IL3RA	-0.465288	0.548887
IFI27L2	-0.363661	0.549194
IFRD2	0.907256	0.550973
EIF3J-DT	-0.413746	0.556342
SLC3A2	0.386332	0.556467
CDC37L1	0.241284	0.561029
SURF2	0.28814	0.562435
MAT2B	-0.564891	0.566596
CTXN1	0.16035	0.569141
CD151	0.359345	0.569179
ZDHHC16	0.388199	0.573695
AKAP8L	0.400274	0.573975
ETFRF1	0.300864	0.574812
RASSF8-AS1	0.24488	0.577552
DDX39B	0.286333	0.579534
ARPIN	0.150868	0.583741
AKIP1	0.431557	0.589723
TMEM243	-0.364514	0.595795
ZNF623	0.366572	0.596706
LEPROT	0.371236	0.597286
HIST1H1D	-0.73372	0.599772
TIGD5	0.438208	0.600149
LPCAT4	-0.520387	0.601832
PNKP	-0.105163	0.602041
NUDCD1	-0.141251	0.602957
ARIH2	0.268972	0.604343
TMEM140	-1.37331	0.609742
PLPP3	0.309341	0.612034
UBE2F	0.242216	0.612217
IQCH	0.607149	0.612842
SMUG1	0.709219	0.620025
SRD5A1	0.406933	0.620056
SRSF7	0.230107	0.622653
SEC22B	-0.259177	0.62456
ESRRG	0.729107	0.626369
HIST1H2BF	-0.860432	0.626482
EDRF1	0.209367	0.628721
GRAMD1A	0.217935	0.629351
AC012146.1	-0.396428	0.629593
APBB1	0.373991	0.629638
BBS1	0.474184	0.63171
ZFP30	-0.208282	0.637733
RPP40	0.540536	0.638607
PRDX6	0.351781	0.641004
U2AF1	-0.334399	0.641214
ZNF852	-0.147959	0.642198
PEX10	0.54626	0.644889
TM2D3	0.117123	0.64514
CYB5D2	0.505612	0.645532
ZNF605	-0.103367	0.645941
KLHL15	-0.261708	0.646091
RBPMS	0.452297	0.649563
RNF166	0.744753	0.649926
BRD4	0.263479	0.650177
ACVR1B	0.137519	0.651315
DNAJB12	0.162117	0.651389
BOD1	0.326945	0.653304
C12orf29	-0.545616	0.655543
NIPSNAP1	-0.203582	0.658137
SPTBN2	-0.130198	0.65904
HLA-E	0.577045	0.660345
CCDC59	0.26842	0.661533
CDC26	0.35082	0.661822
RPIA	0.392035	0.662618
CLUAP1	0.371825	0.666224
PARP4	-0.123532	0.670682
ZW10	0.537749	0.673394
NAIP	-0.469006	0.676658
CACUL1	0.453561	0.688398
FAM168B	0.342556	0.689292
RAB2B	0.339722	0.690309
MICAL1	0.298894	0.692924
PURG	0.316032	0.697612
ECI1	0.390398	0.698057
DNAJC18	0.233953	0.698091
THOC5	0.116519	0.700682
GOSR1	0.18558	0.707443
BBIP1	0.275912	0.709199
TMEM94	0.646681	0.713843
ZNF787	0.386333	0.722709
FDX2	0.308754	0.728133
BTBD8	0.237598	0.728861
AGGF1	-0.296485	0.729482
VDAC3	0.295225	0.730847
STAG3	-0.6066	0.732796
MFN2	0.530314	0.73485
ZNF274	0.219939	0.738187
YIPF1	0.591214	0.738205
AL355075.4	-1.04718	0.738224
VAMP3	-0.14449	0.742788
METTL14	0.282619	0.743943
TXNDC12	0.237021	0.747228
RPE	-0.249434	0.747971
PGS1	0.573882	0.748322
NFKBIL1	0.309309	0.74835
UBLCP1	0.317903	0.748859
ZNF442	-0.425805	0.752135
AC092567.1	-0.364833	0.754354
C17orf49	0.352684	0.754676
ANKRD16	-0.247253	0.75955
DVL2	0.507061	0.760014
GOLT1B	0.434599	0.760789
AC023389.1	-0.597693	0.761087
MAU2	0.382552	0.762845
CTSB	-0.383513	0.765325
DPH6	0.333949	0.768478
TEX261	1.09851	0.77071
SCRN3	-0.245545	0.771975
LEMD1	0.485843	0.772033
TUBA1A	0.17871	0.772835
NEK7	0.146125	0.77389
RNF34	0.312027	0.775332
FOSB	0.263148	0.776366
CENPB	0.434799	0.77981
THAP9	-0.470699	0.784152
NSFL1C	0.336254	0.790646
CIAO3	1.12666	0.795883
LMBRD1	0.150152	0.800864
TMSB15B	-0.113954	0.803787
PEX26	0.264476	0.807592
GUCD1	0.517912	0.813541
C1orf54	-0.464417	0.814616
RPS16	0.176701	0.815577
NDUFV1	0.341971	0.817797
USE1	0.423705	0.818476
TTC5	0.264588	0.820169
HDHD5	0.22422	0.827639
CACNG8	0.222929	0.828159
AC008771.1	-0.338738	0.834489
SLC1A6	0.197927	0.849523
KIAA0355	-0.358143	0.851619
SIVA1	0.27839	0.860503
PEMT	-0.159689	0.866353
IPMK	0.377153	0.86685
RPL7	0.200341	0.877539
AL590617.2	0.749658	0.879964
CTNNBIP1	-0.274516	0.883941
SLC9A8	0.36098	0.884196
RIOK3	0.113512	0.885981
MRPL24	0.549496	0.886996
BSCL2	0.456627	0.89307
NME4	0.395646	0.894431
GAK	0.385523	0.897609
ZBTB39	-0.75685	0.903326
PRC1-AS1	-1.12049	0.904622
BAZ2A	0.205197	0.924289
SNX30	0.435665	0.926525
SMNDC1	-0.181952	0.931022
SSB	0.254637	0.932698
MRPS14	0.279155	0.936617
SNX9	0.318795	0.93709
RAB9B	0.355086	0.939285
TRAPPC11	0.268792	0.94211
CCND3	0.651792	0.94614
VSIG10	0.118961	0.946702
RBX1	0.165482	0.947021
ORMDL3	0.431512	0.948536
RNF114	0.320051	0.951168
NDUFB3	-0.370112	0.951406
C14orf132	0.14545	0.951834
LSM2	0.232016	0.95196
SDF4	0.247918	0.95678
SLC25A1	0.229799	0.958627
UCP2	0.204546	0.958933
GAN	0.310097	0.96143
APMAP	0.320693	0.968183
NUP43	-0.199131	0.970354
KRBA2	-0.252997	0.977467
VPS13B-DT	-0.320023	0.980076
CTDSP1	-0.898655	0.984837
PLRG1	0.26446	0.990639
RFX2	0.276427	0.994688
MAPKAPK5-AS1	0.400747	0.998734
PPIH	0.341781	1
SMIM20	0.140248	1
TKT	0.293787	1
ZDHHC12	0.833819	1
TRAPPC1	0.29311	1
SKA1	-0.199389	1
PPP1R15B	-0.113788	1
POP4	0.539108	1
ZNF620	0.139908	1
SLC11A2	0.208423	1
MARS	0.233071	1
ANAPC11	0.131395	1
AP000787.1	-0.606747	1
ATP5PD	-0.409164	1
IRF2	0.21539	1
MAN2B2	-0.789716	1
TMEM99	0.768055	1
INTS14	0.279917	1
IDH1	0.397839	1
ERBB2	0.48434	1
BRPF3	0.757943	1
COA5	0.293855	1
PSPH	0.161076	1
ZNF611	-0.345514	1
CNOT9	0.221079	1
PDK2	0.238609	1
CPOX	-0.36985	1
PDHA1	0.31314	1
C8orf33	-0.191608	1
HNRNPA1P48	0.289726	1
C6orf226	0.340267	1
IRF2BPL	0.304715	1
ST7-AS2	0.252426	1
RAB40B	0.386243	1
FILIP1L	-0.590527	1
LRRC37A3	-0.343116	1
EIF2D	0.494692	1
MED6	0.313353	1
CAMK2G	-0.552884	1
UNG	-0.357776	1
NUS1	0.303532	1
HADHB	0.313179	1
BMI1	0.277832	1
VPS26C	0.425195	1
VHL	0.19622	1
NUMBL	0.633221	1
NOA1	-0.213396	1
SFRP4	-1.18507	1
PRR34-AS1	-0.788069	1
ZNF394	0.427869	1
SURF6	-0.176422	1
TRMO	0.797029	1
TAF12	0.323052	1
AC027698.1	-0.464794	1
NDEL1	-0.239856	1
INTS5	0.731104	1
TAZ	0.609723	1
AC009107.2	-0.52889	1
ZFYVE21	0.301107	1
PDPR	0.460842	1
NAP1L5	-0.176808	1
SLC37A3	0.33947	1
PDCD2L	0.374255	1
STIP1	0.274192	1
MRPL54	0.269055	1
AC007262.2	-0.796924	1
MRPL18	0.335872	1
AL021155.5	-1.2507	1
CDK5RAP3	0.296404	1
SPG7	0.214674	1
MANEA-DT	-0.26996	1
EPRS	0.3167	1
TBC1D17	0.70664	1
AC130324.2	0.116841	1
SNX18	0.103009	1
ORMDL2	0.525049	1
ITPRID2	0.185853	1
PROSER1	0.352131	1
TOR1AIP2	-0.116543	1
POLR2H	0.354794	1
RPS27L	0.248995	1
CEBPD	0.784747	1
CEP104	0.343533	1
HEG1	0.350395	1
LYRM7	-0.253748	1
TMEM9B	0.210314	1
ZNF486	-0.239758	1
AREL1	0.401885	1
CDC123	0.14432	1
NEIL2	0.697619	1
RNF167	0.418035	1
MIER2	0.184278	1
BCL2L2	-0.341604	1
CCNY	0.306491	1
RAB35	0.556958	1
JUND	0.258071	1
GNB5	0.24633	1
DDX19B	0.159059	1
KCTD17	0.422614	1
SMC4	-0.215339	1
PLCXD1	0.15798	1
UBA52	0.128059	1
GOLGA7	0.332425	1
MRPL49	0.414568	1
AMN1	-0.351176	1
XRCC3	-0.950167	1
TXNDC9	0.214785	1
MMGT1	0.197283	1
PIH1D1	0.207332	1
AL122035.1	0.198384	1
SELENON	0.278318	1
PEX13	0.144516	1
ZNF501	1.17087	1
DNTTIP2	0.182884	1
SDR39U1	0.275828	1
TRIM52-AS1	-0.146242	1
AC008543.1	-0.314514	1
DGKD	-0.154974	1
TRIM26	0.100568	1
KIAA0753	0.270806	1
FAM160B1	0.122982	1
NR4A1	-0.597754	1
ZBTB8OS	0.19156	1
ACSL3	0.394792	1
SASS6	0.22285	1
ASIC1	-0.362126	1
PFN1	0.24694	1
MTFR1L	0.269861	1
NIT2	0.282808	1
ENO2	0.282159	1
ENDOV	0.171888	1
FBXO10	0.364507	1
ASCC1	0.321927	1
ACD	0.898738	1
ZNF724	-0.316103	1
TEX264	0.327242	1
GAPDH	0.203829	1
NDUFAB1	0.334788	1
GALK2	0.499897	1
AK2	0.295492	1
MED25	0.391753	1
TFCP2	0.213923	1
FAM174C	0.580308	1
WARS2	-0.267499	1
H2AFX	0.27111	1
AAR2	0.855698	1
ITGA7	0.644765	1
PES1	0.284627	1
ATG4A	0.625577	1
NPHP4	0.359513	1
ZNF595	0.262656	1
DCTN3	0.257453	1
ZKSCAN7-AS1	-0.275617	1
RPL26L1	0.126335	1
MPG	0.198257	1
RIT1	0.202314	1
SNRPA1	0.382269	1
RDH11	0.234971	1
DMAP1	0.308809	1
RXRA	0.349113	1
ZNF764	0.267825	1
EIF1AD	0.439408	1
SLC6A1	-0.795062	1
PNPT1	-0.24062	1
CLN8	0.526229	1
C1GALT1C1	0.358796	1
LENG8-AS1	-0.400993	1
A2ML1-AS1	-0.808542	1
AP2A1	0.483932	1
MRPL17	-0.279862	1
ALKBH5	0.2373	1
SPIN2B	0.123696	1
HDAC3	0.374092	1
SMARCA4	0.214197	1
CCDC90B	0.240178	1
THAP11	0.48449	1
RASSF4	-0.328572	1
COQ5	0.348349	1
AUP1	0.43192	1
DDX49	0.26362	1
SLC16A9	0.233133	1
RABIF	0.375376	1
AC010976.1	-0.483586	1
PDLIM7	0.328532	1
PIAS2	0.210512	1
PSMB8	0.209252	1
RP9	0.397632	1
RAB27A	0.233211	1
SLC41A1	0.254013	1
NONO	0.243317	1
PANTR1	0.192673	1
RNPEP	0.371429	1
DEXI	0.880282	1
ZRANB2	-0.319739	1
SEC13	0.296994	1
MCUB	0.369771	1
THUMPD2	-0.160431	1
DHRS13	0.374088	1
DYRK4	0.122298	1
SAC3D1	0.323673	1
VAC14	0.195633	1
BAG3	-0.785976	1
TRIM22	-0.298081	1
UGDH-AS1	-0.181237	1
AC005480.1	-0.340809	1
GRN	0.56973	1
CDIP1	0.235388	1
TMEM19	0.113495	1
ZFAND1	0.98414	1
PTX3	0.118122	1
SEC23B	0.388084	1
GFM1	0.163383	1
SLC39A1	0.48068	1
LRRC59	0.311477	1
MRPL22	0.224802	1
ABHD17C	0.616872	1
GATD3B	-0.111536	1
AP001011.1	-0.602114	1
NCBP2	0.315618	1
RALA	0.20207	1
TCTN3	0.118308	1
DCK	-0.606541	1
CCNJ	-0.574715	1
TMEM41B	0.200748	1
AC011043.1	-0.685388	1
ELMOD2	-0.180556	1
MAGED2	0.250995	1
POLR2G	0.16445	1
ZNF883	-0.298031	1
TTYH3	0.259541	1
HAUS8	0.199589	1
FAM149B1	-0.235547	1
PALM	0.224016	1
ULK1	0.609326	1
TSPAN4	0.311919	1
TUBB3	0.396785	1
BAX	0.332812	1
BCAR1	0.457614	1
MVB12A	0.212496	1
HIST1H3G	-0.585283	1
SLC44A2	0.239142	1
SELENOH	0.174637	1
METTL5	-0.388433	1
COX7A2L	0.309367	1
MDP1	0.356335	1
FIBP	0.152131	1
MED22	0.774979	1
CD276	0.336066	1
PRPF18	-0.101336	1
TMEM222	0.323274	1
CNPY2	0.274708	1
PBK	-0.417596	1
TMEM59	0.362368	1
LAGE3	0.383552	1
PPP4C	0.283723	1
RWDD4	0.271885	1
MYO19	-0.320188	1
CYP2R1	-0.216366	1
ANXA7	0.148911	1
TRAPPC6A	-0.366338	1
OGFOD3	0.500283	1
ZMYND19	0.237305	1
NAXE	0.133115	1
DYNLRB1	0.288962	1
HEXD	0.381459	1
SLC35A3	0.20581	1
CLN3	0.392126	1
KRCC1	-0.139134	1
HIST1H3F	-0.792911	1
ZNF417	0.481447	1
NFRKB	0.318591	1
GFM2	-0.299818	1
ALG10	0.187185	1
CAAP1	-0.154453	1
FPGS	0.322617	1
RNF187	0.375901	1
WDR75	0.144219	1
LYRM1	-0.23833	1
INAFM1	0.320851	1
MAP7D1	0.276444	1
SVIP	-0.196135	1
ERAL1	0.296743	1
SCO1	-0.114084	1
TMBIM6	0.19759	1
OMD	-0.727677	1
CD164	0.43918	1
NSA2	-0.448906	1
CRYL1	0.414024	1
TMEM158	0.435745	1
CDC37L1-DT	-0.84568	1
SEC61A1	0.253049	1
GRIK5	0.116689	1
AC060809.1	-0.625508	1
MIEF1	0.541421	1
ZNF805	-0.564879	1
LINC01980	-0.326868	1
UBE2J2	0.2144	1
NFKBIB	0.391738	1
FEM1B	0.243718	1
NDUFAF5	-0.157822	1
HIST2H2AB	-0.940726	1
AGL	0.753241	1
ANKRD52	0.240241	1
RECQL4	0.580614	1
TRMT61B	0.423097	1
PRKCQ-AS1	0.430962	1
NEDD1	-0.179128	1
NLGN2	0.316482	1
MIF4GD	0.469621	1
DENND6A	0.151147	1
NUDT5	0.356903	1
CCDC58	-0.45348	1
CDC16	0.173166	1
PSMA2	0.211611	1
AATF	0.14149	1
PEX1	0.427543	1
LMAN1	0.141881	1
CPXM1	-0.167648	1
ACAD8	0.563996	1
MAN1C1	0.346474	1
IMPAD1	0.42347	1
NDUFV3	-0.283897	1
PMS2	-0.153128	1
CIAPIN1	0.479	1
RPA1	0.283565	1
SNRPC	0.226619	1
SLC4A2	0.652694	1
NUP35	0.3151	1
TCFL5	-0.256869	1
AC008969.1	-0.152926	1
ATP1A3	0.333106	1
NOTCH2NLA	-0.705849	1
RPS9	0.20943	1
DEPDC5	-0.120231	1
ZNF606	0.332804	1
TMEM268	-0.104197	1
AC092683.1	-0.502252	1
AL354696.2	-0.571949	1
ANKRD9	0.405052	1
SMG9	-0.246366	1
LRP4-AS1	-0.872224	1
B3GALNT2	0.299204	1
ANP32A	0.235024	1
SUGP1	0.293542	1
AC087190.1	-0.387814	1
MIDN	0.320062	1
TIMM21	-0.173091	1
TRIM47	1.13529	1
DNAJB1	0.343031	1
AC020915.2	-0.285916	1
UBE2Z	0.336114	1
MRPS9	0.372171	1
ATP6V1E2	-0.164724	1
AP4S1	-0.514989	1
MKNK1	-0.137764	1
PLAA	0.287453	1
TMEM259	0.478715	1
SNRK	0.113244	1
MANEAL	0.782402	1
YWHAQ	0.168132	1
SYPL1	0.487402	1
AC132807.2	0.416995	1
BRI3BP	0.130455	1
GRINA	0.302355	1
AC006059.1	-0.828306	1
COA4	0.305467	1
ZNF732	-0.430847	1
VCAN-AS1	-1.31047	1
RFXANK	0.147702	1
RING1	0.54095	1
IFT57	0.305711	1
ZNF300	0.18192	1
PCBP4	0.397375	1
ZNF358	0.217067	1
SALL2	0.412731	1
NCK1	-0.189028	1
LRRC42	0.324193	1
AC090692.1	-0.121386	1
RTN3	0.114175	1
KAT5	0.525959	1
PIGB	0.258665	1
KHDRBS1	0.144971	1
SPRTN	0.375973	1
TMEM160	0.366437	1
PEX7	0.508816	1
AC008957.2	-0.342277	1
CDK2AP2	0.243785	1
RPL29	0.250257	1
FXR2	0.407895	1
ADPRHL2	0.445123	1
RNF185	0.339086	1
ARF3	0.252533	1
DIPK1B	0.171636	1
SBNO2	0.193878	1
ZNF703	0.813011	1
ARMCX2	0.600125	1
TSKU	1.05516	1
RRP9	0.539844	1
UBTF	0.272983	1
ABHD6	-0.583974	1
ANKRD36B	0.236111	1
TMCC1-AS1	-0.186299	1
TSPAN3	0.229899	1
RNH1	0.34317	1
KNOP1	-0.265028	1
ECD	-0.25238	1
SHKBP1	0.603826	1
TAF10	0.225916	1
PSMC6	0.204948	1
MTIF2	-0.347095	1
FAM3A	0.403079	1
OTUB1	0.265921	1
CD59	0.266768	1
UFC1	0.129026	1
MRPS16	0.166386	1
SIAH1	0.36787	1
EGLN2	0.426045	1
EXT2	0.241836	1
ERCC6L2	0.341065	1
USP12	0.210878	1
BCL2L1	0.506448	1
ATAT1	0.243226	1
ANAPC15	0.311993	1
CLIP3	-0.339323	1
ALKBH7	0.175819	1
DRAM2	0.185022	1
FAM217B	0.4598	1
PRPF19	0.364239	1
PXDC1	0.741659	1
WDR13	0.493293	1
NFIL3	-0.248497	1
GNAI3	0.227474	1
SFXN4	0.179042	1
PLK4	-0.192691	1
MYDGF	0.198167	1
FBL	0.253757	1
PDCD6	0.266454	1
HIST1H2AB	-0.995733	1
CNEP1R1	0.141589	1
AC108134.2	-1.61501	1
KDM5C	0.254207	1
HIST1H2BO	-0.930158	1
ARNTL	0.443311	1
SRCIN1	-0.184408	1
PHC2	0.274632	1
TSNARE1	-0.942966	1
PEG10	-0.789093	1
PCID2	0.34724	1
UBA2	0.299057	1
CDC37	0.31298	1
CSNK1D	0.391128	1
NAPG	0.178483	1
CRTC3-AS1	-0.153589	1
KIF7	-0.677076	1
MESD	0.277809	1
ARFGEF2	0.299906	1
HTRA1	0.304284	1
RTL8A	0.659572	1
FDX1	-0.166768	1
ZNF287	0.14118	1
ZDHHC9	0.240141	1
YAE1	0.524976	1
ERV3-1	-0.459595	1
AC009630.1	-0.884833	1
ZNF594	0.551025	1
PPP1R7	0.434046	1
FIGNL1	0.514294	1
SNHG10	0.458201	1
SERF2	0.173743	1
AL109824.1	-1.06926	1
MITD1	-0.39568	1
EFS	0.145974	1
EXOSC1	0.161646	1
ZNF577	0.457888	1
SUMO2	0.158974	1
ARL4C	0.288423	1
PPWD1	0.388712	1
AC008750.7	0.837687	1
HIP1R	0.62291	1
EZR	0.33267	1
HIST1H3H	-1.03701	1
ADO	-0.328946	1
PSRC1	0.329884	1
MAIP1	0.261016	1
C1orf56	1.00589	1
USP22	0.267915	1
PARN	0.257426	1
TMEM54	0.243195	1
AHCY	0.139855	1
VWA3B	-0.740383	1
ANKRD13A	0.104304	1
TDRP	0.130899	1
SNU13	0.279903	1
C9orf116	0.602819	1
UNC119	0.715718	1
MAGOH	0.302092	1
HINT2	0.204947	1
PBX4	0.170049	1
ZNF717	0.418116	1
EDC4	0.565164	1
PSMC3IP	0.424916	1
APOM	0.170639	1
NOL12	0.534572	1
TMEM115	0.971538	1
OPA3	0.44137	1
COMMD5	0.650114	1
UQCR10	-0.207008	1
RMRP	-0.787573	1
ZNF443	0.813612	1
UBQLN1	0.149603	1
MED19	0.133091	1
RETREG3	0.413053	1
MRPL41	0.201331	1
SELENOO	0.162977	1
SDHAF3	-0.420286	1
RNPEPL1	0.140226	1
AUNIP	0.625101	1
FTL	0.304647	1
EGLN1	0.140954	1
PUSL1	0.459383	1
EME1	0.156858	1
SYNJ1	0.272185	1
ZNF451-AS1	0.104803	1
PHF19	0.340579	1
YWHAB	0.194275	1
FAM162A	0.253516	1
MED21	0.21435	1
MECR	0.100319	1
PMM2	0.26967	1
ENTPD5	0.264087	1
SLC9A6	0.152407	1
GTPBP2	-0.915877	1
DCLRE1B	0.109607	1
HIST1H3J	-0.191596	1
ERMARD	0.331175	1
RAMAC	0.338284	1
XBP1	0.321969	1
PIP4P2	0.281556	1
DNAJC27-AS1	0.115132	1
LIPE-AS1	-0.552904	1
AGPAT1	0.357402	1
GTF2H3	-0.124509	1
BOP1	0.53306	1
B4GALNT4	0.444514	1
OLFM2	0.254471	1
LRP8	-0.227221	1
FARSB	0.316139	1
LMNA	-0.532736	1
PRR13	0.559509	1
SRM	0.312848	1
RBM28	0.215594	1
PMM1	0.203514	1
RAB6B	0.567929	1
KANSL1-AS1	-0.126266	1
SLC25A15	0.319275	1
SELENOF	0.238545	1
AC068724.3	0.158064	1
HSP90AA1	0.141669	1
LRRC4B	-0.198547	1
RGCC	-0.296205	1
DGLUCY	-0.747612	1
PSMD7	0.26105	1
MVD	0.447062	1
TBCEL	-0.130866	1
MLC1	0.473825	1
CITED1	0.389139	1
VPS35L	0.313751	1
LNP1	-0.68148	1
DCTN6	0.349887	1
NAP1L3	0.118737	1
NBPF11	0.218489	1
CRTAP	0.286629	1
STX17	0.160123	1
ZDHHC5	0.223108	1
EIF4G2	0.176628	1
UCHL1	0.301661	1
PREX1	0.342137	1
MAPK7	0.254467	1
AARSD1	0.426283	1
ABHD16A	0.285108	1
RAB3GAP2	0.240327	1
NAT14	0.446164	1
HIST1H2BK	-1.53023	1
AC046134.2	-0.505906	1
JAKMIP2-AS1	-0.826072	1
SNHG21	0.412607	1
SHD	-0.471136	1
NIF3L1	0.239021	1
RANGRF	0.131888	1
ANKS1A	0.403117	1
TMEM184B	0.258428	1
NUDC	0.239916	1
SNRPE	0.157027	1
TSFM	0.2066	1
ABHD13	-0.155323	1
PTP4A2	0.14189	1
ZSCAN1	0.698024	1
DNAJA3	0.243337	1
DUS4L	-0.236033	1
DPY30	0.262194	1
GNAZ	1.10465	1
PDCD4	-0.223907	1
TBC1D8	-0.407315	1
IRF9	1.3205	1
ABHD10	0.383581	1
SPCS2	0.186496	1
ERGIC3	0.361293	1
MLF1	0.645289	1
VAMP2	0.271164	1
PHB	0.231133	1
C9orf40	-0.230496	1
SKP1	0.134611	1
HES4	0.157429	1
NBPF19	0.428827	1
SLK	-0.364395	1
ZNF70	-0.208742	1
MRPL9	0.15471	1
SUPT7L	0.148978	1
FLAD1	0.239576	1
IRF3	0.527994	1
HEATR5B	0.226629	1
COX5A	0.241764	1
CBWD5	-0.187101	1
GNB2	0.140177	1
ZNF775	0.528676	1
DCUN1D2	0.322185	1
IL17D	0.480405	1
YBEY	0.427061	1
NPY	0.416426	1
CAMKK2	0.510002	1
PRPF3	0.121246	1
MED9	0.388405	1
CNIH1	0.149181	1
ICMT	0.278829	1
HIF1A-AS3	0.240402	1
LONRF1	0.350191	1
KLHL42	0.269475	1
PRDM2	0.274989	1
PKN1	0.29652	1
ESYT2	0.422068	1
MFSD14B	0.183392	1
ECH1	0.177805	1
ATRAID	0.334469	1
AK6	0.168137	1
KCTD21-AS1	-0.261204	1
GTF2IRD2	0.15264	1
ITPKB	0.715744	1
AC105052.4	-0.363101	1
DHX57	0.298613	1
RUSC1	0.363457	1
NKIRAS2	0.362289	1
SELENOW	0.177271	1
PQBP1	0.116265	1
UTP15	0.115895	1
TIFA	0.151159	1
LRRC37A2	-0.118113	1
SELENOK	-0.387539	1
FKBPL	0.505671	1
TRAP1	0.402984	1
AP3M1	0.238118	1
CDC45	0.321117	1
AP001442.1	-0.580221	1
ARMT1	0.318691	1
AC026894.1	-0.108143	1
PHF2	-0.223418	1
COPS8	0.225743	1
CCDC88A	-0.399245	1
DCTN1	0.443428	1
MIR3936HG	-0.261132	1
WDR3	0.388023	1
RTL8C	0.290708	1
AL391807.1	0.242847	1
N4BP2L1	-0.140091	1
COPS5	-0.18611	1
NKAIN1	0.403474	1
LRTOMT	0.689114	1
TSGA10	-1.16988	1
DYNC1I2	-0.267701	1
MID1IP1	0.390618	1
TSTD2	-0.232704	1
STX12	0.293838	1
BUD31	0.313027	1
RNF216	0.286615	1
ODF2	0.306246	1
ZBTB20-AS2	-0.358259	1
C1D	0.257738	1
ENTPD4	0.119981	1
MRPL14	0.274352	1
MRPL52	-0.479604	1
CD46	0.271815	1
MGAT4A	0.465106	1
SNHG17	0.218516	1
LAMTOR4	0.266631	1
FANCE	0.406013	1
EVC	-0.203027	1
AL356599.1	-0.353397	1
TERF2IP	0.298439	1
AP1S1	0.252214	1
LRRC28	0.133288	1
FAM91A1	-0.121688	1
CETN2	0.193217	1
AC093879.1	-0.42542	1
NQO2	0.100774	1
FAM124A	0.501692	1
AL139317.5	-0.393822	1
CTTN	0.140328	1
LIPI	-0.343049	1
ACAD10	0.474072	1
ZNF720	0.313101	1
NRGN	0.866615	1
WDR25	0.396618	1
FBXO28	0.181078	1
ACP2	0.13186	1
B4GALT5	0.169392	1
PLGRKT	-0.511849	1
Z94721.3	-0.100498	1
CYB5R3	0.164831	1
ZNF667-AS1	0.39822	1
MCM3AP-AS1	-0.617966	1
ETFA	0.228356	1
AC074032.1	-0.340399	1
MIAT	0.228552	1
ZNF253	-0.230449	1
PRR7	0.445441	1
RHOBTB3	0.221642	1
ZNF665	-0.179319	1
CEP295	-0.584962	1
HCFC1R1	-0.372635	1
FBXO36	0.188818	1
SNAPC5	0.348397	1
AL645568.1	0.549807	1
ZNF669	-0.185534	1
MTURN	0.183081	1
PGGT1B	0.187921	1
ZNF107	-0.174463	1
UBAC2	0.325084	1
AHCYL1	0.340382	1
ITGA9-AS1	-0.663581	1
DNAAF2	-0.141345	1
NRG1	0.20925	1
LINC01003	0.358635	1
CCNL2	0.367393	1
AC008937.2	-0.277394	1
TSG101	0.220718	1
PRKCSH	-0.215824	1
DVL3	0.258902	1
CORO1B	0.225095	1
CFAP20	0.289138	1
FAM122C	0.238622	1
STIM1	0.216113	1
HIST1H2BJ	-0.545984	1
KHDC1	-0.412655	1
YY1AP1	0.300619	1
HSF2	0.175661	1
TBC1D7	-0.18017	1
TSR3	0.22204	1
ACAA1	0.470688	1
HDDC3	0.102672	1
FAM76A	-0.217978	1
GALM	0.43002	1
LSM7	0.193037	1
RNF126	0.288218	1
LINC00472	0.354001	1
GPATCH4	0.143663	1
ZNF674	-0.179087	1
IDH3G	-0.468238	1
EIF5B	-0.335768	1
NUBP1	0.23183	1
FAM89B	0.266496	1
[truncated: 5,655 more rows]

## Sheet: 4_MV1_vs_NBH_DGE
Gene_ID	avg_log2FC	p-adj-val
RPL38	-0.666771	3.61311e-20
RPS29	-0.636286	4.05328e-18
RPS21	-0.585412	2.51513e-13
PLCG2	-1.65979	1.58693e-12
RPS27	-0.555102	8.39686e-10
MT-ATP8	-0.912272	1.10831e-09
EGR1	-0.635699	5.27118e-07
RPL37A	-0.435239	2.60928e-06
MT-ND4L	-0.750497	3.3309e-06
ATP5F1E	-0.458866	4.07467e-06
MT-ND3	-0.475013	1.58198e-05
RPL37	-0.382147	1.902e-05
RPL31	-0.390157	7.01651e-05
AC069277.1	-1.50564	0.000125106
NDUFA3	-0.736521	0.000309442
PET100	-0.687746	0.000497154
RPL36	-0.393937	0.000778569
ATP5ME	-0.625504	0.000831717
RPL23A	-0.370342	0.00258734
TCEAL5	-0.805684	0.00262797
FOS	-0.561285	0.00368658
IER2	-0.61712	0.00802058
NDUFA1	-0.514588	0.0349435
ROMO1	-0.617437	0.0451208
HIST1H4C	-0.508103	0.0599597
DPYSL2	-0.242409	0.0620682
MTRNR2L8	-0.978294	0.0627222
RPL36A	-0.296394	0.0992513
RPL34	-0.332795	0.162512
RPL21	-0.286388	0.229931
ATP5MD	-0.348281	0.23926
GMDS	0.448792	0.340552
BICRA	-1.20713	0.44168
EGR3	-1.14574	0.534996
AL627171.2	-0.607506	0.537795
ATP5MF	-0.463973	0.575412
FRMD4A	0.394159	0.65219
MEX3D	-0.855942	0.704786
TMSB10	-0.319277	0.86256
RPL41	-0.256043	1
MT-ND2	-0.259244	1
CD24	-0.366859	1
NHLH1	-0.567012	1
AC108690.1	0.658989	1
PCDHB2	-0.568715	1
JUNB	-0.540447	1
CDC42SE1	-0.638049	1
GAREM1	0.512147	1
HNRNPA1	-0.262884	1
UBL5	-0.292598	1
XPOT	-0.770174	1
CCDC152	-1.21875	1
PDE4D	0.301596	1
EMX2	-0.457962	1
RPL39	-0.267866	1
MTRNR2L12	-0.427158	1
RPS28	-0.236069	1
RMRP	-1.28379	1
MBOAT2	0.367607	1
UQCR11	-0.344327	1
CCNG2	-0.315836	1
TRIAP1	-0.859863	1
KMT2C	0.289786	1
LGALS1	-0.906221	1
CENPV	-0.500418	1
SON	-0.321459	1
CSNK2A2	0.578049	1
YWHAE	-0.140989	1
PEG10	-0.427396	1
ST5	0.449612	1
EGR2	-0.96861	1
ATN1	-0.589007	1
CCDC3	0.918699	1
COX6C	-0.262463	1
JAK2	0.381755	1
RPL35	-0.242977	1
ZNF232	1.04895	1
MTRNR2L1	-0.62623	1
RAP1GDS1	0.378019	1
TWSG1	0.485245	1
EVI5L	1.0561	1
FRMD3	0.653606	1
CELSR3	-0.983296	1
CADM4	-0.45761	1
UBE2W	0.417793	1
TBCA	-0.211472	1
NUCKS1	-0.297126	1
TSPAN5	0.280566	1
ADAMTSL4-AS1	-0.585244	1
TCEAL2	-0.370352	1
MED30	-0.435829	1
HIST1H4E	-0.772432	1
C17orf75	0.530413	1
DDX54	0.463821	1
ZBTB20-AS2	-1.13073	1
CUL4B	-0.560395	1
JUN	-0.397275	1
BEX1	-0.275881	1
C4orf48	-0.31456	1
DDX59	-1.16998	1
THAP9-AS1	-1.01377	1
AHCYL2	0.460171	1
ANKS1B	0.22919	1
UTP25	0.918279	1
DSTN	-0.311787	1
SLIRP	-0.256209	1
EIF1AX	-0.193026	1
RPL22	-0.183563	1
GSK3B	0.231906	1
TM9SF2	-0.416062	1
SCFD1	0.342588	1
YPEL1	0.500655	1
SNX7	-0.299029	1
CDKAL1	0.263956	1
POU3F4	-0.513915	1
SLC22A23	0.235432	1
MEX3A	-0.269253	1
RRP15	-0.704553	1
MZT1	-0.711646	1
FGF2	-1.36645	1
HIST2H2AC	-1.03038	1
TMEM237	-0.148328	1
INTS9	0.577883	1
MPP6	0.338867	1
SNX12	-0.707725	1
RGS7	0.358066	1
KTN1	-0.274812	1
OST4	-0.327047	1
TLE4	-1.02171	1
IMMP2L	0.393045	1
KALRN	0.198901	1
UPF2	-0.30801	1
EVL	0.23413	1
ZNF543	0.583695	1
MXI1	0.221454	1
WDSUB1	-0.238574	1
AGAP1	0.391195	1
PSMB5	0.177265	1
AC092338.3	0.961318	1
LONP2	0.327697	1
CD200	-0.469328	1
CALM3	-0.360296	1
AL354733.3	-0.636901	1
LINC00205	-0.557549	1
PLPPR4	0.327133	1
HMGXB4	-0.500967	1
KLF10	-0.683391	1
DARS2	0.553366	1
POLR3B	0.903435	1
TCEA2	0.240279	1
ZNF131	0.366381	1
CACNB1	-0.230181	1
RPS19	-0.195896	1
UBE2H	0.211604	1
NRN1	-0.609011	1
EIF4G2	-0.18372	1
POLR2I	-0.418045	1
C5orf17	0.627187	1
MRPL33	-0.49836	1
PFN2	-0.31627	1
EWSR1	-0.352353	1
TRO	-0.869539	1
GNAS	-0.183834	1
FBXW8	0.530216	1
SLC38A2	-0.471602	1
FLCN	-1.05145	1
TMED4	0.240523	1
FRG1	-0.333455	1
STARD4-AS1	-0.269353	1
NR4A2	-1.01445	1
PTPN4	0.318103	1
BEX2	-0.301714	1
ZNF22	0.29571	1
KANSL1	0.231431	1
TMEM98	0.176648	1
CCDC59	-0.574901	1
RPLP2	-0.190491	1
SETD3	0.374132	1
SNX9	0.376392	1
SHOC2	-0.363011	1
TFRC	-0.639724	1
ZNF250	-0.584524	1
TMA7	-0.172712	1
CNNM2	0.410651	1
SAMD1	-0.459064	1
TCEAL7	-0.334064	1
MCL1	-0.264249	1
TTI1	0.406046	1
PAK3	0.132901	1
PPP4C	0.241319	1
NAV3	0.195212	1
DIP2B	0.281878	1
POU3F3	-0.106565	1
METTL15	0.43514	1
SYF2	-0.406088	1
GABPB1-AS1	0.392328	1
SEC61G	-0.193544	1
MRPS16	-0.115575	1
PLEKHG4B	-0.171488	1
P3H4	-1.01339	1
KIF3C	-0.363448	1
SEC62	-0.235563	1
SKIDA1	-0.795079	1
AC116049.2	0.956831	1
NDUFB1	-0.249761	1
FAM135A	0.404788	1
ATF5	0.325082	1
TRAP1	0.609772	1
JAM2	0.530894	1
JPT1	-0.185239	1
ARSG	-0.831291	1
AL442636.1	0.996915	1
PTGFRN	0.515879	1
ELAVL3	-0.139042	1
PNMA2	0.423364	1
STAG1	0.19033	1
ARL15	0.279885	1
SOX4	-0.169553	1
DLG1	0.340419	1
EIF2S2	-0.312434	1
FN3KRP	0.638847	1
NUDT2	1.18426	1
SMIM12	0.625228	1
HOMER3	0.496459	1
CLIP2	0.454306	1
C8orf33	-0.562708	1
TCF12	0.18644	1
ELP3	0.597461	1
MT-ND1	-0.236025	1
MIIP	-0.927201	1
ZMYND11	0.278645	1
UBE2D4	-0.704389	1
SLC25A14	-0.585284	1
AC019197.1	-0.306752	1
CEP128	0.148296	1
SCG3	-0.292772	1
POLR2L	-0.560611	1
CHD7	0.173564	1
TSPAN4	-1.06562	1
PNN	0.192667	1
PDE4B	0.410522	1
POMP	-0.208659	1
KLHL8	0.260095	1
DLGAP4-AS1	-0.434083	1
IMMT	0.222608	1
SLC44A5	0.190576	1
CSNK1E	-0.128658	1
ZNF724	-1.36706	1
NHLRC3	0.43072	1
ZNF549	-0.210338	1
DYNC1I2	-0.165582	1
ZSCAN16-AS1	-0.404833	1
UCHL1	-0.253714	1
RASGEF1B	0.120523	1
WIZ	-0.478396	1
PCDH11X	-0.225038	1
NDST1	-0.798516	1
TIPIN	0.740417	1
DHTKD1	0.289218	1
NDUFB2	-0.295642	1
TRA2B	-0.350035	1
LINC02315	0.145767	1
USO1	0.26495	1
QTRT1	0.389172	1
VAMP2	-0.241003	1
DPM3	-0.686695	1
AC078846.1	0.833698	1
IFT46	-0.35608	1
SFT2D1	-0.424937	1
IKZF2	0.82569	1
CBY1	-0.561468	1
UQCR10	-0.28921	1
MIDN	-0.245026	1
RHOQ	0.583074	1
TENM4	0.203691	1
RPS26	-0.192536	1
EPB41L5	0.25433	1
PCCA	0.309013	1
AC007952.4	-0.48294	1
AKIP1	0.446845	1
PRKCA	0.167581	1
RBM7	-0.751731	1
ATXN10	0.197763	1
CRK	0.422165	1
SETBP1	0.176181	1
MED13L	0.179659	1
RPS17	-0.187594	1
RTF1	-0.203488	1
EIF3F	0.268055	1
TMEM267	0.600742	1
PDIA4	-0.644214	1
MBTD1	0.26192	1
UGGT2	0.319246	1
ALG14	0.718494	1
ELAVL2	0.300564	1
NEDD4L	0.172526	1
MLLT10	0.272242	1
MCMBP	-0.603387	1
SEC11C	-0.285722	1
EDEM2	0.446941	1
GIT2	-0.493364	1
BHLHE22	-0.247326	1
RPS24	-0.165109	1
ZC3H14	0.311033	1
FLNB	0.526836	1
ABCE1	0.398095	1
NUDT12	0.669786	1
ZNF500	-0.949263	1
USP13	0.256601	1
ZNF331	-0.813503	1
FAM136A	-0.407338	1
LINC01006	-0.625495	1
HS6ST2	-0.965801	1
COX7C	-0.168392	1
TCEAL9	-0.25146	1
PSMA2	0.245169	1
ANKRD6	0.499923	1
SNX1	0.576111	1
CNTN3	0.379765	1
PABPC1	-0.227052	1
AC079781.5	0.29624	1
DUBR	-0.457931	1
AL445248.1	0.770166	1
ATF6	-0.327292	1
RGP1	-0.745244	1
FASN	-0.787481	1
LINC01967	0.613912	1
BOLA3	-0.748483	1
PDE5A	-0.440651	1
FAM131A	-0.684211	1
RNF123	1.34332	1
ERBB4	-1.04731	1
BEX4	-0.186523	1
YTHDC1	-0.285073	1
CHCHD5	-0.819984	1
TMEM232	-0.722024	1
DOCK4	0.201468	1
COPS9	-0.339284	1
SLCO5A1	0.366622	1
TUBGCP3	0.490635	1
RNF139	-0.457661	1
SLC25A13	0.594959	1
PCDHA10	0.395875	1
RPL27A	-0.192824	1
WDR7	0.330509	1
LIN52	0.69617	1
TRIP12	0.288344	1
EBF4	0.57497	1
CECR2	0.213223	1
RPL35A	-0.179111	1
CCDC12	0.435636	1
CYSTM1	-0.531378	1
AMBRA1	0.149286	1
SREK1IP1	-0.275151	1
SNRPB2	-0.239338	1
UGDH	0.413245	1
ARSB	0.569458	1
TSNARE1	0.862509	1
KNSTRN	-1.28267	1
ZNF585B	-0.20274	1
TM7SF2	0.73239	1
AFDN	0.191944	1
ACACA	0.217627	1
ARID4A	-0.320776	1
SLC8A1	0.256152	1
AC005562.1	0.209329	1
GABRB3	0.175623	1
TTR	-0.716034	1
MTR	0.484722	1
PAGR1	-0.44629	1
CACNA1E	0.435819	1
DBF4	0.444654	1
LINC01003	0.468597	1
PUS7	0.821985	1
MAGOH	-0.521352	1
AC048341.1	0.577769	1
PLCXD2	-0.420472	1
UBLCP1	-0.53195	1
RNF170	0.430564	1
NXF1	-0.378675	1
AL161772.1	-1.00611	1
CALM2	-0.198285	1
AC011900.1	-0.467537	1
LIX1L	-0.619009	1
APBB1	-0.499289	1
ARRDC3	-0.251726	1
POLK	0.199129	1
GNAI1	0.282005	1
MGAT5B	0.486418	1
NCOA1	0.169347	1
AP2M1	-0.341128	1
AC078785.1	1.00091	1
AEBP2	0.424342	1
PPP2R2B	0.191747	1
ZNF672	-0.164913	1
LINC00486	-0.285202	1
MAP1B	-0.104396	1
SPTBN4	-0.226183	1
OSBPL6	0.285977	1
CASC9	0.276936	1
CBWD2	-0.582131	1
IKBIP	0.653711	1
PSMC5	0.362444	1
HTATSF1	-0.194968	1
RIOK2	-0.55649	1
NPIPA1	-0.687334	1
IQCK	0.419126	1
ACP1	-0.448625	1
PPHLN1	0.270797	1
ST6GALNAC5	0.33984	1
TSC2	-0.166457	1
BRD3	-0.177613	1
AP3S1	0.182325	1
FNDC3B	0.300902	1
PARN	0.238724	1
AP001825.1	-0.549945	1
CENPJ	0.149406	1
DCBLD2	0.451439	1
DUSP18	-0.636409	1
CCDC66	0.186926	1
CTXN1	0.379612	1
C17orf58	0.759488	1
TYW3	-0.161904	1
PTPN13	0.298485	1
FAT1	-0.834067	1
TM2D3	-0.288148	1
TRPS1	0.392552	1
ARMCX5-GPRASP2	0.219938	1
MRPL10	0.39492	1
IGFBP2	0.22768	1
SOX5	0.143582	1
DCK	-0.434127	1
DEK	-0.229066	1
LPCAT3	-0.627043	1
B2M	-0.231104	1
KIF26B	0.266398	1
ERLEC1	-0.234315	1
COX17	-0.413512	1
C12orf65	0.309741	1
ERC1	0.160206	1
IRS2	-0.710409	1
PITPNC1	0.231087	1
IMMP1L	-0.348534	1
NELFCD	0.404396	1
XXYLT1	0.545249	1
TNPO1	0.162326	1
ZBTB18	-0.136697	1
SLCO6A1	0.389455	1
ZFAND3	0.16295	1
RNF11	-0.339928	1
APP	0.14898	1
PIGB	0.593088	1
DPYD	0.271575	1
ARHGEF25	-0.585623	1
TM2D1	0.324597	1
CS	0.490666	1
PDK2	-0.459807	1
CWC15	0.253344	1
TMEM168	0.500874	1
PCDH8	-0.572319	1
YPEL3	-0.457229	1
MIR181A1HG	0.193874	1
ZNF235	-0.223893	1
PSMD9	0.375025	1
VAT1L	0.167345	1
HIRIP3	-0.221564	1
MDGA1	0.501911	1
LINC01876	0.307668	1
FOXN2	0.318296	1
SCD5	-0.25621	1
C4orf33	0.832877	1
PSME1	-0.432285	1
ARMCX2	-0.733638	1
NLGN4X	0.269427	1
TFDP2	0.202767	1
SPCS3	-0.33269	1
MORF4L1	-0.134713	1
PSMD3	0.123881	1
VCPKMT	0.145837	1
FAM131B	-0.695352	1
ANXA7	0.483412	1
PCF11	-0.329628	1
MTLN	-0.780469	1
TSSC4	0.392898	1
SEPTIN10	0.442011	1
RPL27	-0.172229	1
PPP1R15B	-0.826777	1
TOMM7	-0.270441	1
NCKAP5	0.379488	1
SORCS1	0.280646	1
ABHD17B	-0.290256	1
RIC8B	0.283483	1
GLRX	-0.41215	1
TUBB2A	-0.217724	1
KCTD2	-0.836857	1
ARHGEF10L	0.611056	1
CDH4	0.19937	1
UQCRQ	-0.195952	1
SNRNP35	0.241771	1
ACYP2	0.306226	1
RNPC3	-0.496382	1
IGSF11	0.304709	1
METTL14	-0.557836	1
TLNRD1	-0.861504	1
DACT1	-0.519714	1
AC073050.1	0.168958	1
DRAXIN	-0.325922	1
SULT1C4	-0.706455	1
ATG12	-0.354871	1
MTM1	0.292161	1
IPPK	0.768628	1
KLF12	0.129591	1
PHEX	-0.730364	1
DPH3	0.232826	1
NPTN	0.37802	1
SNX2	0.294214	1
KLHDC10	0.246876	1
GNG3	-0.311475	1
RAD51-AS1	1.01879	1
PFDN1	-0.258163	1
IQGAP2	0.327187	1
BTBD9	0.278803	1
SHANK2	0.234944	1
TAFA1	0.216712	1
GOLGA8A	-0.432736	1
TRIM44	0.19084	1
PPP1R13B	0.608201	1
MAIP1	0.619668	1
TMEM271	-0.847085	1
SNHG6	-0.310598	1
WASF1	0.289618	1
MCUB	0.404767	1
AC010642.2	-0.337759	1
ALDH6A1	-0.156089	1
HEXD	0.345606	1
NACA	0.113536	1
PLPP1	0.372001	1
EXOSC10	-0.487025	1
ADGRG2	-0.298201	1
USB1	-0.46368	1
EPB41	-0.375789	1
SOD1	-0.208103	1
COMMD6	-0.2422	1
SPICE1	0.443251	1
HTRA1	0.315844	1
SMS	-0.110719	1
ZFAS1	-0.179247	1
ZNF107	0.491813	1
ITSN1	0.271512	1
NIBAN2	-0.374156	1
PPP1R11	-0.538655	1
FAM174B	0.549186	1
CKAP2	-0.187787	1
ZNF394	-0.618856	1
ETFB	0.385613	1
SPRED2	0.385392	1
AC084198.2	0.708292	1
CUX2	0.35902	1
PIGZ	-0.79691	1
NRAS	-0.614922	1
JAZF1	0.268431	1
PTEN	0.229246	1
H1F0	-0.439953	1
EIF4G3	0.164558	1
RPA2	-0.281583	1
MAGOHB	-0.319429	1
SARS	-0.237161	1
DAPK2	0.675604	1
SECISBP2L	-0.316375	1
ZNF703	-0.476057	1
L3MBTL4	-0.474104	1
CCDC107	-0.42946	1
COLGALT1	-0.982382	1
ARHGAP32	0.157904	1
FIRRE	-0.361337	1
MAP4K4	0.114905	1
SLC41A3	-0.716181	1
RAI14	-0.155286	1
PRRC2B	-0.155836	1
SIKE1	-0.377271	1
KDM3B	0.305675	1
PCM1	0.223337	1
COG2	0.821673	1
NREP	-0.164957	1
NT5C3A	0.213236	1
RNMT	-0.218354	1
CDC42BPA	0.193989	1
GAL3ST3	-1.05758	1
ENDOG	0.489644	1
CCDC77	0.425824	1
TRAK2	0.574458	1
KIAA1191	-0.281867	1
ANAPC10	0.396998	1
ICE2	0.32212	1
CDC42EP3	0.221439	1
IL10RB	-0.861982	1
PLCH1	0.507733	1
WDR11-AS1	0.408193	1
PREX1	-0.5485	1
PPIL3	-0.304565	1
CCDC34	-0.507294	1
ADK	0.265136	1
DSCAM	0.307725	1
UTP20	-0.679957	1
PPP1R9B	-0.679406	1
MGRN1	-0.421176	1
KCMF1	0.296692	1
UVRAG	0.151458	1
APBA1	0.209521	1
RWDD4	-0.355135	1
FOXO6	-0.306558	1
FBN3	-0.766033	1
SIPA1L1	0.253652	1
FAR1	0.224385	1
NDRG1	0.911259	1
GPN2	0.476827	1
LUC7L2	0.129522	1
SELENOS	-0.485659	1
NEGR1	-0.921153	1
MTMR4	0.390564	1
RFX1	-0.79147	1
YBX3	0.508822	1
ARL5B	-0.280651	1
SOX2-OT	-0.511038	1
SELENOO	-0.199721	1
UBA1	-0.318846	1
TSR2	-0.519778	1
NDP	0.34727	1
GABARAP	0.20514	1
DUSP1	-0.518277	1
ARNT	0.319661	1
GNAQ	0.129924	1
BRD9	-0.513327	1
PUM1	0.117707	1
SOX11	-0.135654	1
BPNT1	-0.649963	1
ADCY9	0.297396	1
PUDP	0.198217	1
ATOX1	-0.262691	1
TMTC2	0.193418	1
BOLA2	0.200661	1
RALGAPA2	0.237549	1
PIK3R2	-0.402601	1
URB1	-0.680647	1
LINC00630	0.721055	1
MARK1	0.197272	1
AP000962.1	-0.249272	1
MAP3K12	-0.414308	1
TSNAX	0.355953	1
AP000892.1	-0.648929	1
MAPK8	0.134647	1
CLDN12	-0.608385	1
NCAM2	-0.552285	1
HERC3	0.354399	1
ENHO	-0.320476	1
SLC1A3	0.405797	1
USPL1	-0.249142	1
RNF217	0.69979	1
MRPS30	0.239256	1
TMSB4X	-0.131662	1
MRPL47	-0.29908	1
PTX3	-0.542065	1
AC009403.2	0.439053	1
NEIL2	0.918053	1
HIPK1	-0.397663	1
PICALM	0.215646	1
SLC45A4	-1.08802	1
ZNF136	0.633383	1
TCTN1	0.747343	1
GDAP1	0.167292	1
STK4	0.402726	1
NT5C3B	-0.252941	1
GTF2H1	0.313639	1
SIK2	0.25999	1
TAF3	0.193219	1
CA5B	0.324244	1
AMFR	-0.351976	1
RPL14	-0.135899	1
C5orf30	0.355377	1
RAB13	0.801478	1
SCRT2	-0.429471	1
SNX19	0.546798	1
EEFSEC	0.330928	1
RNFT1	0.675172	1
ANAPC7	0.59966	1
SYNC	-0.38786	1
SGCG	0.717796	1
SAP30	-0.345589	1
PBX3	-0.631551	1
DBT	-0.131449	1
ALG13	-0.319971	1
CSNK1G2	-0.419583	1
AC008969.1	0.502663	1
SRGAP2C	-0.360016	1
AL445623.2	0.408983	1
CELF2	0.151224	1
JAK1	0.235947	1
BAX	0.35007	1
ABCD3	0.244371	1
STOX2	0.247418	1
SLK	0.31567	1
SEZ6L2	-0.260146	1
HS1BP3	0.978145	1
NEXMIF	0.175321	1
NSG1	-0.172657	1
GLYR1	0.41871	1
RPL32	-0.130099	1
SLC41A2	0.441637	1
MAP1LC3B	-0.328793	1
MRPS36	-0.305318	1
ELOB	-0.221598	1
ULK2	0.179136	1
MECR	0.460227	1
STMN3	-0.393673	1
NAGK	0.186118	1
DENR	-0.169141	1
TP53INP2	-0.696239	1
AFAP1	0.221202	1
VPS72	-0.273714	1
MAPK7	-0.461012	1
GNGT1	0.593667	1
DAPK3	-0.741308	1
LHFPL5	0.777594	1
ZNF615	0.700183	1
COA8	-0.338495	1
DDX21	-0.259999	1
GMEB1	0.196649	1
GLI2	0.527877	1
ATP5PD	-0.305482	1
HEG1	0.341464	1
PRPF38A	-0.21734	1
DLGAP1	0.209963	1
RCBTB1	0.130145	1
ANK3	-0.155599	1
PRDX1	0.126975	1
NEBL	-0.717252	1
XKR6	0.197942	1
CTDSPL	0.317028	1
[truncated: 5,327 more rows]

## Sheet: 4_MV2_vs_NBH_DGE
Gene_ID	avg_log2FC	p-adj-val
[truncated: 6,447 more rows]

[truncated: 2 more sheets: 5_MV1_vs_NBH_DGE, 5_MV2_vs_NBH_DGE]
