# Supplementary material for: Distinct neuronal alterations distinguish two subtypes of sporadic Creutzfeldt-Jakob disease with shared dysfunctional pathways
Source: J Clin Invest. 2026 Feb 12;136(8):e194721. doi: 10.1172/JCI194721 (PMC13078861; doi:10.1172/JCI194721)
Supplement: Supplemental table 3 [file jci-136-194721-s320.xls]

## Sheet: Canonical by -log(B-H p-value)
	Inhibitory neurons		Excitatory Neurons		Cycling progenitors		Oligodendrocytes		Astrocytes		Choroid plexus
Canonical Pathways	MV1	MV2	MV1	MV2	MV1	MV2	MV1	MV2	MV1	MV2	MV1	MV2
Processing of Capped Intron-Containing Pre-mRNA	17.6574	45.6478	0	24.1194	0	5.48896	1.17689	32.6905	0.444342	34.0431	0	0.183778
Signaling by ROBO receptors	62.0253	48.1522	10.7276	18.4397	20.1439	32.4723	7.96715	18.0481	14.6086	15.5849	0	1.7452
Major pathway of rRNA processing in the nucleolus and cytosol	37.3114	31.8892	11.1558	7.33989	20.9564	20.9072	5.85568	22.4239	15.2257	13.0315	0	0.76161
EIF2 Signaling	48.9871	40.0883	10.8167	9.20205	20.321	24.6665	8.21296	8.59737	14.741	12.0963	0	1.75558
SRP-dependent cotranslational protein targeting to membrane	56.2096	38.5734	12.4877	11.1088	23.4013	25.4135	10.7919	10.7428	17.1048	9.10219	0	1.07544
Eukaryotic Translation Initiation	56.2096	42.3502	12.4213	9.20205	23.1849	26.4351	9.51975	7.97198	16.9647	8.81583	0	1.48867
Ribosomal Quality Control Signaling Pathway	43.6056	30.3273	10.506	11.5566	19.7446	27.0589	5.0675	10.7428	14.2997	10.4147	0	1.21155
Response of EIF2AK4 (GCN2) to amino acid deficiency	49.927	26.4366	13.1896	5.08675	25.1046	21.54	8.25598	2.56371	18.2981	2.57007	0	0.848787
Eukaryotic Translation Elongation	52.6511	35.9666	12.9481	8.58374	24.2575	25.4135	7.91633	7.60604	17.7596	6.18576	0	1.16928
Nonsense-Mediated Decay (NMD)	51.1031	32.8268	12.9764	9.32306	24.5213	23.2477	7.61712	6.34774	17.9035	5.19278	0	0.806951
GAIT Translation Signaling Pathway	48.2871	31.9605	11.0425	7.42963	20.7326	22.1008	6.82549	8.36388	15.0581	5.99829	0	1.07276
Selenoamino acid metabolism	48.9871	29.7534	12.4327	7.02374	23.2515	23.7838	6.8161	9.18674	17.0032	6.32373	0	1.49868
Eukaryotic Translation Termination	50.1929	32.0135	12.9481	7.96263	24.2575	25.4135	7.91633	9.08464	17.7596	6.18576	0	1.16928
Coronavirus Replication Pathway	48.5752	30.9855	12.3026	8.17795	22.9415	25.7415	8.35412	9.48861	16.7847	6.79115	0	2.5778
Mitochondrial translation	7.23154	16.0093	0	8.98186	0	5.76273	1.78997	20.4248	0	27.9784	0	0.511362
Oxidative Phosphorylation	29.1838	30.6904	7.98695	14.9911	5.57981	13.2741	11.5267	9.8707	5.53302	10.227	1.51563	3.31188
Stress Granule Signaling Pathway	23.6319	18.8042	1.93975	4.82642	2.65492	9.2235	2.3432	5.85044	1.58069	4.41855	0	0.67043
mTOR Signaling	22.0186	20.772	1.97753	5.27674	2.71785	6.53513	1.35347	4.65203	1.62804	5.42061	0	0.722074
Regulation of eIF4 and p70S6K Signaling	21.2225	23.4397	2.10809	4.39573	2.86339	8.00072	2.55465	5.2899	1.73829	6.7126	0	1.16928
Granzyme A Signaling	14.421	17.1633	4.97034	9.0619	1.60258	6.35534	4.05937	6.64389	4.54089	7.47175	1.52439	1.11618
Complex I biogenesis	11.6296	23.3436	3.43199	8.02967	1.64708	4.13588	5.22007	6.83451	3.02865	8.96039	1.52439	1.16928
Respiratory electron transport	21.3204	21.3139	3.12916	9.78252	1.4598	8.75034	8.26045	7.31865	2.73528	7.21327	1.51563	1.53063
Sirtuin Signaling Pathway	20.765	26.2926	4.1118	14.2639	1.44207	8.77022	6.82549	8.34229	3.44648	12.863	1.28608	1.16928
Mitochondrial Dysfunction	20.3467	24.4016	5.04087	12.062	3.17521	8.69296	6.44763	10.6647	3.19566	10.1958	1.27275	1.30737
Mitochondrial RNA degradation	5.58654	7.94821	4.62249	5.69413	2.42325	12.6101	5.91841	4.05357	2.36971	4.82888	0	1.11618
Estrogen Receptor Signaling	9.56534	13.3961	4.63507	7.48246	1.9296	2.37353	4.3746	3.54059	3.90756	6.26819	0	0.806951
Formation of ATP by chemiosmotic coupling	7.98985	10.7614	4.87767	5.59826	6.84893	7.87435	6.76164	2.868	6.78761	4.34034	0	3.20271
Cristae formation	5.96006	11.8554	4.31316	5.39269	5.95746	5.92187	4.96006	6.08459	5.89595	7.07552	0	2.5778
RNA Polymerase II Transcription	6.75339	18.1024	0	4.88507	0	1.13972	1.03174	15.0767	0	12.0963	0	0.155834
MicroRNA Biogenesis Signaling Pathway	2.16172	16.0707	0	1.58997	0	0.487335	0.561122	7.36067	0	6.7253	0	0.315179
Nucleotide Excision Repair	5.69371	14.1168	0	4.78793	0	0.391921	0.368213	7.35453	0	8.11031	0	0.837559
Protein Ubiquitination Pathway	15.3856	21.3139	0	13.1486	0	4.31786	0.504796	11.7466	0	12.863	0	0.374727
Class I MHC mediated antigen processing and presentation	10.0534	16.6093	0	12.7863	0	2.28691	1.22799	8.32374	0	9.13049	0	0.396873
Mitochondrial protein degradation	7.8097	14.9684	0	8.16759	0	8.03457	2.97006	6.54955	0	11.9726	0	0.506528
Deubiquitination	8.75777	12.7028	0	8.67776	0	4.97247	0.182248	9.8707	0	14.1931	0	0.622584
Huntington's Disease Signaling	11.1932	17.9342	0.58941	9.86021	0.411207	3.53849	0.236647	8.2299	0.447363	15.4842	0	1.5831
Mitotic Metaphase and Anaphase	14.5635	13.8059	0.629142	9.52932	0.42887	6.35534	1.06042	14.029	0.474315	7.55101	0	1.01912
Regulation of mRNA stability by proteins that bind AU-rich elements	13.4813	14.1375	0	8.98186	0	7.81298	1.42899	11.8253	0	10.1557	0	0.533787
Neddylation	9.97258	10.4513	0	12.9447	0	4.39339	0.451291	11.1305	0	10.5561	0	0.223307
FAT10 Signaling Pathway	9.4253	8.22048	0	11.3434	0	7.75884	0.265958	9.22616	0	10.809	0	0.76161
BAG2 Signaling Pathway	10.2513	7.94485	0	11.1287	0	6.53513	0.311964	10.4762	0	11.8752	0	1.01912
NIK-->noncanonical NF-kB signaling	15.0928	11.5266	0	13.359	0	9.2235	0.243639	9.5704	0	10.4784	0	0.715705
PTEN Regulation	14.8776	12.6601	0.697933	10.0666	0	7.60339	0.547589	10.7428	0	13.4621	0	0.662693
Hedgehog ligand biogenesis	10.3692	10.9668	0	8.34095	0	9.76849	0.420095	10.6647	0	8.81583	0	0.668754
Regulation of Apoptosis	12.5922	10.2479	0	9.86021	0	8.93255	0.275171	8.97863	0	9.70613	0	0.767509
Metabolism of polyamines	12.3598	10.2158	0	9.0619	0	8.3315	0.47613	9.10183	0	12.3139	0	0.722074
Mitotic G2-G2/M phases	12.0543	10.4782	0	11.1088	0	6.91696	1.10621	10.7449	0	9.13049	0	1.60853
Degradation of beta-catenin by the destruction complex	13.3331	9.73698	0	11.1287	0	6.91696	0.488022	8.13783	0	6.99157	0	0.528777
Regulation of RUNX2 expression and activity	14.5898	10.0496	0	9.9194	0	7.26408	0.367331	8.59737	0	8.96039	0	1.11618
Cellular response to hypoxia	14.9515	11.5171	0	11.2145	0	7.91937	1.29487	8.11185	0	9.10219	0	0.622584
TCF dependent signaling in response to WNT	7.78701	6.30397	0	11.2145	0	5.80013	0.664471	6.97322	0	4.26623	0	0.511362
Microautophagy Signaling Pathway	4.21295	4.53933	0	9.03906	0	4.01295	0.325919	5.59873	0	7.09519	0	0.355406
Protein folding	9.83694	6.18124	0	3.55663	0	3.43713	1.29487	7.44571	0.559924	4.97922	0	1.91226
RAF/MAP kinase cascade	10.3912	7.7766	0	5.42407	0	3.47626	0.540983	2.70325	0	3.72791	0	0.622584
Mitotic G1 phase and G1/S transition	9.31837	8.42513	0	7.66467	0	4.94373	0.282548	3.4024	0	5.34236	0	0.405011
Hedgehog 'off' state	12.456	9.80781	0	8.22948	0	7.1326	1.08653	7.63758	0	7.41094	0	1.25026
Beta-catenin independent WNT signaling	14.1207	8.6417	0	7.44694	0	4.94373	0.635521	7.10267	0.504953	7.07552	0	1.16928
MAPK6/MAPK4 signaling	13.8791	8.76421	0	6.55688	0	6.80406	1.91486	7.31865	0	6.24959	0	0.523717
Synthesis of DNA	8.8382	9.7055	0	6.38723	0	4.59721	0.311964	9.18674	0	6.18557	0	0.422591
Cell Cycle Checkpoints	10.7724	9.88435	0.596481	6.92789	0.417056	4.27386	0.352	10.0515	0.454513	4.43206	0	0.373571
Regulation of mitotic cell cycle	12.7742	11.4393	0	9.0619	0	6.25947	0.287584	9.5704	0	6.7126	0	0.536477
DNA Replication Pre-Initiation	9.9857	9.71084	0	8.34095	0	6.9162	0.236647	9.47181	0	6.49069	0	0.483864
Somitogenesis	10.2894	7.53894	0	10.4837	0	7.75884	0.514635	7.84469	0	8.55121	0	0.76161
Inhibition of ARE-Mediated mRNA Degradation Pathway	8.04911	9.03304	0	8.17795	0	6.44458	0.673236	6.8636	0	9.06139	0	0.346013
KEAP1-NFE2L2 pathway	9.9857	7.79612	0	9.32306	0	5.48896	0	5.60347	0	10.025	0	0.369592
Signaling by NOTCH4	10.2894	8.62244	0	9.46028	0	5.2335	0	7.96806	0	8.66288	0	0.388441
Interleukin-1 family signaling	6.9978	5.94501	0	6.55688	0	5.742	0	5.59873	0	6.91819	0	0.405709
TCR signaling	8.4757	6.25421	0.728892	6.75169	0.486808	5.84735	0.480206	4.1782	0.554678	7.16955	0	0.767509
ABC-family proteins mediated transport	8.68614	7.65261	0	7.0807	0	6.94319	1.2365	7.98464	0	6.60393	0	0.483864
Hedgehog 'on' state	10.0409	8.26263	0	7.44694	0	4.43387	0	6.34482	0	6.91819	0	0.380335
Transcriptional regulation by RUNX1	9.9857	6.52082	0	7.54376	0	5.48896	0	6.85734	0	6.69282	0	0.369592
TNFR2 non-canonical NF-kB pathway	10.7316	7.56282	0	8.02967	0	7.59621	0.210099	6.83451	0	6.99157	0	0.657076
C-type lectin receptors (CLRs)	10.5468	6.81234	0.699929	7.99636	0.481616	5.76273	0.369207	5.40229	0.54404	7.24381	0	0.377701
S Phase	10.3912	7.55432	0	7.32818	0	6.35738	0	4.87219	0	7.97156	0	0.499547
Transcriptional regulation by RUNX3	10.152	7.06808	0	7.62749	0	6.56474	0.449764	5.78327	0	7.34084	0	0.511362
TP53 Regulates Metabolic Genes	12.399	4.53933	0	0.719975	0	3.30035	4.29251	2.78024	0	3.90569	0	0.553876
Complex IV assembly	6.20576	2.85327	0.879706	2.37895	0.610297	2.75401	6.76539	1.92265	0.62447	2.18133	0	1.39562
Parkinson's Signaling Pathway	9.76104	6.11862	2.8279	3.45617	0.610297	6.7949	2.79047	1.47889	1.37969	2.14779	1.28608	1.81333
Coronavirus Pathogenesis Pathway	10.5654	7.7532	3.30449	3.4826	2.77689	6.30465	0.736487	4.04493	1.67283	3.14585	0	0.76161
rRNA modification in the nucleus and cytosol	2.10653	3.4052	0	2.4493	0	1.36696	0	11.5898	0	1.65179	0	0
Glucocorticoid Receptor Signaling	5.44195	7.43686	2.90799	3.14239	0.75923	0.497491	0.899244	2.56371	1.48996	3.37616	0	0.523717
Neutrophil Extracellular Trap Signaling Pathway	5.83026	4.72972	3.54919	6.33432	1.97306	1.56838	2.02113	1.45659	2.92273	2.39829	0	0.392288
Remodeling of Epithelial Adherens Junctions	6.9084	7.12355	0	3.65564	0	1.94733	2.02113	3.62303	0	3.69528	0	2.5778
Clathrin-mediated Endocytosis Signaling	4.94272	7.76471	0	2.69362	0	1.08196	0.828771	0.755839	0	3.46755	0	1.5831
Clathrin-mediated endocytosis	6.9978	10.2635	0	1.24001	0	0.675439	0.915794	2.23982	0	3.10899	0	1.16928
HSP90 chaperone cycle for steroid hormone receptors in the presence of ligand	6.6085	4.15284	0	4.41649	0	0.332244	0.492619	4.94885	0	4.28782	0	0.737368
Mitotic Prometaphase	5.42336	2.50371	0.653158	3.12689	0.454067	0.755599	0.829759	6.36437	0.504953	1.19284	0	0.488757
RHO GTPases Activate Formins	7.90751	3.14248	0.70154	3.22666	0.481616	1.69308	0.830627	4.21206	0.54404	1.70415	0	1.11618
Fc epsilon receptor (FCERI) signaling	7.23154	3.69514	1.1476	4.36053	0.454067	4.32161	0	2.00477	0.504953	3.46755	0	0.26506
Signaling by the B Cell Receptor (BCR)	7.41934	3.90015	0.676063	4.88507	0.462183	4.21556	0	2.08811	0.51649	4.13264	0	0.331203
EPH-Ephrin signaling	9.17587	6.0947	0	1.86843	0	1.78961	0.71277	1.11493	0.559924	2.20402	0	1.48867
Mitophagy	7.46444	5.96418	0	3.70184	0	1.00563	0.673236	1.029	0	2.4505	0	0
RHO GTPases Activate WASPs and WAVEs	6.96339	4.66398	0	3.44279	0	1.52845	0.643894	0.855432	0	2.16838	0	0.837559
Generic Transcription Pathway	0	4.41177	0	1.57295	0.330545	0.437657	0	6.886	0	7.86918	0	0
Spliceosomal Cycle	1.0811	9.4672	0	6.41808	0	2.50001	0.275171	8.23963	0	8.94887	0	0
Mitochondrial protein import	3.18453	8.13018	0	3.79034	0	2.69354	0.69408	8.58553	0	10.227	0	0
NRF2-mediated Oxidative Stress Response	4.11976	6.6017	0.64433	1.52784	0	3.00159	0.282548	5.98631	0	8.81534	0	1.11618
Neutrophil degranulation	5.54587	6.5856	0	3.85794	0	5.76273	1.04881	6.61994	0	11.3573	0	2.24354
Centrosomal KIAA0586 Signaling Pathway	5.66865	4.80781	0	6.3752	0	3.55951	0.886448	2.66147	0	7.52964	0	0.405011
Phagosome Maturation	4.80142	5.84935	0	4.03488	0	2.33818	0.946755	2.56371	0	5.147	0	0.647961
RHO GTPase cycle	6.05521	6.23431	0	3.82418	0	0.474304	0.841479	2.65743	0	6.85213	0	0.186618
Protein Sorting Signaling Pathway	2.63026	10.7647	0	5.03425	0	0.742934	1.03174	3.03549	0	5.09031	0	1.28736
Cellular response to heat stress	3.03403	9.03061	0	2.42555	0	1.10616	0	7.72095	0	3.46999	0	0
TP53 Regulates Transcription of DNA Repair Genes	3.37269	8.4253	0.821443	1.81332	0	0.234387	1.93245	4.83657	0	4.41855	0	0.647961
NER (Nucleotide Excision Repair, Enhanced Pathway)	2.76287	6.48645	0	4.10837	0	0	0.282548	5.60314	0	7.09519	0	0.234417
RNA polymerase II transcribes snRNA genes	2.67917	6.97211	0	1.80766	0	0	0.828771	6.50068	0	6.32373	0	0.244465
Intra-Golgi and retrograde Golgi-to-ER traffic	5.912	10.0496	0	2.37895	0	0.545595	1.32372	4.00249	0	7.52602	0	0.806951
Deadenylation-dependent mRNA decay	5.24628	9.4672	0	3.13066	0	1.69308	0.826528	6.97283	0	6.30152	0	0
Cilium Assembly	3.42754	8.3315	0	3.55663	0	0.545595	0.639788	6.44249	0	5.62018	0	0.806951
trans-Golgi Network Vesicle Budding	6.12571	6.53768	0	3.81924	0	1.1906	1.29523	5.9394	0	5.60501	0	1.11618
mRNA 3 Prime End Processing Signaling Pathway	5.72373	8.07526	0	3.50555	0	1.12132	2.26602	5.34431	0	6.91819	0	0.213288
COPI-mediated anterograde transport	5.0119	8.8654	0	5.14902	0	0.675727	1.67747	5.60027	0	6.7126	0	0.848787
Hematoma Resolution Signaling Pathway	3.42838	1.99524	4.33408	1.87719	0.688849	1.84802	0.736487	0.510138	1.53609	0.399202	1.28608	0.938226
tRNA processing in the mitochondrion	2.72446	2.76267	4.06221	3.60945	2.03005	6.12693	3.23029	1.31678	1.9733	0.851256	0	0.848787
rRNA processing	3.58768	2.96617	4.33408	3.72513	2.22669	6.04223	3.95324	1.26937	2.17149	1.00967	0	0.975013
NGF-stimulated transcription	0.140412	0	2.26683	0.830944	0	1.68235	0.151935	0.559208	0	0.27604	0	0.851333
Reversible hydration of carbon dioxide	0.106055	0.0807204	0	0	0	0	0	0	0	0.19578	0	2.5778
Response to elevated platelet cytosolic Ca2+	0.593912	0	0	0.512691	0	0.640714	0.647793	2.66147	0.554069	1.11408	0	3.53486
Gap junction trafficking and regulation	1.14657	0.450934	0	0.85302	0	1.87518	0.555219	0.538961	0	0.326563	0	3.57586
RAB GEFs exchange GTP for GDP on RABs	5.3429	7.94821	0	0.896169	0	0.149687	0.736487	1.48022	0	4.89101	0	0
Gene and protein expression by JAK-STAT signaling after IL-12 stimulation	4.50228	8.30632	0	1.32088	0	0.556518	0.72198	1.65858	0.690419	6.95133	0	0
DYRK1A Signaling Pathway	1.60723	7.52704	0	0.464042	0	0.236979	2.26055	1.82607	0	2.49175	0	0
Asparagine N-linked glycosylation	0.256039	6.36159	0	1.32218	0	2.01951	0.299629	2.7747	0	3.00363	0	0.410863
Chromatin organization	2.24102	7.29614	0	1.15631	0.417056	1.48555	0.286557	3.00494	0	3.49232	0	0.395045
Z-decay: degradation of maternal mRNAs by zygotically expressed factors	2.3946	8.30632	0	0.515953	0	1.65163	0.327225	2.43557	0	2.08255	0	0
HER-2 Signaling in Breast Cancer	2.83848	7.11778	0.639781	1.94636	0	0.462787	0.918349	2.04921	0	3.57556	0	0
Signaling by FGFR2	2.70167	6.68961	0	2.69362	0	0.44863	0.918349	1.53773	0	5.14773	0	0.264852
Integrin Signaling	3.01955	7.00453	0.653158	2.32776	0.454067	0.142389	1.30468	1.20307	0.504953	4.41952	0	0.806454
Amino acids regulate mTORC1	2.29449	6.85771	0	1.0929	0	2.41401	1.2365	3.51732	0	5.147	0	0
CLEAR Signaling Pathway	2.42833	7.43615	0	1.69191	0	1.18907	1.23638	3.1359	0	4.95852	0	0.367122
MTOR signalling	4.12517	7.76071	0	1.24301	0	2.28486	0.889763	2.75271	0	4.95413	0	0
Macroautophagy	3.58309	5.96418	0	1.49803	0	2.61129	0.673236	2.30523	0	4.22201	0	0
Unfolded protein response	0	4.42721	0	0.896169	0	0.859855	0	6.5147	0	1.69574	0	0
SUMOylation of ubiquitinylation proteins	0.564552	3.01284	0	0.830944	0	0.0518682	0.151935	3.46982	0	0.669335	0	0
SUMOylation of DNA replication proteins	0.979504	2.63875	0	0.384447	0	0.450108	0.120085	4.21144	0	0.437858	0	0
Gene Silencing by RNA	0.905007	3.65472	0	0.474304	0	0.240707	0.243639	4.66392	0	1.70415	0	0.213288
SUMOylation of SUMOylation proteins	1.04125	4.25867	0	0.949604	0	0.0714155	0.163723	5.60347	0	0.568285	0	0
SUMOylation of chromatin organization proteins	2.8106	3.85422	0	1.00805	0.527538	1.25588	0.369207	5.25029	0	2.09035	0	0
Cilia Biogenesis Signaling Pathway	3.29145	6.57221	0	0.683965	0	0.270018	0.860433	5.08073	0	2.18394	0	1.16928
ISG15 antiviral mechanism	4.20412	6.53768	0	1.67546	0	0.20881	0	5.39413	0	1.31526	0	0
SUMOylation of DNA damage response and repair proteins	2.48113	5.5637	0	0.88512	0	0.20683	0.18031	7.20422	0	2.42931	0	0
SUMOylation of RNA binding proteins	2.82656	5.84935	0	0.951377	0	0	0.116347	5.98834	0	1.84073	0	0
Metabolism of non-coding RNA	2.23895	6.05	0	1.47259	0	0.341334	0	6.34716	0	1.62573	0	0
Citric acid cycle (TCA cycle)	0.460482	5.58892	0	3.35106	0	0.474304	0.61492	2.04921	0	3.29281	0	0
COPII-mediated vesicle transport	1.41344	5.05729	0	1.70538	0	0.44863	1.30194	1.87778	0	6.32373	0	0.264852
Cyclophilin Signaling Pathway	2.34675	4.2106	0	2.86302	0	0.381587	1.03409	3.18702	0	4.85537	0	0
ER-Mitochondrial Communication Signaling Pathway	0.680999	2.68424	0	1.90874	0	0.640714	0.177949	3.77135	0	6.15196	0	0
XBP1(S) activates chaperone genes	0	2.43031	0	1.81099	0	0.425307	0.113379	5.15865	0	4.91832	0	0.346013
RNA Polymerase III Transcription	0.814207	3.25729	0	0.773397	0	0.501211	0.352	5.09573	0	4.70384	0	0.374727
ESR-mediated signaling	2.29969	3.41578	0.737195	2.23519	0	0.332244	0.322039	4.45774	0	3.45184	0	0.806951
mRNA Capping	0.904835	4.15284	0	1.76384	0	0	0.480206	2.60299	0	4.741	0	0.427469
Aldosterone Signaling in Epithelial Cells	0.943755	3.37071	0.676063	1.05464	0.462183	0	0.182968	3.58036	0.51649	3.49754	0	0.331559
Assembly of RNA Polymerase II Complex	0.848917	4.66141	0	0.88512	0	0	0.562582	4.20583	0	4.0094	0	0.338999
Ferroptosis Signaling Pathway	2.8153	3.64342	0	1.064	0	0.486268	0	3.18232	0	3.78732	0	0.179889
M-decay: degradation of maternal mRNAs by maternally stored factors	2.35326	4.15284	0	0.644608	0	1.41904	0.311964	2.09328	0	3.37834	0	0.825061
Androgen Signaling	2.21095	4.49283	0	0.464042	0	0	0.632199	2.04989	0	2.49175	0	0.329253
Processing of Capped Intronless Pre-mRNA	1.91657	3.48542	0	0.16027	0	0.341334	0.188784	2.04989	0	3.28846	0	0
DNA Damage Bypass	1.27147	6.30397	0	0.926938	0	0.425307	0.113379	2.80779	0	1.42591	0	0
Activation of anterior HOX genes in hindbrain during early embryogenesis	0.139404	4.65575	0	1.73834	0	0.169685	0.163723	1.51058	0	1.69416	0	0.244426
Glucose metabolism	0.53662	3.87573	0	2.03493	0	0.552377	0.15463	2.63667	0	1.29974	0	0.236693
Mitotic Prophase	1.10188	3.8591	0	1.18142	0	0.647111	0.632199	3.1938	0	1.153	0	0.483864
Hereditary Breast Cancer Signaling	0.279693	4.09288	0	0.120894	0	0	0.265958	0.677838	0	2.40274	0	0.395045
Senescence Pathway	1.2267	4.68434	0	0.365215	0	0	0.412483	1.9757	0	1.4209	0	0
Endocannabinoid Developing Neuron Pathway	1.34322	4.87926	0	0.405323	0	0	0.47613	0.892202	0	1.48624	0	0.176406
Autophagy	0.518632	5.58643	0.64433	1.05464	0	0.208431	0.977295	1.88283	0	2.76564	0	0
Nucleotide Excision Repair Pathway	0.680999	6.43374	0	0.949604	0	0	0.400244	2.33318	0	3.64397	0	0.400525
Telomerase Signaling	1.36198	4.99845	0	1.16657	0	0	0	0.846119	0	3.57556	0	0
Insulin Receptor Signaling	0.694131	5.06246	0	1.32218	0	0	0.484507	0.226358	0	3.71848	0	0
Virus Entry via Endocytic Pathways	1.3219	6.36159	0.737195	1.86786	0.486808	1.23975	1.04881	0.839728	0.554678	2.4505	0	1.75558
L1CAM interactions	3.63458	4.76067	0	1.68749	0	1.56127	3.47644	0.41353	0	1.59134	0	2.33528
RHO GTPases activate IQGAPs	3.58768	1.55942	0	1.06786	0	2.02671	0.828771	0.893021	0	1.38193	0	2.5778
Germ Cell-Sertoli Cell Junction Signaling	2.01756	1.98824	0	0.495815	0	0.594171	2.32034	1.31678	0.51649	5.08131	0	1.81188
14-3-3-mediated Signaling	2.36149	3.4884	1.45197	1.97437	0.486808	1.09839	1.67747	1.85346	0.554678	2.94024	0	1.16928
IGF-1 Signaling	1.69517	3.77017	0.750179	1.49238	0	1.03488	1.22617	1.04534	0	3.57556	0	0.848787
MHC class II antigen presentation	3.03488	2.46005	0	1.58109	0	0.277082	0.922174	1.26639	0	3.90357	0	1.16928
Translocation of SLC2A4 (GLUT4) to the plasma membrane	5.01526	2.90651	0	1.32218	0	1.23369	0.928188	1.60208	0	2.79147	0	1.71963
Ephrin B Signaling	6.95081	3.63333	0	0.448527	0	0.44863	0.362171	2.2189	0.592279	0.654678	0	0.264852
Aggrephagy	5.96006	3.89481	0	2.01262	0	2.19248	0.321058	2.7783	0	1.00553	0	0.837559
Cytoprotection by HMOX1	5.0314	1.93045	0	0.684853	0	2.28691	2.32034	0.346247	0	0.219251	0	0.31738
Signaling by CSF3 (G-CSF)	5.58654	2.73278	0	0	0	0.700363	0.8597	0.146684	0	0	0	0
RHOA Signaling	6.36384	2.53293	0	0.451764	0	0.49745	1.76226	0.713486	0.554678	0.155553	0	1.17805
Hypoxia Signaling in the Cardiovascular System	2.64532	5.45524	0	4.47336	0	0.437431	1.8055	0.926226	0	1.89761	0	0
Synaptogenesis Signaling Pathway	5.98565	6.40596	0.555224	0.704226	0.394267	0.101275	1.23638	0.131451	0.62447	2.52933	0	0
Signaling by TGF-beta Receptor Complex	6.9978	4.04637	0	1.54495	0	0.647111	1.25542	0.444232	0	2.12286	0	0.323361
Ephrin Receptor Signaling	5.12768	4.54907	0	0.828165	0	0.0833498	0.469015	1.14348	0.504953	1.26429	0	0
Epithelial Adherens Junction Signaling	5.65488	4.89138	0	0.596012	0	0.169685	1.2365	0.889106	0.528907	1.57663	0	0.146584
E3 ubiquitin ligases ubiquitinate target proteins	2.80906	6.23431	0	1.97437	0	0.348478	0.830627	1.38477	0	1.06186	0	0
Protein ubiquitination	3.84136	5.4155	0	1.16338	0	0.330492	1.35347	1.46228	0	0.15606	0	0
Renal Cell Carcinoma Signaling	2.42948	5.42234	0.819467	1.16657	0	0.39678	0.860433	0.325479	0	2.369	0	0
TBC/RABGAPs	1.96499	3.89481	0	2.01262	0	1.49206	0.63822	0.245863	0	3.06711	0	0
Signaling by Insulin receptor	1.89822	4.92142	0	1.95985	0	1.45678	0.319869	1.03559	0	3.49232	0	0
SUMOylation of transcription cofactors	5.17471	5.79534	0	2.01262	0	0.872736	0.321058	1.46815	0	3.06711	0	0
Cargo recognition for clathrin-mediated endocytosis	3.73127	4.99845	0	1.8513	0	0.108231	0.625007	1.53672	0	2.45927	0	0.48187
Endosomal Sorting Complex Required For Transport (ESCRT)	3.70977	5.94569	0	1.64648	0	0.318148	0.18031	2.31425	0	2.39829	0	0
Iron uptake and transport	4.23425	4.93662	0	1.80685	0	2.25371	0.247411	1.8164	0	1.77476	0	0
HIPPO signaling	4.0534	3.32019	0	2.01524	0	0.677884	0.877337	2.00521	0	2.1304	0	0
MITF-M-dependent gene expression	3.35143	4.32755	0	2.69099	0	1.21794	0.982286	1.49667	0	1.01226	0	0.220849
Iron homeostasis signaling pathway	3.18296	3.56601	0	2.11375	0	1.82127	0.275171	0.713486	0	1.47214	0	0
Extra-nuclear estrogen signaling	4.12517	2.65892	0.821443	0.246538	0	0.425307	0.889763	0.39045	0.592279	2.19268	0	0.622584
Polyamine Regulation in Colon Cancer	3.61378	3.4052	0.850235	0.667952	0	0.318148	0.771787	0.861662	0	2.55639	0	0
Netrin Signaling	3.24718	3.30919	0.676063	1.03848	0.462183	0.137092	0.843624	0.140741	0.51649	2.27891	0	0
RAC Signaling	3.44431	4.01144	0	1.36261	0	0.125143	0.632199	0.411766	0.54404	2.08255	0	0.166287
Signaling by NTRK1 (TRKA)	3.19091	3.64978	0	1.83872	0	0.184035	0.561122	0.877269	0	1.84073	0	0.245889
RAS processing	3.88706	3.8591	0	0.518681	0	0.419034	0	0.493261	0	1.62573	0	0
Fcγ Receptor-mediated Phagocytosis in Macrophages and Monocytes	3.96244	3.31548	0	1.13208	0	0.501211	0.273628	0.856074	0	1.84002	0	0.523717
Semaphorin Neuronal Repulsive Signaling Pathway	0.424541	0.749585	0.699929	0.26536	0.481616	0.108231	2.27304	0.174159	1.05735	0.786472	0	0
Circadian Rhythm Signaling	0.705059	1.28624	0.60291	0.717906	0.417056	0	2.08744	0.690042	0.454513	0.487317	1.28608	0.213288
FOXO-mediated transcription of cell cycle genes	0.617379	0.297042	0	0.365215	0	0	2.10771	0.312049	0	0.518101	0	0.536477
β-alanine Degradation I	0.540213	0	0	0	0	0.627767	2.03712	0.255175	0	0	0	0
B-WICH complex positively regulates rRNA expression	0.526766	0.42082	0	1.18242	0	1.84361	0.277548	0.51298	0	2.2833	0	0.774517
Malate-aspartate shuttle	1.17022	0.967994	0	0.200138	0	2.00012	0	0.17931	0	1.93555	0	0
Complex III assembly	1.09407	2.4092	0	2.84768	0	2.49161	0.542454	1.51099	0	1.5318	0	0
Proteasomal PSMD10 Signaling Pathway	1.17022	2.4773	0	2.49457	0	1.57332	0.497912	0.694808	0	3.12118	0	0.179889
Warburg Effect Signaling Pathway	0.842277	1.72826	0	1.91835	0	0.677884	0.673236	0.454337	0	2.49175	0	0.407427
PKR-mediated signaling	2.42948	2.76267	0	1.16657	0	1.10616	0.579865	1.87926	0	1.41833	0	0.606067
Nuclear Cytoskeleton Signaling Pathway	2.87048	2.90026	0.639781	1.96497	0	1.22282	0.72198	2.30523	0	1.66285	0	1.09848
CSDE1 Signaling Pathway	1.81471	2.54898	0.867232	0.26536	0	2.41401	0.265958	1.74638	0	2.45927	0	0.319776
Histone Modification Signaling Pathway	1.99944	3.02877	0	0.939526	0	2.11157	0.311964	1.27994	0.444342	1.88122	0	0
Cachexia Signaling Pathway	2.23895	2.60881	0	1.69374	0	2.63285	0.352	1.27929	0	3.10866	0	0.422591
NoRC negatively regulates rRNA expression	0.293366	1.0638	0	1.49803	0	0.846914	0.213368	1.94192	0	3.23111	0	0.281964
Maturation of TCA enzymes and regulation of TCA cycle	0.213089	1.54916	0	1.15631	0	0.486268	0.635521	1.61369	0	2.09035	0	0
Apoptosis Signaling	0.6824	1.79812	0.753042	1.22429	0.487356	0	0.243639	1.98399	0.559924	2.62833	0	0.213288
Sumoylation Pathway	1.48321	0.93147	0.754036	1.5996	0	0.450108	0.246181	1.47419	0	2.69342	0	0.213288
tRNA Charging	0.338937	0.789508	0	0.26536	0	0.545595	0.152426	2.49426	0	1.71686	0	0
ATF4 activates genes in response to endoplasmic reticulum stress	0.113147	1.22229	0	0.829907	0	0.105552	0.199623	2.31145	0	0.969184	0	0
Resolution of Abasic Sites (AP sites)	0.338937	2.21093	0	0	0	0	0.368213	3.02025	0	1.71686	0	0
BER (Base Excision Repair) Pathway	0.717598	2.01563	0	0.413338	0	0	1.01372	2.30175	0	1.00553	0	0
Pyrimidine Ribonucleotides Interconversion	0.338937	2.21093	0	1.27348	0	0.0565114	0.707029	2.49426	0	1.34136	0	0.389429
Pyrimidine Ribonucleotides De Novo Biosynthesis	0.292989	2.31934	0	1.16503	0	0	0.664471	2.63667	0	1.15973	0	0.374727
Role of MAPK Signaling in Promoting the Pathogenesis of Influenza	0.971175	2.13559	0	2.53451	0	0.381587	0.579865	2.11438	0	2.19268	0	0
Energy dependent regulation of mTOR by LKB1-AMPK	0.904835	2.88397	0	1.19806	0	0.731125	0.870999	2.04989	0	2.09207	0	0
Cytosolic sensors of pathogen-associated DNA	1.39012	2.49938	0	0.359815	0	0.528417	0.22936	2.16061	0	2.57573	0	0.292367
Telomere Maintenance	0.504932	2.92228	0	0.657472	0	0.534412	0.151939	2.84255	0	2.38768	0	0.234417
Regulation of endogenous retroelements	0.461111	1.94226	0	1.51473	0	1.50834	0.236647	2.82149	0	1.62948	0	0.483864
Regulation of TP53 Activity through Phosphorylation	1.41344	2.63063	0	0.84184	0	0.501211	0.141713	2.56371	0	1.07298	0	0
Protein methylation	1.09106	1.99524	0	0.777581	0	1.26357	0	2.08021	0	0.894628	0	0
Circadian Clock	1.24807	2.65973	0	2.37895	0	0.134155	1.18698	0.346247	0	0.337565	0	0
Insertion of tail-anchored proteins into the endoplasmic reticulum membrane	2.60151	3.60234	0	3.21223	0	0.455858	0.591727	0.589946	0	1.34474	0	0
Intrinsic Pathway for Apoptosis	2.29449	2.54898	0	3.19763	0	0.639819	0.265958	0.805507	0	1.06186	0	0
TP53 Regulates Transcription of Cell Cycle Genes	2.16172	0.97978	0	2.96146	0	0.413387	0.579865	0.41806	0	1.70415	0	0.806454
Necroptosis Signaling Pathway	2.16172	1.55331	0	1.66007	0	0.323484	0	0.721199	0	1.52928	0	0
Detoxification of Reactive Oxygen Species	3.06112	1.49178	0	0.888647	0	0.556518	0.15463	0.255175	0	1.05922	0	0.392288
Cell Cycle: G1/S Checkpoint Regulation	2.05513	1.5493	0	1.46774	0	0	0.210099	0.110417	0	0.428983	0	0
Regulation of lipid metabolism by PPARalpha	0.794088	1.22281	0	2.20011	0	0	0.531755	0.397791	0	1.09888	0	0.183778
Signaling by NOTCH1	1.30831	0.888211	0	2.01524	0	0.0826227	0.182248	0.67541	0	0.989196	0	0
Fcgamma receptor (FCGR) dependent phagocytosis	2.10719	0.279262	0.676739	0.900959	0.462183	0.622158	0.193622	0	0.968122	0.360097	0	0.341756
Platelet homeostasis	2.06466	0.556302	0	0.161026	0	0.338724	0.776972	0.559149	0.559924	0.269249	0	0.239217
Transcriptional Regulation by NPAS4	2.0362	0.264444	0.942841	0.308923	0	0.274181	0.400244	0.17931	0	0.214044	0	0
Thioredoxin Pathway	2.46438	0.716112	0	0	0	0	0	0	0	0.400457	0	0.76161
GABA synthesis, release, reuptake and degradation	2.22544	0.793776	0	0.0696375	0	0	0.647683	0.0969212	0	0.219251	0	0
Signaling by BMP	2.35396	0.213684	0	0	0	0	0.18031	0	0	0.142153	0	0
NLR signaling pathways	2.23895	0.466383	0	0.113404	0	0	0	0.091909	0	0.546595	0	0
Transcriptional activity of SMAD2/SMAD3:SMAD4 heterotrimer	3.08589	0.872223	0	1.21832	0	0.161524	0.87694	0.237245	0	0.967524	0	0
Signaling by Rho Family GTPases	2.50499	1.15731	0.59962	0.315602	0	0.17315	1.30878	0.608794	0.454513	1.73418	0	0.622584
RHOGDI Signaling	2.6312	0.964206	0	0.641394	0	0.20683	0.736487	0.367837	0.487879	1.04583	0	0.76161
Axonal Guidance Signaling	3.30333	1.72826	0.409372	0.644608	0.291347	0	0.806316	0.305408	0.554678	0.232958	0	0.837344
Regulation of Actin-based Motility by Rho	3.45742	2.13559	0	1.35207	0	0.20683	0.830627	0.330094	0.554678	1.40211	0	0.837559
Actin Cytoskeleton Signaling	3.90074	2.93541	0	0.934465	0	0.381587	1.03409	0.52578	0.471514	1.3625	0	0.677586
Pyruvate metabolism	2.68725	2.33535	0	0	0	0.169685	1.34675	2.24875	0	0.367383	0	0.341756
Transcriptional Regulation by VENTX	2.80906	1.6144	0	0.0823717	0	0	0.35278	2.25672	0	0.40706	0	0
TGF-β Signaling	2.38572	1.54359	0.763435	0.36617	0	0	0.130539	0.735817	0	1.93274	0	0
Oxidative Stress Induced Senescence	3.83004	1.83187	0.790564	0.464042	0	0.331836	0	1.95092	0	1.29974	0	0
Reelin Signaling in Neurons	3.0128	2.43388	0	0.625962	0	0	0	2.04989	0.54404	1.5589	0	0
p75 NTR receptor-mediated signalling	2.35396	2.49938	0	0.609265	0	0.169685	0	1.50713	0	1.82871	0	0
Senescence-Associated Secretory Phenotype (SASP)	3.18453	2.82188	0.821443	0.673234	0	0.731125	0	1.53773	0	0.230189	0	0.264852
ROBO SLIT Signaling Pathway	2.39796	3.56679	0.729486	0.424963	0	0.477358	0.299629	0.948066	0	1.32852	0	0.179889
Late endosomal microautophagy	2.71539	3.81242	0	0.989495	0	0.622158	0	1.10607	0	0.604364	0	0
Signaling by EGFR	2.94542	4.18902	0	0.288764	0	0	0.538025	0.319883	0	0.636403	0	0
Regulation of TP53 Expression and Degradation	1.82315	3.15557	0	0.515953	0	0.545595	0.152426	0.131451	0	0.4665	0	0
Signaling by FGFR1	1.98133	3.30908	0	1.18242	0	0.381587	0.543468	0.221136	0	0.92505	0	0
FLT3 Signaling	2.98028	3.15557	0	0.26536	0	0.0565114	0.152426	0	0	0.711202	0	0
Signaling by FGFR4	2.72446	2.76267	0	0.773397	0	0.212952	0.352	0.0934502	0	0.383283	0	0
Signaling by FGFR3	2.80906	2.88397	0	0.800826	0	0.225196	0.35278	0.101442	0	0.40706	0	0
Fanconi Anemia Pathway	0.914432	2.21093	0	0.0968502	0	0.545595	0	0.240154	0	0	0	0
Netrin-1 signaling	1.05606	2.01563	0	0.413338	0	0	0.130539	0.142297	0	0	0	0.367122
Gastrin-CREB signalling pathway via PKC and MAPK	1.61251	2.42126	0	0.340864	0	0	0	0	0	0	0	0
Signaling by SCF-KIT	1.51127	2.53029	0	0	0	0.20683	0.131826	0	0	0.340476	0	0
Signaling by ERBB2	1.60724	3.56679	0	0	0	0	0	0.255175	0	1.00947	0	0.338999
CNTF Signaling	1.75768	2.45905	0	0.464042	0	0	0	0.56661	0	1.30515	0	0
GPER1 signaling	1.41982	2.27695	0	0.465829	0	0	0.400244	0.584569	0.559924	0.976808	0	0.213288
SUMOylation of immune response proteins	1.43237	2.85327	0	0.470772	0	0.20881	0.319869	0.53171	0	0.406222	0	0
Regulation of TP53 Activity through Methylation	1.51474	2.8636	0	0.315602	0	0.150851	0	1.21176	0	0.749851	0	0
UFMylation Signaling Pathway	1.0811	2.96617	0	0.591511	0	0.284042	0.233274	0.925094	0	0.751958	0	0
Activation of NMDA receptors and postsynaptic events	3.44118	2.89714	0	0.315219	0	0.341334	0.5321	0.936455	0	1.1294	0	0.553876
fMLP Signaling in Neutrophils	2.91419	3.1304	0	0.370406	0	0	0.451291	0.946765	0	1.80232	0	0.17317
DNA Double Strand Break Response	3.05779	2.95974	0	0.0979209	0	0	0	0.861662	0	0.665793	0	0
RIPK1-mediated regulated necrosis	2.90095	1.99218	0	0.135775	0	0.0848632	0.177949	0.622747	0	0.69784	0	0.408902
TNF signaling	3.20094	2.36562	0	0	0	0.136242	0.255471	0.723716	0	1.25391	0	0.319143
Semaphorin interactions	3.25005	1.82342	0	0.574735	0	0.276792	0.707029	0.690042	0.59291	0.722636	0	0
RHO GTPases activate PKNs	2.64192	1.99663	0	0.435762	0	0.354303	0.889763	0.558625	0	0.356603	0	0
Chaperone Mediated Autophagy	3.35782	1.79812	0	0.585103	0	1.01143	0.236647	1.36742	0	0.57586	0	0
Processing and activation of SUMO	3.58209	1.87377	0	0.558077	0	0.24301	0.352	1.19237	0	0.518828	0	0
DDX58/IFIH1-mediated induction of interferon-alpha/beta	2.72465	1.91332	0	0.199653	0	0	0.561122	0	0	0.820066	0	0
Signaling by PTK6	2.29449	1.18415	0	0.26536	0	0.639819	0.265958	0.277895	0	0.396433	0	0
Transcriptional Regulation by E2F6	2.11099	1.78659	0	0.609265	0	0.283213	0.166249	0.536449	0	0.604364	0	0
Pexophagy	2.58573	1.87377	0	0.159658	0	0.24301	0	0.120571	0	0	0	0
Signaling by ERBB4	2.12049	1.93045	0	0	0	0.134155	0.250744	0.230687	0	0.219251	0	0
Mitochondrial calcium ion transport	2.23895	2.11897	0	0.129904	0	0	0.319869	0.53171	0	0	0	0
Oncogene Induced Senescence	3.36588	1.3699	0	0.322465	0	0.0765232	0	0.781689	0	0	0	0
Toll Like Receptor 3 (TLR3) Cascade	3.46784	1.88576	0	0.340864	0	0.0826227	0.171257	0.579198	0	0.40706	0	0
MyD88-independent TLR4 cascade	2.98028	1.79988	0	0.26536	0	0.0565114	0.152426	0.397791	0	0.284644	0	0
Signaling by CSF1 (M-CSF) in myeloid cells	3.0043	2.59047	0.958476	0.146583	0.703731	0.675727	0.18031	0.131695	0.725267	0.27604	0	0
Ephrin A Signaling	3.0128	1.72826	0.702233	0.462639	0.481616	0.228794	0.152426	0.306908	1.07395	1.13694	0	0.166287
Chemokine Signaling	1.96606	2.35167	1.75765	0.834718	0.519513	0.389235	0.8597	0.428259	1.50167	1.11297	0	0
Role of Tissue Factor in Cancer	1.00363	2.91693	1.16057	0.173598	0	0.400727	0.215171	0.73155	0.504953	0.973968	0	0
Thrombopoietin Signaling	1.0811	2.58482	1.91688	0.370406	0.527538	0.284042	0.233274	0.713486	0.59291	1.5589	0	0
PDGF Signaling	1.28249	2.42126	1.69779	0.685996	0.495315	0.552377	0.290339	0.694808	0.559924	1.06131	0	0
Gap Junction Signaling	0.89666	2.77697	0.55212	0.424963	0.394267	0.331836	1.37882	0.421012	0.424603	0.609727	0	1.75558
Processing of SMDT1	1.83447	2.17214	0	0.391902	0	0.175333	0.71129	1.61926	0	1.47502	0	1.29659
NAP1L1 Transcription Regulation Signaling Pathway	1.58986	2.66928	0	0.15342	0	0.15329	0.287584	0.83384	0	1.02679	0	0.975013
Adrenomedullin signaling pathway	0.351696	2.33535	1.18241	0.725557	0.454067	0.284042	1.42899	0	0.504953	0.820066	0	0
CDK5 Signaling	0.863014	2.49938	0.751114	1.51473	0	0.228794	1.23638	0.877269	0	1.62948	0	0
Chronic Myeloid Leukemia Signaling	1.02513	2.09186	0.969204	1.82158	0.417056	0.101275	1.29487	0.439467	0.454513	2.36078	0	0
VEGF Signaling	1.62092	3.71964	0.763435	0.773397	0.49007	0.474304	2.32034	0.444232	0.559924	1.65747	0	0.511362
Signaling by MET	1.96606	2.68424	0	0.103935	0	0.194339	1.23638	0.428259	0	0.885474	0	0
Protein Kinase A Signaling	2.26712	2.56044	0.488778	0.533074	0.356464	0.159311	1.35347	0.539406	0.592279	0.614556	0	0.236088
Insulin Secretion Signaling Pathway	2.08385	2.81763	0.596481	0.611749	0.417056	0.251529	1.93245	0.518742	0.454513	1.57283	0	0.197854
Endometrial Cancer Signaling	0.598194	2.11475	0	0.409453	0	0	0.756079	0.306908	0	3.9221	0	0
Signaling by VEGF	1.98728	2.31852	0	0	0	0.210768	0.607679	0.140741	0	3.05883	0	0.474224
SUMOylation of DNA methylation proteins	2.62016	2.17214	0	0.830944	0	0	0.282548	0.661043	0	3.60387	0	0
UDP-N-acetyl-D-galactosamine Biosynthesis II	0.41932	0.621347	0	1.07387	0	0.225196	0	0.0945937	0	2.08255	0	0
Amyloid Processing	0.566692	1.19728	0	1.2442	0	0.169685	0	0.154412	0	3.46002	0	0
Melanoma Signaling	0.180944	1.872	0	0.88512	0	0	0	0.397791	0	2.93449	0	0
NF-κB Activation by Viruses	0	1.81162	0	0	0	0	0.178036	0	0	2.369	0	0
Regulation of TP53 Activity through Acetylation	0.517001	0.683079	0	0.15342	0	0	0	0.146684	0	2.50822	0	0
Cholesterol biosynthesis	0	0.868804	0	0	0	0.105552	0	0.091909	0	2.33565	0	0.447235
PEDF Signaling	0.253671	0.793776	0	0	0	0	0	0.0945937	0	2.34692	0	0.244426
HGF Signaling	0.318895	2.30194	1.43063	0.137859	0.484414	0.137782	0.282548	0.233038	0.554069	2.07523	0	0
ERBB4 Signaling	0.303336	2.33535	0.827268	0.534436	0.527538	0.105552	0.218274	0.618524	0.59291	3.3211	0	0
NGF Signaling	0.975474	2.06118	0.734719	0.309399	0.486808	0.0751056	0.316454	0.595467	0.554678	2.89173	0	0.182486
ERK/MAPK Signaling	1.13914	3.4052	1.11587	1.51333	0.439935	0.484339	0.401739	0.808083	0.489585	2.47041	0	0
Glioma Signaling	0.914432	3.30908	0.730092	1.34336	0.486808	0	0.492544	0.120571	0.554678	2.70496	0	0.179889
Neuregulin Signaling	0.487156	3.65472	0.737195	0.721584	0.486808	0	0.201265	0.186557	0.554678	3.27627	0	0
Formation of WDR5-containing histone-modifying complexes	0.781317	3.12136	0	0	0	0.486268	1.04881	1.24361	0	0.805406	0	0.372611
Cargo concentration in the ER	0.414841	1.78659	0	0.609265	0	0.622158	1.25542	0.536449	0	2.08164	0	0.405011
Cell Cycle Regulation by BTG Family Proteins	0.593283	2.21093	0	1.27348	0	1.06988	1.15537	0.596786	0	0.4665	0	0.389429
TP53 Regulates Transcription of Cell Death Genes	1.05606	2.01563	0	0.686963	0	0.474304	1.01372	0.810865	0	1.00553	0	0
Non-Small Cell Lung Cancer Signaling	0.41932	2.49308	0	1.07862	0	0	0.265958	0	0	1.48624	0	0
FLT3 Signaling in Hematopoietic Progenitor Cells	0.637677	3.24756	0	0.357422	0	0.0650275	0	0.186557	0	1.84073	0	0
ERB2-ERBB3 Signaling	0.537641	2.96617	0	0.591511	0	0.115074	0.233274	0.166761	0	2.25917	0	0
Acute Myeloid Leukemia Signaling	0.688387	3.20284	0	0.4373	0	0.149687	0.151935	0	0	1.18269	0	0
GM-CSF Signaling	0.88544	2.71695	0	0.146583	0	0	0	0.164245	0	1.22061	0	0
Interconversion of nucleotide di- and triphosphates	1.34519	2.35884	0	1.19806	0	0.0979157	0.188784	1.11493	0	2.09207	0	0.427469
Paxillin Signaling	0.617379	2.66928	0	0.445418	0	0.105552	0.61492	0.667879	0	2.40401	0	0.477562
AMPK Signaling	0.634722	2.85327	0	0.58822	0	0.146781	0.464085	0.493261	0	1.83463	0	0.408902
PI3K/AKT Signaling	1.51127	3.12754	0	0.88512	0	0	0.664471	0	0	1.58002	0	0
PTEN Signaling	1.3123	2.0769	0	0.673252	0	0.101275	0.547589	0	0	2.60046	0	0.155481
Actin Nucleation by ARP-WASP Complex	1.47949	3.12136	0	0.88512	0	0	0.277907	0.322984	0	2.60353	0	0
Prostate Cancer Signaling	0.907492	2.80844	0	1.28109	0	0	0.209034	0.212495	0	2.66402	0	0
Activation of gene expression by SREBF (SREBP)	0.493456	2.21093	0	0.447088	0	0.486268	0.136962	0.906449	0	1.4456	0	0
TCA Cycle II (Eukaryotic)	0.179513	2.32313	0	1.03848	0	0.132808	0	0.907066	0	1.83265	0	0
Cohesin Chromatin Regulation Pathway	0.262312	2.72799	0	1.00811	0	0.474304	0.209943	1.6824	0	0.629679	0	0
Pyrimidine Deoxyribonucleotides De Novo Biosynthesis I	0.759583	2.73153	0	0.989495	0	0.125143	0	1.76988	0	1.25444	0	0
Signaling by NTRK2 (TRKB)	0.680999	2.4092	0	0.900959	0	0.115074	0.212344	0	0	0.740964	0	0
WNT/β-catenin Signaling	0.923555	2.07305	0	0.829907	0	0.241922	0.286557	0.319883	0	0.724801	0	0
Regulation of Cellular Mechanics by Calpain Protease	0.519306	2.05034	0	0.462759	0	0	0.75491	0.183156	0	0.626121	0	0
BEX2 Signaling Pathway	0.304662	2.03473	0	0.574798	0	0.0714155	0.327048	0	0	0.365055	0	0
Superpathway of Inositol Phosphate Compounds	0.231093	2.08439	0.626364	0.752075	0.425148	0.0848632	0.468722	0.701899	0.471514	1.03586	0	0
Salvage Pathways of Pyrimidine Ribonucleotides	0.147906	2.35884	0	1.03848	0	0	0.130539	0.735817	0	0.438132	0	0
3-phosphoinositide Biosynthesis	0.303336	2.30263	0	0.403136	0	0	0.282548	0.412576	0	1.1278	0	0
3-phosphoinositide Degradation	0.223403	2.0831	0	0.385436	0	0.153266	0.319869	0.647306	0	0.843082	0	0
D-myo-inositol (3,4,5,6)-tetrakisphosphate Biosynthesis	0.133743	2.11897	0	0.464042	0	0.10333	0.355328	0.613386	0	0.777151	0	0
D-myo-inositol (1,4,5,6)-Tetrakisphosphate Biosynthesis	0.133743	2.11897	0	0.464042	0	0.10333	0.355328	0.613386	0	0.777151	0	0
GNRH Signaling	1.1832	2.07739	1.18458	0	0	0	0.35278	0.493261	0	1.22037	0	0
Hepatitis B Chronic Liver Pathogenesis Signaling Pathway	0.909167	2.37943	0.666636	0	0	0	0.747854	0.846539	0	1.22061	0	0
G Beta Gamma Signaling	1.02469	2.35167	0.721389	0.246516	0.484414	0	0.282548	0.17931	0.554069	1.17063	0	0.17317
MSP-RON Signaling in Cancer Cells Pathway	0.669677	2.13076	0.701883	0	0	0.12064	0.61492	0	0	0.763535	0	0
ERK5 Signaling	1.05606	2.73748	0.821443	0	0	0.0848632	0.901882	0.188768	0	0.457141	0	0
Opioid Signaling Pathway	1.10265	2.24644	0.593093	0.259721	0	0.150851	0.47613	0.129469	0	1.1575	0	0.369592
Glutamate binding, activation of AMPA receptors and synaptic plasticity	0.820178	2.59047	0	0.146583	0	0	0.452497	0.131695	0	0.744079	0	0.411718
EGF Signaling	0.688387	2.45905	0.86388	0.259721	0	0.627767	0	0	0	1.30515	0	0
IL-3 Signaling	0.680999	3.03778	0.817535	0.377022	0	0.194339	0.177949	0.584569	0	2.30268	0	0
Neurotrophin/TRK Signaling	0.327694	2.49938	0.821443	0.22979	0	0	0.18031	0.344558	0	1.18947	0	0
JAK/STAT Signaling	0.274169	2.79031	0.808666	0.191098	0	0.175982	0.166796	0.51298	0	1.5124	0	0
Sertoli Cell-Germ Cell Junction Signaling Pathway (Enhanced)	0.905007	2.22997	0.631796	0.409453	0	0.412833	0.860433	0.242493	0	1.5589	0	0.239217
IL-2 Signaling	0.351648	2.30997	0.837554	0.609265	0	0.11985	0.451291	0.17931	0	1.61528	0	0
Myelination Signaling Pathway	0.89666	2.24276	0.916036	0.424963	0.394267	0.14595	0.61492	0.359117	0.424603	1.62464	0	0

## Sheet: Canonical by z-value
	Inhibitory neurons		Ecitatory Neurons		Cycling progenitors		Oligodendrocytes		Astrocytes		Choroid plexus
Canonical Pathways	MV1	MV2	MV1	MV2	MV1	MV2	MV1	MV2	MV1	MV2	MV1	MV2
Ribosomal Quality Control Signaling Pathway	7.526	5.317	-3	0.316	-3.873	-0.59	-2.982	2.605	-3.464	1.152	N/A	-0.447
SRP-dependent cotranslational protein targeting to membrane	7.506	4.529	-3	-1.177	-3.873	-2.611	-2.837	0.632	-3.464	-1.183	N/A	N/A
Major pathway of rRNA processing in the nucleolus and cytosol	7.307	3.624	-3	-2.6	-3.873	-2.197	-2.828	2.91	-3.464	-1.336	N/A	N/A
Eukaryotic Translation Initiation	6.952	3.579	-3	-1.633	-3.873	-2.535	-4.025	-0.667	-3.464	-2	N/A	-2
Selenoamino acid metabolism	6.693	3.108	-3	-3.13	-3.873	-2.828	-3.5	-0.324	-3.464	-2.556	N/A	-2
Nonsense-Mediated Decay (NMD)	6.765	3.17	-3	-2.502	-3.873	-2.959	-3.638	0.316	-3.464	-2.401	N/A	N/A
Response of EIF2AK4 (GCN2) to amino acid deficiency	6.647	2.954	-3	-3.441	-3.873	-3.286	-3.638	-1.512	-3.464	-3.8	N/A	N/A
Eukaryotic Translation Termination	6.822	3.15	-3	-3.3	-3.873	-3.286	-3.5	-0.898	-3.464	-3.674	N/A	N/A
Eukaryotic Translation Elongation	6.964	3.395	-3	-3.13	-3.873	-3.053	-3.5	-1.3	-3.464	-3.8	N/A	N/A
Neutrophil degranulation	5.334	6.091	N/A	4.621	N/A	5.396	1.414	6.477	N/A	7.437	N/A	3.162
RHO GTPase cycle	0.64	2.145	N/A	4.221	N/A	3.5	3	4.77	N/A	3.386	N/A	N/A
Protein Sorting Signaling Pathway	1.633	1.408	N/A	4.082	N/A	2.121	0.707	3.795	N/A	4.743	N/A	1.342
Processing of Capped Intron-Containing Pre-mRNA	5.908	8.384	N/A	4.924	N/A	2.711	-0.277	7.123	N/A	4.642	N/A	N/A
Protein Ubiquitination Pathway	3.939	6.668	N/A	4.128	N/A	3.578	1	6.405	N/A	6.975	N/A	N/A
Mitochondrial translation	3.674	4.619	N/A	3.128	N/A	2.714	1.89	6.301	N/A	4.808	N/A	N/A
RNA Polymerase II Transcription	2.694	5.815	N/A	2.132	N/A	1.667	0.707	5.75	N/A	3.81	N/A	N/A
Protein folding	4.536	4.439	N/A	3.357	N/A	3.162	1.134	5.096	N/A	3.528	N/A	2.236
Deubiquitination	3.753	4.044	N/A	4.743	N/A	2.558	0.816	4.919	N/A	3.755	N/A	2
Class I MHC mediated antigen processing and presentation	4	5.789	N/A	4.906	N/A	3.71	0.258	5.528	N/A	5.346	N/A	2
Mitotic Metaphase and Anaphase	5.082	6.254	N/A	4.644	N/A	3.411	0.302	4.472	N/A	4.131	N/A	2.236
Mitotic G2-G2/M phases	4.919	6.29	N/A	3.781	N/A	3.273	-0.632	4.765	N/A	4.202	N/A	1.633
Cachexia Signaling Pathway	3.795	4.556	N/A	3.9	N/A	2.837	0.632	3.845	N/A	3.447	N/A	0
Cyclophilin Signaling Pathway	3.024	3.654	N/A	3.138	N/A	2.333	-0.302	4.355	N/A	3.983	N/A	N/A
Hedgehog 'on' state	3	4.082	N/A	4.315	N/A	3.357	N/A	4.718	N/A	4.727	N/A	N/A
Hedgehog 'off' state	3.138	4.542	N/A	3.962	N/A	2.673	0	4.243	N/A	4.596	N/A	N/A
Signaling by NOTCH4	3.333	3.883	N/A	3.528	N/A	3.357	N/A	4.23	N/A	4.221	N/A	N/A
Centrosomal KIAA0586 Signaling Pathway	3.272	4.117	N/A	3.674	N/A	3.051	-0.378	3.773	N/A	4.32	N/A	N/A
Cell Cycle Checkpoints	4.715	5.33	N/A	4.867	N/A	3.273	-0.707	4.778	N/A	4.036	N/A	N/A
Transcriptional regulation by RUNX1	3.452	5.547	N/A	4.536	N/A	2.668	N/A	3.571	N/A	4.221	N/A	N/A
Degradation of beta-catenin by the destruction complex	3.772	5.84	N/A	4.082	N/A	3.357	-1	4.116	N/A	4.49	N/A	N/A
TCF dependent signaling in response to WNT	3.363	5.842	N/A	4.218	N/A	3.13	-1.414	4.296	N/A	4.423	N/A	N/A
KEAP1-NFE2L2 pathway	3.781	4.719	N/A	3.772	N/A	3.638	N/A	5.217	N/A	5.091	N/A	N/A
Regulation of mRNA stability by proteins that bind AU-rich elements	3.536	5.485	N/A	3.962	N/A	3	-0.378	4.938	N/A	5	N/A	N/A
Interleukin-1 family signaling	4.158	4.422	N/A	3.411	N/A	3.5	N/A	4.111	N/A	4.964	N/A	N/A
Signaling by the B Cell Receptor (BCR)	3.888	5	N/A	3	N/A	3	N/A	4.964	N/A	4.529	N/A	N/A
TCR signaling	4.131	5.516	N/A	2.858	N/A	3	0.447	4.439	N/A	4.427	N/A	N/A
Neddylation	5	5.892	N/A	3.063	N/A	3.578	0	5.435	N/A	5.02	N/A	N/A
C-type lectin receptors (CLRs)	4.439	5.741	N/A	3.402	N/A	3.153	0.447	4.824	N/A	5.427	N/A	N/A
Microautophagy Signaling Pathway	4.707	5.217	N/A	4.382	N/A	3.051	1	5.154	N/A	4.727	N/A	N/A
PTEN Regulation	4.964	5.777	N/A	3.772	N/A	3.578	0.816	4.438	N/A	4.525	N/A	N/A
Somitogenesis	3.838	5.292	N/A	4.025	N/A	3.051	N/A	4.041	N/A	4.707	N/A	N/A
Mitotic G1 phase and G1/S transition	3.889	5	N/A	4.315	N/A	3.357	N/A	4.333	N/A	4.768	N/A	N/A
ABC-family proteins mediated transport	4.158	5.555	N/A	4.264	N/A	3.5	0.378	3.479	N/A	4.802	N/A	N/A
Signaling by ROBO receptors	4.226	5.27	N/A	3.8	N/A	3.3	0.447	4.003	N/A	5.425	N/A	N/A
DNA Replication Pre-Initiation	4.747	5.516	N/A	4.082	N/A	2.5	N/A	3.812	N/A	4.352	N/A	N/A
Regulation of mitotic cell cycle	4.849	5.947	N/A	3.962	N/A	3.207	N/A	4.323	N/A	5.112	N/A	N/A
Hedgehog ligand biogenesis	4.491	6	N/A	3.9	N/A	3.5	N/A	4.459	N/A	5.014	N/A	N/A
NIK-->noncanonical NF-kB signaling	4.536	5.578	N/A	3.674	N/A	3.357	N/A	4.49	N/A	5.112	N/A	N/A
Metabolism of polyamines	4.2	5.396	N/A	3.9	N/A	3.207	N/A	4.382	N/A	5.209	N/A	N/A
Cellular response to hypoxia	4.49	6.008	N/A	4.082	N/A	2.84	0	4.004	N/A	4.95	N/A	N/A
Synthesis of DNA	4.849	5.374	N/A	3.962	N/A	3.207	0	4.522	N/A	4.333	N/A	N/A
S Phase	4.747	5.692	N/A	3.838	N/A	2.84	N/A	4.352	N/A	4.226	N/A	N/A
Regulation of Apoptosis	4.491	5.568	N/A	3.9	N/A	3.207	N/A	4.158	N/A	4.426	N/A	N/A
Regulation of RUNX2 expression and activity	4.426	5.578	N/A	4.025	N/A	3.207	N/A	4.131	N/A	4.747	N/A	N/A
TNFR2 non-canonical NF-kB pathway	4.6	5.657	N/A	3.9	N/A	3.207	N/A	4.271	N/A	4.811	N/A	N/A
ROBO SLIT Signaling Pathway	-2.828	-3.452	N/A	-0.333	N/A	-0.816	N/A	-1.4	N/A	-1.877	N/A	N/A
Parkinson's Signaling Pathway	-5.308	-3.862	2	-0.365	N/A	-0.392	0.535	-2.546	N/A	-0.729	N/A	-0.707
Coronavirus Pathogenesis Pathway	-3.212	-1.697	1	0.943	2	0.5	1.89	-0.649	N/A	1.095	N/A	N/A
GAIT Translation Signaling Pathway	-4.992	-3.302	N/A	0.5	2	0.471	2.828	0.667	N/A	0.2	N/A	N/A
Granzyme A Signaling	-3.266	-0.973	2	1.147	N/A	2.496	1.89	0	2	1.877	N/A	N/A
Mitochondrial Dysfunction	-3.693	-1.289	2.449	-0.143	2.236	1.89	1.279	-0.11	2.236	0.114	N/A	1.89
Generic Transcription Pathway	-1.091	-2.266	N/A	-3.413	N/A	1.604	N/A	-1.584	N/A	-5.103	N/A	N/A
Stress Granule Signaling Pathway	2.39	1.616	N/A	-2.694	-2	-0.577	0.258	-0.378	N/A	-2.06	N/A	0
Mitochondrial RNA degradation	1.508	-2.357	N/A	-3.162	N/A	-1.941	0.707	-0.832	N/A	-1.387	N/A	N/A
tRNA processing in the mitochondrion	1.265	-2.84	N/A	-2.53	N/A	-2.53	1.134	-1.508	N/A	-2.333	N/A	N/A
rRNA processing	1.265	-2.673	N/A	-2.333	N/A	-2.333	1.134	-1.265	N/A	-2.121	N/A	N/A
RHOGDI Signaling	-1.706	-1.3	N/A	-1.508	N/A	-0.378	-1.633	-2.041	N/A	-1.569	N/A	N/A
ATF4 activates genes in response to endoplasmic reticulum stress	N/A	-1	N/A	0	N/A	N/A	N/A	0	N/A	-0.816	N/A	N/A
Cell Cycle: G1/S Checkpoint Regulation	0.707	-1.807	N/A	0	N/A	N/A	N/A	-0.447	N/A	-1.134	N/A	N/A
PTEN Signaling	0.471	0	N/A	-1.508	N/A	-1	-0.447	-2.5	N/A	-1.512	N/A	N/A
Sumoylation Pathway	0.333	0	N/A	-1.134	N/A	N/A	N/A	-1.5	N/A	-0.535	N/A	N/A
Semaphorin Neuronal Repulsive Signaling Pathway	-0.577	-0.577	N/A	-0.707	N/A	0	0	-1.147	N/A	-1.279	N/A	N/A
Ephrin A Signaling	0	-0.898	N/A	-1	N/A	0	N/A	-1.342	N/A	-2.041	N/A	N/A
EIF2 Signaling	3.452	2.138	N/A	-1.291	-2.828	-2.5	-1.897	0.392	-2.449	-1.095	N/A	N/A
Oxidative Phosphorylation	4.824	1.89	-2.449	-0.539	-2.236	-2.558	-1.606	0.164	-2.236	-0.343	N/A	-1.89
Formation of ATP by chemiosmotic coupling	1.732	0.471	N/A	-1	-2	-1.667	-2.121	0.632	-2	-0.302	N/A	-2
Cristae formation	1.941	1.633	N/A	-0.302	-2	-1.667	-2.121	1.886	-2	0.728	N/A	-2
Neutrophil Extracellular Trap Signaling Pathway	3.727	3.109	-2.236	1.342	-2	-1.147	-0.943	1.89	-2.236	0.911	N/A	-1
Respiratory electron transport	5.692	3.101	N/A	0.408	N/A	-2.183	-1.5	0.686	N/A	0.898	N/A	-1
Complex I biogenesis	4.2	2.309	N/A	-0.229	N/A	-1.897	-1.265	2.502	N/A	0.928	N/A	N/A
Hematoma Resolution Signaling Pathway	3.528	1.571	-1.342	-0.626	N/A	-1.291	-1.414	1	N/A	0.186	N/A	-1
Sirtuin Signaling Pathway	-0.469	0.338	2	1.095	N/A	3.273	1.291	0.714	1	2.885	N/A	2
Clathrin-mediated endocytosis	2.414	1.089	N/A	3.051	N/A	2.646	1.134	3.772	N/A	2.335	N/A	2
Virus Entry via Endocytic Pathways	2.324	0.781	N/A	1.604	N/A	2.121	1.134	2.683	N/A	2.117	N/A	2.236
Gap Junction Signaling	1.347	1.565	N/A	0.943	N/A	1.897	0.277	2.429	N/A	2.111	N/A	1.414
MHC class II antigen presentation	2.982	2.401	N/A	0.832	N/A	2	1.134	3.4	N/A	2.556	N/A	2
Response to elevated platelet cytosolic Ca2+	3.606	2.683	N/A	2.333	N/A	1.89	1.633	2.611	N/A	3.128	N/A	2.646
EPH-Ephrin signaling	2.502	2.197	N/A	2.111	N/A	2.646	2.236	2.683	N/A	3.273	N/A	2
RHOA Signaling	1.961	2.263	N/A	1.667	N/A	1.633	1.89	2.837	N/A	3.357	N/A	2
Translocation of SLC2A4 (GLUT4) to the plasma membrane	2.668	3.545	N/A	2.828	N/A	1.342	0.447	2.828	N/A	3.9	N/A	2
RHO GTPases Activate Formins	1.671	3.363	N/A	2.828	N/A	1.667	-0.378	2.466	N/A	2.117	N/A	2
Nuclear Cytoskeleton Signaling Pathway	2.2	2.1	N/A	1.606	N/A	2.111	0.378	2.214	N/A	2.263	N/A	2.236
Cilium Assembly	2.268	2.81	N/A	1.633	N/A	2.121	0.707	2.562	N/A	1.896	N/A	2
RHO GTPases activate IQGAPs	2.333	3.162	N/A	2	N/A	2	N/A	2.828	N/A	2.828	N/A	2
Gap junction trafficking and regulation	2.646	2.53	N/A	2.236	N/A	2.236	N/A	3.162	N/A	2.646	N/A	2.449
COPII-mediated vesicle transport	0.632	1.177	N/A	2.333	N/A	2	1.342	3.153	N/A	3.8	N/A	N/A
Asparagine N-linked glycosylation	1.265	2.534	N/A	2.496	N/A	3	2	3.053	N/A	3.9	N/A	N/A
MITF-M-dependent gene expression	2.357	3.307	N/A	1.604	N/A	2.646	1.633	2.294	N/A	3.3	N/A	N/A
Macroautophagy	2.324	2.785	N/A	1	N/A	2.121	2	2.236	N/A	2.132	N/A	N/A
Role of MAPK Signaling in Promoting the Pathogenesis of Influenza	0.905	2.268	N/A	0.832	N/A	2.236	2.236	2.117	N/A	2.294	N/A	N/A
RAC Signaling	1.46	1.622	N/A	1.941	N/A	2	2	2.985	N/A	2.6	N/A	N/A
Amino acids regulate mTORC1	0.302	1.732	N/A	1.89	N/A	2.646	2.236	2.683	N/A	1.964	N/A	N/A
3-phosphoinositide Degradation	0.333	1.715	N/A	0.707	N/A	2	N/A	2.6	N/A	3.8	N/A	N/A
Glucose metabolism	0.378	1.89	N/A	2.714	N/A	2.236	N/A	2.558	N/A	3	N/A	N/A
Signaling by Insulin receptor	0.333	1.964	N/A	1.414	N/A	2.236	N/A	2.887	N/A	2.5	N/A	N/A
Iron uptake and transport	2.324	3	N/A	1	N/A	2.646	N/A	2.183	N/A	3.357	N/A	N/A
MTOR signalling	1.265	2.982	N/A	1.342	N/A	2.236	N/A	2.309	N/A	2.673	N/A	N/A
TBC/RABGAPs	1	2.828	N/A	0.707	N/A	2.236	N/A	1.414	N/A	2.673	N/A	N/A
Fcgamma receptor (FCGR) dependent phagocytosis	1.789	2.502	N/A	3.051	N/A	2.121	1	1.789	N/A	3.273	N/A	N/A
Signaling by VEGF	1	3.286	N/A	2.236	N/A	2	0.447	2	N/A	3.657	N/A	N/A
RHO GTPases Activate WASPs and WAVEs	1.5	3.13	N/A	3.162	N/A	2.236	N/A	2.111	N/A	3.606	N/A	N/A
NRF2-mediated Oxidative Stress Response	2	2.828	N/A	2.53	N/A	2.646	N/A	2.556	N/A	3.772	N/A	N/A
Fcγ Receptor-mediated Phagocytosis in Macrophages and Monocytes	1.606	3.286	N/A	2.53	N/A	2.236	N/A	2.982	N/A	3.13	N/A	N/A
Aggrephagy	3.742	3.771	N/A	0.378	N/A	2.236	N/A	2.84	N/A	2.333	N/A	N/A
MicroRNA Biogenesis Signaling Pathway	1.528	4.272	N/A	1.886	N/A	1.414	1.134	3.781	N/A	2.949	N/A	N/A
Mitochondrial protein import	3.051	4.131	N/A	2.496	N/A	2.121	0	4.642	N/A	1.671	N/A	N/A
Mitophagy	3.5	4.146	N/A	1.897	N/A	2	N/A	3.317	N/A	1.941	N/A	N/A
Cytosolic sensors of pathogen-associated DNA	2.53	3.273	N/A	2.236	N/A	2	N/A	2.982	N/A	2.357	N/A	N/A
Spliceosomal Cycle	2.646	4.315	N/A	2.714	N/A	2.449	N/A	3.128	N/A	2.985	N/A	N/A
Nucleotide Excision Repair	3.266	4.627	N/A	2.982	N/A	2.236	0	4.111	N/A	2.92	N/A	N/A
Intra-Golgi and retrograde Golgi-to-ER traffic	2.611	2.73	N/A	1.528	N/A	2.828	0.905	4.33	N/A	3.571	N/A	1
COPI-mediated anterograde transport	3.13	3.202	N/A	1.886	N/A	2.236	2.121	3.889	N/A	2.785	N/A	N/A
PKR-mediated signaling	1.387	2.858	N/A	2.828	N/A	2.236	-1	4.472	N/A	2	N/A	N/A
Cellular response to heat stress	2.324	2.694	N/A	2.714	N/A	2.236	N/A	4.796	N/A	3.411	N/A	N/A
rRNA modification in the nucleus and cytosol	3.317	2.828	N/A	2.121	N/A	2.236	N/A	5.014	N/A	2.496	N/A	N/A
Beta-catenin independent WNT signaling	1.46	0.493	N/A	1.604	N/A	2.236	0.816	4.382	N/A	2.646	N/A	N/A
trans-Golgi Network Vesicle Budding	2.683	1.414	N/A	2.673	N/A	2.449	0.816	3.402	N/A	3	N/A	N/A
Ephrin Receptor Signaling	2.353	2.359	N/A	2.496	N/A	1.342	1.633	4.243	N/A	2.694	N/A	N/A
Deadenylation-dependent mRNA decay	1.807	1.976	N/A	2.714	N/A	1.633	1	3.674	N/A	2.837	N/A	N/A
Necroptosis Signaling Pathway	2.357	2.263	N/A	1.5	N/A	2.449	N/A	4.041	N/A	2.746	N/A	N/A
Signaling by PTK6	2.111	2.324	N/A	2	N/A	2	N/A	2.53	N/A	2.333	N/A	N/A
Regulation of TP53 Activity through Phosphorylation	1.941	1.512	N/A	2.333	N/A	2.236	N/A	3	N/A	2.357	N/A	N/A
Signaling by TGF-beta Receptor Complex	1.886	2.132	N/A	2.121	N/A	2	0.447	3.317	N/A	2.324	N/A	N/A
Chromatin organization	0.18	2.982	N/A	2.4	N/A	-1.069	1.134	4.106	N/A	1.387	N/A	N/A
Histone Modification Signaling Pathway	0.73	1.116	N/A	1.964	N/A	0.258	-1.414	2.774	N/A	0.866	N/A	N/A
Autophagy	1.213	0.397	N/A	1.886	N/A	1.89	0.707	2.03	N/A	0.926	N/A	N/A
RAF/MAP kinase cascade	0.378	0.429	N/A	2.84	N/A	2.236	-0.378	2.268	N/A	1.134	N/A	N/A
Warburg Effect Signaling Pathway	2.333	1.8	N/A	2.111	N/A	2.449	-0.447	1.342	N/A	1.4	N/A	N/A
SUMOylation of transcription cofactors	1.069	1.706	N/A	1.414	N/A	2	N/A	1.387	N/A	1.291	N/A	N/A
mRNA 3 Prime End Processing Signaling Pathway	1.091	1.183	N/A	2.324	N/A	1.633	-0.707	1.961	N/A	1.732	N/A	N/A
Actin Cytoskeleton Signaling	1.976	1.414	N/A	2	N/A	1.134	3	3.087	N/A	2.535	N/A	1
Paxillin Signaling	1.508	1.134	N/A	2.646	N/A	N/A	2	2.982	N/A	1.706	N/A	N/A
Signaling by Rho Family GTPases	1.569	1.897	N/A	2.111	N/A	0.378	2.333	2.744	N/A	1.859	N/A	N/A
Integrin Signaling	1.732	1.549	N/A	2.065	N/A	0.816	1.89	2.402	N/A	2.534	N/A	N/A
Signaling by MET	0.832	0.6	N/A	2	N/A	N/A	1.633	1.807	N/A	1.291	N/A	N/A
Sertoli Cell-Germ Cell Junction Signaling Pathway (Enhanced)	1.043	1.214	N/A	0.775	N/A	0.333	1.265	1.667	N/A	1.406	N/A	N/A
TP53 Regulates Transcription of DNA Repair Genes	0.258	1.372	N/A	1.265	N/A	N/A	0.378	3.922	N/A	1.46	N/A	N/A
Semaphorin interactions	0.535	1.147	N/A	1.633	N/A	N/A	1	3.207	N/A	0.577	N/A	N/A
GPER1 signaling	1.069	0.186	N/A	2.121	N/A	N/A	1	3.578	N/A	0.688	N/A	N/A
L1CAM interactions	0.218	0.316	N/A	1.387	N/A	1.414	0	3.71	N/A	3.266	N/A	1.633
XBP1(S) activates chaperone genes	N/A	2.183	N/A	1.414	N/A	N/A	N/A	4.146	N/A	3.441	N/A	N/A
RNA Polymerase III Transcription	1.633	2.183	N/A	1.342	N/A	N/A	N/A	3.9	N/A	2.668	N/A	N/A
Activation of NMDA receptors and postsynaptic events	-0.5	0.784	N/A	2.236	N/A	N/A	0	3.3	N/A	3.5	N/A	N/A
Insulin Secretion Signaling Pathway	0.557	1.152	N/A	2.524	N/A	0.333	0	3.086	N/A	3.202	N/A	N/A
Gene Silencing by RNA	0.302	2.475	N/A	1.414	N/A	0	N/A	2.694	N/A	1.964	N/A	N/A
TCA Cycle II (Eukaryotic)	N/A	3.162	N/A	2	N/A	N/A	N/A	1.134	N/A	2.121	N/A	N/A
Citric acid cycle (TCA cycle)	N/A	2.673	N/A	1.89	N/A	N/A	N/A	1	N/A	2.53	N/A	N/A
Cargo concentration in the ER	1	0.577	N/A	1	N/A	N/A	2	2.121	N/A	3.317	N/A	N/A
Superpathway of Inositol Phosphate Compounds	0.577	0.926	N/A	0.277	N/A	1	1.342	2.121	N/A	3.536	N/A	N/A
PEDF Signaling	1.134	1.886	N/A	N/A	N/A	N/A	N/A	2.887	N/A	2.683	N/A	N/A
3-phosphoinositide Biosynthesis	0.905	1.298	N/A	0	N/A	N/A	N/A	2.294	N/A	3.528	N/A	N/A
Regulation of lipid metabolism by PPARalpha	1.387	2.268	N/A	0.775	N/A	N/A	0.447	2.4	N/A	2.985	N/A	N/A
D-myo-inositol (3,4,5,6)-tetrakisphosphate Biosynthesis	1.134	2.121	N/A	0.707	N/A	N/A	N/A	1.706	N/A	3.545	N/A	N/A
D-myo-inositol (1,4,5,6)-Tetrakisphosphate Biosynthesis	1.134	2.121	N/A	0.707	N/A	N/A	N/A	1.706	N/A	3.545	N/A	N/A
BAG2 Signaling Pathway	1.134	0.905	N/A	0	N/A	N/A	N/A	0.832	N/A	2.496	N/A	N/A
Reelin Signaling in Neurons	0.447	0.507	N/A	0.632	N/A	N/A	N/A	1.732	N/A	2.6	N/A	N/A
Circadian Clock	0.447	1	N/A	1.265	N/A	N/A	0.447	1.265	N/A	2.333	N/A	N/A
Cholesterol biosynthesis	N/A	2.121	N/A	N/A	N/A	N/A	N/A	2	N/A	2.53	N/A	N/A
Energy dependent regulation of mTOR by LKB1-AMPK	0.447	1.387	N/A	0.447	N/A	N/A	N/A	2.111	N/A	2.53	N/A	N/A
Proteasomal PSMD10 Signaling Pathway	0.333	1.706	N/A	1	N/A	N/A	0	2.111	N/A	2.357	N/A	N/A
Mitochondrial protein degradation	4.315	2.774	N/A	1.043	N/A	0.243	1.265	3.333	N/A	2.469	N/A	N/A
Formation of WDR5-containing histone-modifying complexes	0.447	2.5	N/A	N/A	N/A	N/A	2	3.464	N/A	1.667	N/A	N/A
RNA polymerase II transcribes snRNA genes	1.291	2.263	N/A	0.632	N/A	N/A	1.342	2.828	N/A	1.671	N/A	N/A
DYRK1A Signaling Pathway	1.528	2.734	N/A	1.155	N/A	0.816	0	2.271	N/A	2	N/A	N/A
Hepatitis B Chronic Liver Pathogenesis Signaling Pathway	1.414	2.534	N/A	1.414	N/A	1	0.707	2.197	N/A	2.335	N/A	N/A
Coronavirus Replication Pathway	2.449	2.887	N/A	1	N/A	1	N/A	2.887	N/A	1.414	N/A	N/A
NAP1L1 Transcription Regulation Signaling Pathway	1.732	2.041	N/A	1	N/A	N/A	N/A	3	N/A	1.291	N/A	N/A
Signaling by ERBB2	2.333	2.683	N/A	N/A	N/A	N/A	N/A	1.667	N/A	2.111	N/A	N/A
Transcriptional Regulation by VENTX	2.53	2.887	N/A	N/A	N/A	N/A	N/A	1.604	N/A	1.633	N/A	N/A
RHO GTPases activate PKNs	2.121	2.714	N/A	N/A	N/A	N/A	N/A	2.646	N/A	2.236	N/A	N/A
Processing of Capped Intronless Pre-mRNA	1.89	3.051	N/A	N/A	N/A	N/A	N/A	2.111	N/A	2.309	N/A	N/A
Protein ubiquitination	1.667	3.153	N/A	-0.447	N/A	N/A	1	2.53	N/A	1	N/A	N/A
Chaperone Mediated Autophagy	2.828	3	N/A	N/A	N/A	N/A	N/A	2.828	N/A	1.342	N/A	N/A
RAS processing	3	3.051	N/A	N/A	N/A	N/A	N/A	2.449	N/A	0.707	N/A	N/A
RIPK1-mediated regulated necrosis	2.333	2.309	N/A	N/A	N/A	N/A	N/A	2.828	N/A	1.134	N/A	N/A
TNF signaling	2.496	2.524	N/A	N/A	N/A	N/A	N/A	3.051	N/A	0.277	N/A	N/A
Cohesin Chromatin Regulation Pathway	2.357	3.101	N/A	2.065	N/A	0	-2.236	2.359	N/A	1.372	N/A	N/A
Signaling by FGFR2	2.138	3.182	N/A	2.309	N/A	1	-0.447	2.524	N/A	1.4	N/A	N/A
Mitotic Prometaphase	1.976	3.394	N/A	2.132	N/A	1.667	-1	2.023	N/A	1.029	N/A	N/A
Cargo recognition for clathrin-mediated endocytosis	2.236	1.808	N/A	2.496	N/A	N/A	0.447	2.6	N/A	1.4	N/A	N/A
M-decay: degradation of maternal mRNAs by maternally stored factors	1.667	1.342	N/A	2.236	N/A	0.447	N/A	2.138	N/A	0.775	N/A	N/A
TP53 Regulates Transcription of Cell Cycle Genes	1.667	1.387	N/A	2.53	N/A	N/A	N/A	2.333	N/A	1.155	N/A	N/A
DDX58/IFIH1-mediated induction of interferon-alpha/beta	2.84	2.711	N/A	1.342	N/A	N/A	-1	1.265	N/A	0.258	N/A	N/A
Senescence-Associated Secretory Phenotype (SASP)	1.807	2.711	N/A	1.89	N/A	-0.447	N/A	1.606	N/A	0.333	N/A	N/A
Late endosomal microautophagy	2.333	2.5	N/A	2.236	N/A	N/A	N/A	1.897	N/A	0.378	N/A	N/A
Endosomal Sorting Complex Required For Transport (ESCRT)	2.53	2.357	N/A	2.449	N/A	N/A	N/A	1.508	N/A	-0.302	N/A	N/A
HSP90 chaperone cycle for steroid hormone receptors in the presence of ligand	3.5	4.264	N/A	2.309	N/A	N/A	N/A	2.683	N/A	2.183	N/A	N/A
Telomere Maintenance	2.333	3.272	N/A	2.121	N/A	0.447	N/A	3.4	N/A	1.528	N/A	N/A
E3 ubiquitin ligases ubiquitinate target proteins	2.309	3.53	N/A	2.121	N/A	N/A	1	3.873	N/A	1.732	N/A	N/A
TP53 Regulates Metabolic Genes	3.157	3.413	N/A	1.414	N/A	0.632	0.905	2.041	N/A	3	N/A	N/A
Interconversion of nucleotide di- and triphosphates	2.449	2.887	N/A	2.236	N/A	N/A	N/A	1	N/A	2.53	N/A	N/A
ISG15 antiviral mechanism	2	3.053	N/A	1.897	N/A	N/A	N/A	1.961	N/A	3.357	N/A	N/A
Remodeling of Epithelial Adherens Junctions	2.333	3	N/A	1.342	N/A	N/A	N/A	1.667	N/A	2.53	N/A	N/A
Detoxification of Reactive Oxygen Species	2.53	2.887	N/A	1.342	N/A	N/A	N/A	1.89	N/A	3	N/A	N/A
ESR-mediated signaling	2.309	2.828	N/A	2.84	N/A	-0.447	1	2.335	N/A	1.89	N/A	N/A
Extra-nuclear estrogen signaling	2.183	2.858	N/A	2.236	N/A	0	0.447	2.673	N/A	1.606	N/A	N/A
fMLP Signaling in Neutrophils	2	2.887	N/A	2.333	N/A	N/A	1	2.236	N/A	1.706	N/A	N/A
Regulation of Actin-based Motility by Rho	3.3	1.8	N/A	1.667	N/A	N/A	N/A	2.324	N/A	2.5	N/A	N/A
Actin Nucleation by ARP-WASP Complex	3.051	2.711	N/A	2.449	N/A	N/A	N/A	2.496	N/A	1.886	N/A	N/A
Insertion of tail-anchored proteins into the endoplasmic reticulum membrane	2.646	2.887	N/A	2.646	N/A	N/A	N/A	2.449	N/A	2.646	N/A	N/A
Metabolism of non-coding RNA	2.53	2.2	N/A	2.121	N/A	N/A	N/A	2.294	N/A	2.496	N/A	N/A
Protein Kinase A Signaling	-0.577	-2.517	N/A	-0.943	N/A	-2.828	1.387	0.309	N/A	0.316	N/A	N/A
NGF-stimulated transcription	N/A	0.816	N/A	-0.447	N/A	-2.236	N/A	0.333	N/A	0	N/A	N/A
AMPK Signaling	-1.069	-1.183	N/A	-0.905	N/A	-2	0	0.688	N/A	1.177	N/A	N/A
ERK/MAPK Signaling	-0.5	-0.59	N/A	-0.243	N/A	-1.667	0.816	1.061	N/A	1.151	N/A	N/A
CLEAR Signaling Pathway	-0.707	-1.789	N/A	0.408	N/A	-1.387	-1.732	0	N/A	0.384	N/A	N/A
Polyamine Regulation in Colon Cancer	-0.277	-0.218	N/A	0.816	N/A	N/A	-2	1.387	N/A	0.5	N/A	N/A
Chronic Myeloid Leukemia Signaling	-1.8	-1.05	N/A	1.8	N/A	-0.378	-0.905	1.677	N/A	0.849	N/A	N/A
tRNA Charging	-1	-1.667	N/A	N/A	N/A	N/A	N/A	1.941	N/A	0.905	N/A	N/A
Glutamate binding, activation of AMPA receptors and synaptic plasticity	-1.342	-2.496	N/A	N/A	N/A	N/A	N/A	1.342	N/A	1.134	N/A	N/A
Androgen Signaling	-1.633	-0.832	N/A	2	N/A	N/A	N/A	-0.378	N/A	0.302	N/A	N/A
Aldosterone Signaling in Epithelial Cells	-1.265	-1.886	N/A	0.378	N/A	N/A	N/A	-0.577	N/A	-0.277	N/A	N/A
HER-2 Signaling in Breast Cancer	-1.732	-0.802	N/A	0.688	N/A	0	0.333	0.539	N/A	0	N/A	N/A
Thrombopoietin Signaling	-1	-0.655	N/A	0.447	N/A	N/A	N/A	0.535	N/A	-0.258	N/A	N/A
TP53 Regulates Transcription of Cell Death Genes	2.646	1.069	N/A	-0.447	N/A	N/A	2	0.905	N/A	0.632	N/A	N/A
Cilia Biogenesis Signaling Pathway	-0.962	-0.258	N/A	0	N/A	1.89	1	0.816	N/A	1.761	N/A	0.447
Complex IV assembly	3	1.886	N/A	0.707	N/A	-1.134	-0.302	0.775	N/A	1.604	N/A	N/A
WNT/β-catenin Signaling	1.387	0	N/A	0.302	N/A	0	-1.342	0.6	N/A	1.633	N/A	N/A
Inhibition of ARE-Mediated mRNA Degradation Pathway	1.941	1.061	N/A	-0.302	N/A	-1.134	-0.816	-0.209	N/A	1	N/A	N/A
Myelination Signaling Pathway	-0.577	-1.344	N/A	1.606	N/A	0	0.632	0.577	N/A	2.941	N/A	N/A
UDP-N-acetyl-D-galactosamine Biosynthesis II	N/A	N/A	N/A	N/A	N/A	N/A	N/A	N/A	N/A	2.236	N/A	N/A
Hypoxia Signaling in the Cardiovascular System	N/A	-0.378	N/A	1	N/A	N/A	N/A	N/A	N/A	1.633	N/A	N/A
GNRH Signaling	-0.277	0.169	N/A	2.333	N/A	-1	1.342	2.041	N/A	1.347	N/A	N/A
Adrenomedullin signaling pathway	-1.069	1.372	N/A	2.324	N/A	-1.342	1.265	1.877	N/A	1.134	N/A	N/A
RAB GEFs exchange GTP for GDP on RABs	0	-0.164	N/A	1.414	N/A	N/A	-1	1.886	N/A	2.449	N/A	N/A
MSP-RON Signaling in Cancer Cells Pathway	-0.577	0.354	N/A	1.633	N/A	0	-0.816	1.807	N/A	1.528	N/A	N/A
Netrin Signaling	-0.392	0.885	N/A	1.291	N/A	1.342	0	1.8	N/A	2.874	N/A	N/A
Synaptogenesis Signaling Pathway	0.302	0.221	N/A	1.279	N/A	0	0.577	2.655	N/A	2.562	N/A	N/A
p75 NTR receptor-mediated signalling	0	0.316	N/A	1.508	N/A	1	N/A	2.611	N/A	1.826	N/A	N/A
Role of Tissue Factor in Cancer	-0.655	0.832	N/A	0.905	N/A	0.707	2.236	1.808	N/A	1.567	N/A	N/A
Endocannabinoid Developing Neuron Pathway	-0.832	0.686	N/A	1.134	N/A	N/A	0.447	2.524	N/A	2.065	N/A	N/A
Senescence Pathway	-1.4	0.868	N/A	1.213	N/A	N/A	1.134	2.263	N/A	1.067	N/A	N/A
NGF Signaling	-0.832	0	N/A	1.134	N/A	N/A	1	1.964	N/A	1.347	N/A	N/A
Signaling by NTRK1 (TRKA)	-0.5	0.756	N/A	0.905	N/A	N/A	1	2.357	N/A	1.147	N/A	N/A
Signaling by BMP	-1.414	0.816	N/A	N/A	N/A	N/A	N/A	1	N/A	1	N/A	N/A
Neuregulin Signaling	-1	0.928	N/A	0	N/A	N/A	N/A	0	N/A	1.091	N/A	N/A
Opioid Signaling Pathway	-0.853	-0.429	N/A	0.535	N/A	-0.707	0.707	1.461	N/A	1.298	N/A	N/A
FLT3 Signaling in Hematopoietic Progenitor Cells	-1.667	-0.192	N/A	0.816	N/A	N/A	N/A	1.732	N/A	1.606	N/A	N/A
Transcriptional regulation by RUNX3	-1.342	-0.378	N/A	N/A	N/A	N/A	N/A	1	N/A	1.633	N/A	N/A
ERB2-ERBB3 Signaling	-0.816	0	N/A	0.447	N/A	N/A	N/A	1.265	N/A	1	N/A	N/A
Glioma Signaling	-1.134	0	N/A	0.447	N/A	N/A	N/A	0.905	N/A	1.342	N/A	N/A
Mitotic Prophase	0	1.219	N/A	1.508	N/A	0.816	0.447	0.756	N/A	0.688	N/A	N/A
Regulation of Cellular Mechanics by Calpain Protease	0.707	1.414	N/A	2	N/A	N/A	N/A	1.633	N/A	0.333	N/A	N/A
Platelet homeostasis	0.535	0.943	N/A	2.236	N/A	0	0.447	1.213	N/A	1.155	N/A	N/A
Ephrin B Signaling	0	0.688	N/A	2.236	N/A	N/A	N/A	1.387	N/A	0.707	N/A	N/A
G Beta Gamma Signaling	-0.277	0.707	N/A	2.121	N/A	N/A	0	1.698	N/A	1.279	N/A	N/A
CDK5 Signaling	-0.302	0.392	N/A	1.508	N/A	-1	0	0.894	N/A	1.342	N/A	N/A
IGF-1 Signaling	-0.632	0.557	N/A	1.265	N/A	-0.447	N/A	1.414	N/A	1.8	N/A	N/A
EGF Signaling	-1.134	0.229	N/A	2	N/A	0	N/A	1.134	N/A	0.832	N/A	N/A
CNTF Signaling	-0.632	1.147	N/A	1.342	N/A	N/A	N/A	1.155	N/A	0.832	N/A	N/A
Prostate Cancer Signaling	-1.155	1.414	N/A	1.732	N/A	N/A	N/A	1.213	N/A	1.177	N/A	N/A
Salvage Pathways of Pyrimidine Ribonucleotides	-0.447	0.816	N/A	0	N/A	N/A	N/A	2.183	N/A	0	N/A	N/A
Acute Myeloid Leukemia Signaling	-1	0.816	N/A	0.447	N/A	N/A	N/A	2.111	N/A	0.775	N/A	N/A
Endometrial Cancer Signaling	-0.816	1.147	N/A	0.447	N/A	N/A	0	1.667	N/A	0.728	N/A	N/A
HGF Signaling	-0.905	-0.18	N/A	0.816	N/A	0	N/A	1.606	N/A	0.408	N/A	N/A
PDGF Signaling	-0.905	0.2	N/A	1.414	N/A	0.447	N/A	1.698	N/A	0.243	N/A	N/A
Renal Cell Carcinoma Signaling	0.378	0.426	N/A	1.342	N/A	N/A	N/A	1.508	N/A	0.728	N/A	N/A
TGF-β Signaling	0.277	0.218	N/A	1.342	N/A	N/A	N/A	1.886	N/A	0.229	N/A	N/A
VEGF Signaling	-0.333	0.577	N/A	1	N/A	N/A	-0.447	1.807	N/A	0.688	N/A	N/A
Neurotrophin/TRK Signaling	-0.378	0	N/A	1	N/A	N/A	N/A	1.941	N/A	0.775	N/A	N/A
Fc epsilon receptor (FCERI) signaling	0	0.229	N/A	0.816	N/A	N/A	N/A	1.604	N/A	0.535	N/A	N/A
GM-CSF Signaling	-0.333	-0.209	N/A	1	N/A	N/A	N/A	1.265	N/A	0.775	N/A	N/A
Netrin-1 signaling	-0.378	0.258	N/A	1	N/A	N/A	N/A	1.134	N/A	1	N/A	N/A
IL-2 Signaling	-0.447	0.471	N/A	1	N/A	N/A	N/A	1	N/A	0.535	N/A	N/A
IL-3 Signaling	-0.333	0.2	N/A	0.816	N/A	N/A	N/A	1	N/A	0.688	N/A	N/A
Regulation of endogenous retroelements	1.265	1.512	N/A	1.155	N/A	0.707	N/A	1.3	N/A	-0.853	N/A	N/A
ER-Mitochondrial Communication Signaling Pathway	0.707	1.043	N/A	1	N/A	0	N/A	1.279	N/A	-0.6	N/A	N/A
CSDE1 Signaling Pathway	-0.378	2	N/A	1	N/A	0	N/A	0	N/A	0	N/A	N/A
Malate-aspartate shuttle	N/A	2	N/A	N/A	N/A	N/A	N/A	N/A	N/A	-0.447	N/A	N/A
Signaling by ERBB4	0.905	2.183	N/A	N/A	N/A	N/A	N/A	0.333	N/A	0	N/A	N/A
SUMOylation of DNA methylation proteins	0.816	2.121	N/A	N/A	N/A	N/A	N/A	0.447	N/A	-0.333	N/A	N/A
HIPPO signaling	0	0	N/A	-1.633	N/A	N/A	N/A	0	N/A	0	N/A	N/A
Pexophagy	2.236	0.816	N/A	N/A	N/A	N/A	N/A	N/A	N/A	N/A	N/A	N/A
Hereditary Breast Cancer Signaling	1.265	0.316	N/A	0	N/A	N/A	1	-0.392	N/A	0.928	N/A	N/A
Epithelial Adherens Junction Signaling	1.512	0	N/A	0	N/A	-0.447	0.707	0.186	N/A	0.365	N/A	N/A
MAPK6/MAPK4 signaling	1.134	0.707	N/A	N/A	N/A	N/A	0.816	0.378	N/A	0	N/A	N/A
Signaling by CSF1 (M-CSF) in myeloid cells	0.333	0.277	N/A	N/A	N/A	N/A	N/A	0.447	N/A	-1.342	N/A	N/A
Signaling by NTRK2 (TRKB)	1	0.905	N/A	1	N/A	N/A	N/A	N/A	N/A	0	N/A	N/A
Huntington's Disease Signaling	0.277	0.898	N/A	1.342	N/A	N/A	N/A	0.258	N/A	-0.408	N/A	N/A
Gene and protein expression by JAK-STAT signaling after IL-12 stimulation	0	0.209	N/A	0.816	N/A	N/A	N/A	0	N/A	0.688	N/A	N/A
NER (Nucleotide Excision Repair, Enhanced Pathway)	0.577	0.557	N/A	1.155	N/A	N/A	N/A	0.577	N/A	0.6	N/A	N/A
Apoptosis Signaling	0.905	0.6	N/A	0.632	N/A	N/A	N/A	0.6	N/A	0.816	N/A	N/A
FOXO-mediated transcription of cell cycle genes	N/A	0	N/A	N/A	N/A	N/A	1	1	N/A	0	N/A	N/A
Transcriptional activity of SMAD2/SMAD3:SMAD4 heterotrimer	0.333	-0.302	N/A	0.816	N/A	N/A	N/A	0.447	N/A	-0.333	N/A	N/A
Signaling by NOTCH1	0.302	1	N/A	0	N/A	N/A	N/A	0.535	N/A	-0.277	N/A	N/A
ERBB4 Signaling	-0.816	0.894	N/A	0.447	N/A	N/A	N/A	0.632	N/A	0.5	N/A	N/A
JAK/STAT Signaling	-0.378	0.392	N/A	0.447	N/A	N/A	N/A	0.5	N/A	0	N/A	N/A
Amyloid Processing	-0.447	1	N/A	N/A	N/A	N/A	N/A	0.447	N/A	0	N/A	N/A
Gastrin-CREB signalling pathway via PKC and MAPK	-0.447	1	N/A	N/A	N/A	N/A	N/A	N/A	N/A	N/A	N/A	N/A
Thioredoxin Pathway	1	N/A	N/A	N/A	N/A	N/A	N/A	N/A	N/A	N/A	N/A	N/A
BEX2 Signaling Pathway	0.378	0.218	N/A	-0.378	N/A	N/A	N/A	-0.333	N/A	0.632	N/A	N/A
FAT10 Signaling Pathway	N/A	N/A	N/A	N/A	N/A	N/A	N/A	N/A	N/A	1	N/A	N/A
Transcriptional Regulation by NPAS4	N/A	0.447	N/A	N/A	N/A	N/A	N/A	N/A	N/A	1	N/A	N/A
Transcriptional Regulation by E2F6	N/A	0.447	N/A	N/A	N/A	N/A	N/A	N/A	N/A	N/A	N/A	N/A
GABA synthesis, release, reuptake and degradation	0	0.816	N/A	N/A	N/A	N/A	N/A	N/A	N/A	N/A	N/A	N/A
mTOR Signaling	0.688	1.581	N/A	1.155	N/A	1	N/A	-0.218	N/A	1.8	N/A	N/A
Activation of gene expression by SREBF (SREBP)	1	2.496	N/A	0	N/A	N/A	N/A	0.905	N/A	1.897	N/A	N/A
Maturation of TCA enzymes and regulation of TCA cycle	N/A	2.449	N/A	N/A	N/A	N/A	N/A	-0.378	N/A	1.89	N/A	N/A
Estrogen Receptor Signaling	0.539	1.118	N/A	1.768	N/A	-1.387	0.243	0.714	N/A	0.802	N/A	1
Complex III assembly	1.342	0.905	N/A	1.134	N/A	-1.342	N/A	0.333	N/A	1.414	N/A	N/A
14-3-3-mediated Signaling	0.577	0.756	N/A	1.155	N/A	-1.342	0.447	0.894	N/A	1.279	N/A	N/A
Pyruvate metabolism	1.134	1.732	N/A	N/A	N/A	N/A	-1	2.714	N/A	0.447	N/A	N/A
FLT3 Signaling	1.265	1.5	N/A	N/A	N/A	N/A	N/A	2.236	N/A	0.707	N/A	N/A
DNA Double Strand Break Response	1.387	1.091	N/A	N/A	N/A	N/A	N/A	2.673	N/A	1.508	N/A	N/A
Regulation of TP53 Activity through Acetylation	1	1.414	N/A	N/A	N/A	N/A	N/A	2.236	N/A	1.508	N/A	N/A
SUMOylation of chromatin organization proteins	0.277	1.8	N/A	0	N/A	-0.816	N/A	1.4	N/A	0.243	N/A	N/A
Protein methylation	1	2.828	N/A	N/A	N/A	N/A	N/A	1.414	N/A	0.447	N/A	N/A
mRNA Capping	0.447	2.324	N/A	0.816	N/A	N/A	N/A	1.732	N/A	1.069	N/A	N/A
Activation of anterior HOX genes in hindbrain during early embryogenesis	0.816	2.335	N/A	0.302	N/A	N/A	N/A	1.964	N/A	0.688	N/A	N/A
Chemokine Signaling	-0.302	0.655	N/A	0	N/A	-1	1	1.069	N/A	1.291	N/A	N/A
Insulin Receptor Signaling	-0.302	0.324	N/A	0.577	N/A	N/A	0.447	0.688	N/A	1.257	N/A	N/A
Signaling by SCF-KIT	0.707	0	N/A	N/A	N/A	N/A	N/A	0.816	N/A	1.134	N/A	N/A
Z-decay: degradation of maternal mRNAs by zygotically expressed factors	0.447	0.577	N/A	N/A	N/A	N/A	N/A	1.134	N/A	1.633	N/A	N/A
Resolution of Abasic Sites (AP sites)	0	0.535	N/A	N/A	N/A	N/A	N/A	1.291	N/A	0.905	N/A	N/A
ERK5 Signaling	0.333	0.626	N/A	N/A	N/A	N/A	0.447	1.508	N/A	1.155	N/A	N/A
Melanoma Signaling	0	1.5	N/A	0.816	N/A	N/A	N/A	1.265	N/A	0.775	N/A	N/A
Regulation of eIF4 and p70S6K Signaling	0	1.4	N/A	-0.378	N/A	N/A	N/A	0.905	N/A	0.728	N/A	N/A
Non-Small Cell Lung Cancer Signaling	0	0.894	N/A	0.447	N/A	N/A	N/A	1	N/A	0.5	N/A	N/A
Pyrimidine Deoxyribonucleotides De Novo Biosynthesis I	N/A	1	N/A	N/A	N/A	N/A	N/A	1.134	N/A	0.447	N/A	N/A
Ferroptosis Signaling Pathway	0.471	1.859	N/A	0	N/A	0.447	N/A	1.414	N/A	1.095	N/A	N/A
Telomerase Signaling	0.905	1.347	N/A	-0.333	N/A	N/A	N/A	1.069	N/A	1.342	N/A	N/A
BER (Base Excision Repair) Pathway	0	1.604	N/A	N/A	N/A	N/A	0	2.138	N/A	1	N/A	N/A
UFMylation Signaling Pathway	0.378	1.147	N/A	0.447	N/A	N/A	N/A	1.941	N/A	1.155	N/A	N/A
Unfolded protein response	N/A	1.291	N/A	0	N/A	N/A	N/A	2.138	N/A	1.667	N/A	N/A
Pyrimidine Ribonucleotides Interconversion	N/A	1.265	N/A	N/A	N/A	N/A	N/A	1.667	N/A	1.342	N/A	N/A
NF-κB Activation by Viruses	0	0.853	N/A	N/A	N/A	N/A	N/A	1.667	N/A	1.342	N/A	N/A
Pyrimidine Ribonucleotides De Novo Biosynthesis	N/A	0.905	N/A	N/A	N/A	N/A	N/A	1.897	N/A	1.342	N/A	N/A
Regulation of TP53 Expression and Degradation	1.414	2	N/A	2	N/A	N/A	N/A	0.816	N/A	2.646	N/A	N/A
Assembly of RNA Polymerase II Complex	1.134	1.964	N/A	1.342	N/A	N/A	N/A	1.789	N/A	2.183	N/A	N/A
SUMOylation of ubiquitinylation proteins	1	1.807	N/A	1.342	N/A	N/A	N/A	1.069	N/A	1.89	N/A	N/A
Signaling by FGFR1	1.265	1.789	N/A	1.134	N/A	N/A	N/A	1	N/A	1.508	N/A	N/A
SUMOylation of SUMOylation proteins	1.342	1.5	N/A	1.342	N/A	N/A	N/A	1	N/A	1.633	N/A	N/A
NoRC negatively regulates rRNA expression	1.633	1.213	N/A	1.667	N/A	-0.447	N/A	0.688	N/A	1.342	N/A	N/A
B-WICH complex positively regulates rRNA expression	1.633	1.508	N/A	1.89	N/A	-0.816	N/A	0.905	N/A	0.775	N/A	N/A
PI3K/AKT Signaling	2.236	2.082	N/A	1.069	N/A	N/A	0	1.528	N/A	0.898	N/A	N/A
SUMOylation of DNA replication proteins	1.633	2	N/A	1	N/A	N/A	N/A	1.698	N/A	1.134	N/A	N/A
SUMOylation of RNA binding proteins	1.265	2.132	N/A	0.816	N/A	N/A	N/A	1.342	N/A	0.577	N/A	N/A
Signaling by EGFR	1.155	1.706	N/A	1	N/A	N/A	N/A	1.265	N/A	0.632	N/A	N/A
Oxidative Stress Induced Senescence	1.069	1.606	N/A	1.633	N/A	N/A	N/A	0.655	N/A	0.728	N/A	N/A
Signaling by FGFR4	1.265	1.5	N/A	1.342	N/A	N/A	N/A	0.816	N/A	0.378	N/A	N/A
Signaling by FGFR3	1.265	1.5	N/A	1.342	N/A	N/A	N/A	0.816	N/A	0.378	N/A	N/A
NLR signaling pathways	2.111	1.732	N/A	N/A	N/A	N/A	N/A	1.414	N/A	1.897	N/A	N/A
Intrinsic Pathway for Apoptosis	2.111	1.606	N/A	0.302	N/A	1	N/A	1.387	N/A	1.155	N/A	N/A
Regulation of TP53 Activity through Methylation	1.342	1.265	N/A	N/A	N/A	N/A	N/A	0.378	N/A	1.342	N/A	N/A
Oncogene Induced Senescence	1.633	1.134	N/A	N/A	N/A	N/A	N/A	0	N/A	1	N/A	N/A
Cytoprotection by HMOX1	1.807	1.941	N/A	0.447	N/A	0	0.378	0.632	N/A	0.816	N/A	N/A
SUMOylation of DNA damage response and repair proteins	1.387	1.826	N/A	0	N/A	N/A	N/A	0.73	N/A	0.688	N/A	N/A
DNA Damage Bypass	2.828	2.132	N/A	0	N/A	N/A	N/A	1	N/A	0.302	N/A	N/A
SUMOylation of immune response proteins	2	2.121	N/A	N/A	N/A	N/A	N/A	1	N/A	N/A	N/A	N/A
Processing of SMDT1	1.342	0.707	N/A	N/A	N/A	N/A	N/A	1.89	N/A	0	N/A	N/A
Mitochondrial calcium ion transport	1.342	1.89	N/A	N/A	N/A	N/A	N/A	2	N/A	N/A	N/A	N/A
Fanconi Anemia Pathway	1.633	1.387	N/A	N/A	N/A	N/A	N/A	1.89	N/A	N/A	N/A	N/A
Processing and activation of SUMO	1.633	1.633	N/A	N/A	N/A	N/A	N/A	1.342	N/A	N/A	N/A	N/A
Toll Like Receptor 3 (TLR3) Cascade	1.897	1.732	N/A	N/A	N/A	N/A	N/A	1.414	N/A	0	N/A	N/A
Signaling by CSF3 (G-CSF)	1.732	1.387	N/A	N/A	N/A	N/A	N/A	1.342	N/A	N/A	N/A	N/A
MyD88-independent TLR4 cascade	1.897	1.387	N/A	N/A	N/A	N/A	N/A	1.414	N/A	0	N/A	N/A
β-alanine Degradation I	N/A	N/A	N/A	N/A	N/A	N/A	N/A	N/A	N/A	N/A	N/A	N/A
Iron homeostasis signaling pathway	N/A	N/A	N/A	N/A	N/A	N/A	N/A	N/A	N/A	N/A	N/A	N/A
Nucleotide Excision Repair Pathway	N/A	N/A	N/A	N/A	N/A	N/A	N/A	N/A	N/A	N/A	N/A	N/A
Clathrin-mediated Endocytosis Signaling	N/A	N/A	N/A	N/A	N/A	N/A	N/A	N/A	N/A	N/A	N/A	N/A
Cell Cycle Regulation by BTG Family Proteins	N/A	0	N/A	N/A	N/A	N/A	N/A	N/A	N/A	N/A	N/A	N/A
Axonal Guidance Signaling	N/A	N/A	N/A	N/A	N/A	N/A	N/A	N/A	N/A	N/A	N/A	N/A
Glucocorticoid Receptor Signaling	N/A	N/A	N/A	N/A	N/A	N/A	N/A	N/A	N/A	N/A	N/A	N/A
Reversible hydration of carbon dioxide	N/A	N/A	N/A	N/A	N/A	N/A	N/A	N/A	N/A	N/A	N/A	N/A
Circadian Rhythm Signaling	N/A	N/A	N/A	N/A	N/A	N/A	N/A	N/A	N/A	N/A	N/A	N/A
Germ Cell-Sertoli Cell Junction Signaling	N/A	N/A	N/A	N/A	N/A	N/A	N/A	N/A	N/A	N/A	N/A	N/A
Phagosome Maturation	N/A	N/A	N/A	N/A	N/A	N/A	N/A	N/A	N/A	N/A	N/A	N/A

## Sheet: Dis&Biofunc by -log(B-H p-val)
	Inhibitory neurons		Ecitatory Neurons		Cycling progenitors		Oligodendrocytes		Astrocytes		Choroid plexus
Diseases and Bio Functions	MV1	MV2	MV1	MV2	MV1	MV2	MV1	MV2	MV1	MV2	MV1	MV2
Processing of RNA	19.9212	36.9882	0	15.1235	0	4.08795	2.52281	29.5223	0	17.7005	0	0
Metabolism of protein	22.1757	35.472	0	17.8702	0	3.34992	1.8233	18.8056	0	22.7653	0	0
Metabolism of macromolecule	23.4968	43.0604	0	18.8695	0	7.07725	1.94314	21.9947	0	26.8537	0	0
Splicing of RNA	12.7737	24.684	0	17.4314	0	2.14359	2.16224	18.7533	0	15.9133	0	0
Processing of mRNA	13.483	23.1392	0	15.2389	0	1.22146	1.89164	17.1041	0	14.7036	0	0
Splicing of mRNA	13.4072	22.8119	0	15.8327	0	1.1929	1.79717	15.3449	0	13.781	0	0
Autophagy	12.3655	29.6864	0	5.82226	0	1.05979	3.02945	6.71622	0	12.3393	0	0
Biosynthesis of macromolecule	13.4072	21.4726	0	4.85847	0	2.57094	2.38158	9.70956	0	6.7519	0	0
Synthesis of protein	15.1863	23.1761	0	3.76739	0	2.74967	2.47171	9.18784	0	6.81961	0	0
Translation	15.9615	24.6057	0	3.41103	0	2.98595	1.50971	10.6756	0	7.29503	0	0
Expression of RNA	17.811	36.581	0	5.21613	0	4.58628	4.35869	18.8258	0	15.9672	0	1.05139
Cell viability	15.8651	26.4279	0	8.04555	0	6.46083	2.43928	15.1092	0	16.647	0	1.92484
Necrosis	13.6859	20.7201	0	6.4453	0	4.53514	4.97691	11.458	0	15.5249	0	1.99087
Transcription of DNA	10.451	25.6273	0	3.58832	0	2.57728	2.47124	16.6311	0	15.0814	0	0
Transcription	14.271	28.3199	0	4.3414	0	2.86452	3.90095	16.8474	0	14.0422	0	0.934728
Transcription of RNA	13.0099	31.3962	0	4.1433	0	2.91081	2.5214	18.6026	0	16.3611	0	0
Apoptosis	12.8041	13.7308	0	6.47645	0	2.77311	3.2082	7.51108	0	11.0927	0	1.90902
Transport of protein	3.24929	14.5266	0	2.4574	0	0	1.57241	3.47148	0	11.3786	0	0
Activation of DNA endogenous promoter	7.80925	15.7922	0	2.473	0	1.35109	1.55645	9.29032	0	8.95831	0	0
Assembly of organelle	6.9032	12.9631	0	1.8115	0	0	1.2624	7.80003	0	6.79356	0	0
Expression of mRNA	7.80244	13.5145	0	2.24057	0	0	1.56804	3.75549	0	2.23494	0	0
Translation of mRNA	9.50219	13.0393	0	2.4574	0.947592	2.53421	1.4177	2.67331	0	2.31287	0	0
Cellular homeostasis	9.69433	15.7603	0	3.01877	0	1.11099	1.42003	2.35594	0	6.23746	0	1.30774
Organization of cytoplasm	11.2301	16.2319	0	1.65325	0	0	2.50166	4.95682	0	5.75047	0	1.59028
Translation of RNA	0	12.7847	0	0	0	0	0	2.67871	0	0	0	0
Morphogenesis of cellular protrusions	4.41575	6.46158	0	0.585572	0	0	1.12563	0	0	2.01986	0	0
Microtubule dynamics	6.93188	8.0247	0	0.870304	0	0	1.61368	1.16911	0	3.05868	0	1.32006
Organization of cytoskeleton	9.72907	9.8987	0	0.982383	0	0	2.34717	1.64011	0	3.24693	0	0
Organization of organelle	2.8885	9.46827	0	1.24718	0	0.852859	0	5.17224	0	3.86705	0	1.41151
Neuronal cell death	2.959	4.82486	0	1.69994	0	2.74143	0	5.13243	0	8.75615	0	1.00985
Endocytosis	5.11264	7.09617	0	2.51115	0	0	0	3.32599	0	5.96187	0	0
Cell viability of nervous tissue cell lines	3.11075	10.3351	0	1.16094	0	1.23415	0	3.86152	0	8.92388	1.16943	0
Import of protein	3.03524	7.83153	0	3.23214	0	0.978438	0	3.24933	0	9.36095	0	0
Development of cytoplasm	3.71942	4.44285	0	1.21821	0	0	2.02515	4.55829	0	3.18935	0	0
Transactivation of RNA	3.42634	3.60176	0	1.47061	0	0	1.55546	1.19757	0	4.709	0	1.08281
Senescence of cells	1.76653	3.6965	0	2.30646	0	1.38658	1.96637	1.55195	0	3.0612	0	1.40898
Transport of molecule	1.80924	5.9378	0	1.35895	0	0.852859	2.06563	3.26416	0	3.59508	0	1.30774
Receptor-mediated endocytosis	2.2059	5.17119	0	2.42423	0	0	0	2.21044	0	3.24351	0	0
Clathrin mediated endocytosis	0	4.19456	0	2.35436	0	0	0	2.94213	0	3.99401	0	0
Cohesion of sister chromatids	4.21967	3.76554	0	0.87787	0	1.7277	0	3.43807	0	4.50446	0	0
DNA replication	2.254	5.9694	0	1.11529	0	1.15955	0	2.26284	0	3.04588	0	0
Metabolism of DNA	2.4935	6.87521	0	0	0	1.30474	0	1.67152	0	2.37133	0	0
Transactivation	0	3.18858	0	0	0	0	1.6105	1.07782	0	3.97619	0	0
Accumulation of reactive oxygen species	1.43627	0	0	0	0	0.852859	0	0	0	3.48416	0	0
Formation of dendrites	2.49304	0	0	0	0	0	0	0	0	0	0	0
Formation of cytoskeleton	2.11117	0	0	0	0	0	0.970075	1.52744	0	0	0	0
Fusion of organelle	2.59101	2.87451	0	1.23734	0	0.852859	0	0	0	0.893053	0	0
Metabolism of reactive oxygen species	2.70877	2.92867	0	0.747075	0	0.930507	1.73264	0	0.855405	1.30379	0	0
Synthesis of reactive oxygen species	1.75681	2.11972	0	0	0	0.852859	1.42952	0	0	1.03932	0	0
Quantity of reactive oxygen species	2.76989	2.16441	0	0.585572	0	0	0.970075	0	0	1.14623	0	0
Formation of vesicles	1.64515	3.42324	0	0	0	0	0	1.3204	0	1.38921	0	0
Maintenance of telomeres	0	2.02736	0	0	0	0	0	1.22743	0	0	0	0
Phosphorylation of protein	0	2.923	0	0	0	0	0	0	0	1.14171	0	0
Nucleotide excision repair	0	2.76423	0	0	0	0	0	0	0	0	0	0
Biosynthesis of ribonucleoside triphosphate	0	0	0	1.46546	0	0	0	3.61181	0	0	0	0
Metabolism of nucleotide	0	0	0	0.585572	0	0	1.77199	2.41662	0	0	0	0
Metabolism of nucleic acid component or derivative	0	0	0	0.585572	0	0.852859	1.89359	3.97822	0	0	0	0
Concentration of ATP	0	0	0	1.67825	0	1.10083	1.20267	2.21044	0	1.25351	0	0
Export of molecule	0	0	0	0	0	0.873509	1.06411	2.15375	0	1.09497	0	0
Transport of heavy metal	0	0	0	0	0	1.20423	0	2.01707	0	2.46042	0	0
Tubulation of mitochondria	0	2.51882	0	0	0	0	0	2.94213	0	1.50296	0	0
Biosynthesis of purine ribonucleotide	0	2.92226	0	0	0	0	0	3.92578	0	0	0	0
Biosynthesis of ribonucleotide	0	2.98775	0	0	0	0	0	4.49231	0	0	0	0
Repair of cells	2.30724	3.12155	0	1.79564	0	1.54129	0	3.47148	0	1.34952	0	0
Metabolism of nucleoside triphosphate	0	3.45562	0	2.32187	0	1.04256	1.18985	5.16069	0	0.963135	0	0
Synthesis of ATP	0	3.04302	0	1.26156	0	0.909144	0	3.26416	0	0	0	0
Biosynthesis of nucleoside triphosphate	0	3.10755	0	1.7307	0	1.1285	0	4.15991	0	0.901442	0	0
Synthesis of purine nucleotide	0	2.56121	0	0.800666	0	1.00497	0	4.0991	0	1.70636	0	0

## Sheet: Dis&Biofunc by z-value
	Inhibitory neurons		Ecitatory Neurons		Cycling progenitors		Oligodendrocytes		Astrocytes		Choroid plexus
Diseases and Bio Functions	MV1	MV2	MV1	MV2	MV1	MV2	MV1	MV2	MV1	MV2	MV1	MV2
Apoptosis	-3.83	-5.219	N/A	-3.056	N/A	-1.777	2.082	-5.056	N/A	-4.132	N/A	-1.096
Necrosis	-2.105	-3.659	N/A	-2.985	N/A	-1.241	1.735	-4.362	N/A	-3.258	N/A	-1.295
Cell viability	2.001	3.891	N/A	3.114	N/A	0.349	-0.26	6.422	N/A	4.932	N/A	0.294
Cohesion of sister chromatids	-1.412	-3.191	N/A	-1.934	N/A	-1.48	N/A	-2.361	N/A	-2.654	N/A	N/A
Tubulation of mitochondria	N/A	-2	N/A	N/A	N/A	N/A	N/A	-1	N/A	-2.309	N/A	N/A
Quantity of reactive oxygen species	-1.042	-1.436	N/A	-1.307	N/A	N/A	-0.967	N/A	N/A	-3.105	N/A	N/A
Translation of RNA	N/A	-2.315	N/A	N/A	N/A	N/A	N/A	-1.277	N/A	N/A	N/A	N/A
Maintenance of telomeres	N/A	-2.143	N/A	N/A	N/A	N/A	N/A	0.707	N/A	N/A	N/A	N/A
Nucleotide excision repair	N/A	-1.673	N/A	N/A	N/A	N/A	N/A	N/A	N/A	N/A	N/A	N/A
Translation of mRNA	-1.715	-2.315	N/A	N/A	N/A	-0.152	-1.387	-1.277	N/A	-0.355	N/A	N/A
Senescence of cells	-2.334	-1.399	N/A	-1.142	N/A	-0.642	0.487	-1.414	N/A	-0.363	N/A	-0.174
Accumulation of reactive oxygen species	-1.521	N/A	N/A	N/A	N/A	0.14	N/A	N/A	N/A	0.226	N/A	N/A
Synthesis of reactive oxygen species	-2.434	-1.003	N/A	N/A	N/A	-0.732	-0.309	N/A	N/A	0.55	N/A	N/A
Metabolism of reactive oxygen species	-1.698	-0.518	N/A	-0.223	N/A	-0.531	0.132	N/A	N/A	0.779	N/A	N/A
Expression of mRNA	-1.877	-1.797	N/A	-1.218	N/A	N/A	-1.287	-0.308	N/A	0.222	N/A	N/A
Processing of mRNA	-1.664	-1.732	N/A	-0.816	N/A	N/A	N/A	0.92	N/A	-0.466	N/A	N/A
Splicing of RNA	-1.633	-1.383	N/A	-1.026	N/A	N/A	N/A	0.28	N/A	0.181	N/A	N/A
Splicing of mRNA	-1.342	-1.732	N/A	-0.816	N/A	N/A	N/A	0.314	N/A	-0.194	N/A	N/A
Cell viability of nervous tissue cell lines	2.524	2.973	N/A	0.577	N/A	1.414	N/A	4.483	N/A	3.781	N/A	N/A
Transport of molecule	0.197	1.812	N/A	0.271	N/A	2.238	0.231	2.722	N/A	3.883	N/A	1.477
Transcription	-1.309	-0.591	N/A	-0.364	N/A	0.296	-0.821	2.742	N/A	2.303	N/A	1.266
Expression of RNA	-1.752	-0.888	N/A	-0.767	N/A	0.744	-1.32	2.625	N/A	2.493	N/A	1.021
Activation of DNA endogenous promoter	-1.755	-0.72	N/A	0.601	N/A	0.787	-1.065	2.876	N/A	2.963	N/A	N/A
Transcription of RNA	-2.325	-0.894	N/A	-0.708	N/A	0.309	-0.912	3	N/A	2.206	N/A	N/A
Transcription of DNA	-2.605	-0.607	N/A	0.008	N/A	0.617	-1.493	3.232	N/A	2.54	N/A	N/A
Transport of heavy metal	N/A	N/A	N/A	N/A	N/A	N/A	N/A	-1.691	N/A	0.405	N/A	N/A
Formation of dendrites	1.89	N/A	N/A	N/A	N/A	N/A	N/A	N/A	N/A	N/A	N/A	N/A
Fusion of organelle	1.728	1.415	N/A	1.104	N/A	N/A	N/A	N/A	N/A	1.197	N/A	N/A
Cellular homeostasis	1.564	1.766	N/A	1.015	N/A	-0.186	-0.676	1.863	N/A	2.577	N/A	1.338
DNA replication	1.536	1.027	N/A	2.677	N/A	-0.902	N/A	1.396	N/A	1.845	N/A	N/A
Metabolism of macromolecule	1.594	0.665	N/A	2.422	N/A	0.665	-0.754	2.516	N/A	2.199	N/A	N/A
Neuronal cell death	2.2	2.13	N/A	1.495	N/A	0.659	N/A	2.88	N/A	2.447	N/A	-1.408
Transport of protein	1.633	1.546	N/A	0.64	N/A	N/A	N/A	3.201	N/A	1.604	N/A	N/A
Endocytosis	1.702	1.558	N/A	1.484	N/A	N/A	N/A	3.015	N/A	2.1	N/A	N/A
Processing of RNA	-1.463	-0.18	N/A	-0.126	N/A	N/A	N/A	2.038	N/A	0.947	N/A	N/A
Formation of cytoskeleton	-1.418	N/A	N/A	N/A	N/A	N/A	0.863	2.42	N/A	N/A	N/A	N/A
Biosynthesis of ribonucleoside triphosphate	N/A	N/A	N/A	0.633	N/A	N/A	N/A	3.028	N/A	N/A	N/A	N/A
Metabolism of nucleotide	N/A	N/A	N/A	1.51	N/A	N/A	0.06	2.556	N/A	N/A	N/A	N/A
Metabolism of nucleic acid component or derivative	N/A	N/A	N/A	1.695	N/A	0.429	-0.281	2.67	N/A	N/A	N/A	N/A
Synthesis of ATP	N/A	0.887	N/A	0.633	N/A	0.816	N/A	2.9	N/A	N/A	N/A	N/A
Biosynthesis of purine ribonucleotide	N/A	0.887	N/A	N/A	N/A	N/A	N/A	3.028	N/A	N/A	N/A	N/A
Biosynthesis of ribonucleotide	N/A	0.887	N/A	N/A	N/A	N/A	N/A	3.186	N/A	N/A	N/A	N/A
Morphogenesis of cellular protrusions	-0.271	1.67	N/A	2.216	N/A	N/A	1.795	N/A	N/A	2.359	N/A	N/A
Microtubule dynamics	-0.24	1.419	N/A	2.461	N/A	N/A	0.107	1.216	N/A	2.378	N/A	0.104
Organization of cytoskeleton	-0.001	1.179	N/A	2.395	N/A	N/A	0.827	1.275	N/A	2.231	N/A	N/A
Organization of cytoplasm	-0.081	0.962	N/A	2.407	N/A	N/A	0.827	1.512	N/A	2.314	N/A	0.284
Development of cytoplasm	-1.081	1.188	N/A	1.536	N/A	N/A	0.823	2.743	N/A	2.278	N/A	N/A
Assembly of organelle	-1.279	0.08	N/A	0.817	N/A	N/A	0.987	2.792	N/A	1.41	N/A	N/A
Organization of organelle	0.102	-0.392	N/A	1.664	N/A	N/A	N/A	1.673	N/A	1.982	N/A	N/A
Concentration of ATP	N/A	N/A	N/A	1.321	N/A	0.6	0.115	1.613	N/A	1.67	N/A	N/A
Phosphorylation of protein	N/A	-0.734	N/A	N/A	N/A	N/A	N/A	N/A	N/A	1.976	N/A	N/A
Formation of vesicles	0.616	-0.801	N/A	N/A	N/A	N/A	N/A	0.403	N/A	2.319	N/A	N/A
Metabolism of DNA	1.061	0.568	N/A	N/A	N/A	-0.699	N/A	1.304	N/A	1.603	N/A	N/A
Translation	0.251	0.165	N/A	-0.631	N/A	0	-0.478	1.586	N/A	1.575	N/A	N/A
Export of molecule	N/A	N/A	N/A	N/A	N/A	2.032	-0.426	1.466	N/A	2.489	N/A	N/A
Transactivation	N/A	1.205	N/A	N/A	N/A	N/A	1.247	1.391	N/A	1.649	N/A	N/A
Transactivation of RNA	0.268	1.495	N/A	0.553	N/A	N/A	1.1	1.455	N/A	1.733	N/A	0.786
Autophagy	1.383	1.309	N/A	0.683	N/A	0.896	0.558	1.969	N/A	1.395	N/A	N/A
Metabolism of protein	1.397	0.558	N/A	1.168	N/A	1.16	-0.116	1.879	N/A	1.244	N/A	N/A
Synthesis of protein	0.853	0.63	N/A	0.293	N/A	1.433	-0.702	2.15	N/A	1.299	N/A	N/A
Biosynthesis of macromolecule	0.711	0.529	N/A	0.093	N/A	1.433	-0.915	2.244	N/A	1.529	N/A	N/A
Synthesis of purine nucleotide	N/A	1.088	N/A	0.737	N/A	1.48	N/A	3.305	N/A	1.9	N/A	N/A
Biosynthesis of nucleoside triphosphate	N/A	0.887	N/A	0.633	N/A	0.816	N/A	3.028	N/A	1.919	N/A	N/A
Metabolism of nucleoside triphosphate	N/A	0.887	N/A	0.633	N/A	0.816	N/A	3.028	N/A	1.919	N/A	N/A
Clathrin mediated endocytosis	N/A	2.509	N/A	0.881	N/A	N/A	N/A	2.26	N/A	2.776	N/A	N/A
Import of protein	N/A	1.772	N/A	0.277	N/A	N/A	N/A	2.53	N/A	1.897	N/A	N/A
Receptor-mediated endocytosis	0.795	1.145	N/A	0.322	N/A	N/A	N/A	1.736	N/A	2.312	N/A	N/A
Repair of cells	0.94	1.344	N/A	0.261	N/A	0.059	N/A	2.245	N/A	2.098	N/A	N/A
