# Supplementary material for: Distinct neuronal alterations distinguish two subtypes of sporadic Creutzfeldt-Jakob disease with shared dysfunctional pathways
Source: J Clin Invest. 2026 Feb 12;136(8):e194721. doi: 10.1172/JCI194721 (PMC13078861; doi:10.1172/JCI194721)
Supplement: Supplemental table 4 [file jci-136-194721-s321.xlsx]

## Sheet: 90 dpi
	Raw data (FU)		n = 3 indevidual organoids per infection						Normalized to NBH control
		MV1			MV2					MV1			MV2
ATF-2 (Thr71)	NBH	a	b	c	a	b	c		NBH	a	b	c	a	b	c
	13.574	14.7887	9.95301	25.8534	11.911	6.64779	12.3509		1.28598	1.40106	0.94293	2.4493	1.12843	0.629799	1.1701
	13.0031	15.2731	11.9988	24.7758	21.2247	11.8134	12.9798		1.23189	1.44694	1.13675	2.34722	2.01078	1.11918	1.22968
	5.08905	10.0959	11.3576	18.6541	4.66737	14.2065	11.4873		0.482127	0.956466	1.076	1.76726	0.442178	1.3459	1.08828
Ave	10.5554	13.3859	11.1031	23.0945	12.601	10.8892	12.2727		1	1.26815	1.05189	2.18793	1.1938	1.03162	1.16269
SD									0.366857	0.221192	0.0809409	0.300363	0.642047	0.298829	0.0579617
MEK1 (Ser217/Ser221)	2.79436	6.98311	7.56049	7.19448	1.0848	2.74576	5.60698		1.02194	2.55382	2.76497	2.63112	0.396725	1.00416	2.05055
	1.87127	8.04193	2.57317	7.98104	18.628	2.0496	9.85248		0.684348	2.94104	0.941042	2.91877	6.81251	0.749568	3.60318
	3.53751	10.7901	5.833	6.5134	3.40897	3.79418	11.7333		1.29371	3.94607	2.13321	2.38204	1.24671	1.38758	4.29104
Ave	2.73438	8.60503	5.32222	7.22964	7.70725	2.86318	9.06426		1	3.14698	1.94641	2.64398	2.81865	1.0471	3.31492
SD									0.249256	0.586742	0.756242	0.21931	2.84532	0.262233	0.937112
ErK1/2 (Thr202/Tyr204, Thr185/Tyr187)	1.65592	1.56357	1.32918	4.44816	0.805166	0.524397	1.00232		0.635069	0.59965	0.509759	1.70593	0.308793	0.201114	0.384402
	1.98645	0.956895	1.02463	2.86383	1.97544	2.6529	1.12947		0.76183	0.366983	0.39296	1.09832	0.757611	1.01743	0.433167
	4.18003	1.07304	0.937604	1.69143	4.21295	1.53197	1.85426		1.6031	0.411525	0.359585	0.648686	1.61573	0.587533	0.711135
Ave	2.60746	1.19783	1.09714	3.00114	2.33119	1.56976	1.32868		1	0.459386	0.420768	1.15098	0.894043	0.602024	0.509568
SD									0.429585	0.100835	0.0643844	0.433223	0.542204	0.333416	0.143913
p90 RSK (Ser380)	0.369091	0.52526	0.425653	0.850926	0.30901	0.18647	0.522101		1.02101	1.45302	1.17748	2.35391	0.854812	0.515831	1.44428
	0.332072	0.378174	1.02463	0.843959	0.575654	0.37324	0.45543		0.918608	1.04614	2.83443	2.33464	1.59243	1.03249	1.25985
	0.383321	0.387954	0.510454	0.775069	0.962103	0.602576	0.407351		1.06038	1.07319	1.41207	2.14407	2.66146	1.6669	1.12685
Ave	0.361495	0.430463	0.653579	0.823318	0.615589	0.387429	0.461627		1	1.19079	1.80799	2.27754	1.7029	1.07174	1.277
SD									0.0731836	0.227507	0.896624	0.11599	0.908375	0.576538	0.159409
Stat3 (Ser727)	1.38658	3.8458	1.98111	2.39304	1.39707	0.697025	1.6067		0.630291	1.74816	0.900541	1.08779	0.635059	0.316843	0.730347
	2.08816	2.13582	3.16198	2.68098	2.2612	1.44631	1.94621		0.949203	0.970869	1.43732	1.21868	1.02786	0.657439	0.884676
	3.12498	1.77629	3.73447	2.23034	1.99245	1.34303	1.56423		1.42051	0.807436	1.69755	1.01383	0.905698	0.610493	0.711042
Ave	2.19991	2.58597	2.95919	2.43479	1.88358	1.16212	1.70571		1	1.17549	1.34514	1.10677	0.856206	0.528258	0.775355
SD									0.324597	0.410402	0.331844	0.0846965	0.164135	0.150717	0.0777024
p53 (Ser15)	0.202002	0.344066	0.218365	0.448503	0.176266	0.140056	0.257311		0.946563	1.61226	1.02324	2.10165	0.825967	0.65629	1.20574
	0.189969	0.223467	0.366271	0.466991	0.337524	0.228449	0.248969		0.890178	1.04715	1.71631	2.18828	1.58161	1.07049	1.16665
	0.248246	0.207601	0.248137	0.353221	0.277978	0.416186	0.241152		1.16326	0.9728	1.16275	1.65516	1.30258	1.95021	1.13002
Ave	0.213406	0.258378	0.277591	0.422905	0.263923	0.261564	0.249144		1	1.21074	1.30077	1.9817	1.23672	1.22566	1.16747
SD									0.117714	0.28554	0.299305	0.233587	0.311985	0.539516	0.0309179
JNK (Thr183/Tyr185)	0.744416	1.20321	0.966819	1.39159	0.311186	1.09032	1.54386		1.19981	1.93927	1.55826	2.24288	0.501552	1.75732	2.48831
	0.514561	0.889569	1.77572	2.01987	1.96716	0.582384	1.22663		0.82934	1.43376	2.862	3.25552	3.17056	0.938653	1.97701
	0.602362	0.908254	1.09535	2.09309	0.504355	2.95926	0.949942		0.970853	1.46387	1.76542	3.37352	0.812891	4.76956	1.53106
Ave	0.620446	1.00035	1.27929	1.83485	0.927568	1.54399	1.24014		1	1.6123	2.06189	2.95731	1.495	2.48851	1.99879
SD									0.15264	0.23153	0.572046	0.507468	1.1916	1.64721	0.391099
GSK-3α/β (Ser21/Ser9)	77.0851	117.829	95.1343	173.423	49.4992	47.5377	93.0986		0.992006	1.51634	1.22428	2.23178	0.637005	0.611762	1.19808
	66.884	79.981	152.452	139.079	115.236	76.4338	98.5476		0.860729	1.02927	1.9619	1.7898	1.48298	0.983626	1.26821
	89.1496	86.3996	102.821	124.778	89.9999	175.053	103.082		1.14726	1.11188	1.3232	1.60577	1.15821	2.25276	1.32657
Ave	77.7062	94.7366	116.802	145.76	84.9119	99.675	98.2429		1	1.21916	1.50313	1.87578	1.09273	1.28272	1.26429
SD									0.117114	0.212826	0.326906	0.262701	0.348456	0.702523	0.0525261
PTEN (Ser380)	0.443906	1.21339	0.762695	1.16119	0.559264	0.405512	0.643277		0.845003	2.30977	1.45184	2.2104	1.06459	0.771918	1.22452
	0.553453	0.756348	1.21936	1.11965	0.969086	0.616168	0.674037		1.05353	1.43976	2.32112	2.13133	1.84472	1.17291	1.28307
	0.578633	0.591663	1.24955	1.0859	0.739055	1.28175	0.59962		1.10146	1.12627	2.37859	2.06709	1.40684	2.43989	1.14141
Ave	0.525331	0.853801	1.0772	1.12225	0.755802	0.76781	0.638978		1	1.62526	2.05052	2.13627	1.43872	1.46157	1.21633
SD									0.111333	0.500652	0.42398	0.0586126	0.31928	0.710881	0.0581202
BAD (Ser136)	9.2547	14.7541	11.893	23.5034	3.1445	3.44278	6.87558		0.64865	1.0341	0.833564	1.64732	0.220394	0.2413	0.481901
	11.7317	8.93436	30.1501	18.2239	8.45673	16.5255	11.9626		0.822261	0.626199	2.11318	1.27729	0.592722	1.15825	0.838447
	21.8165	11.3026	12.8003	16.2421	19.9012	18.5854	17.1348		1.52909	0.792183	0.89716	1.13839	1.39485	1.30263	1.20096
Ave	14.2676	11.6637	18.2811	19.3231	10.5008	12.8512	11.991		1	0.817493	1.2813	1.35434	0.735989	0.900727	0.840435
SD									0.380777	0.167483	0.588801	0.214795	0.490056	0.469995	0.293557
mTOR (Ser2248)	0.476326	0.920223	0.713642	1.0076	0.539679	0.267084	0.468246		0.64865	1.0341	0.833564	1.64732	0.220394	0.2413	0.481901
	0.608798	0.681859	1.5439	1.11965	0.799289	0.598472	0.522227		0.822261	0.626199	2.11318	1.27729	0.592722	1.15825	0.838447
	0.664424	0.687678	0.921652	0.920394	0.798978	1.01621	0.645244		1.52909	0.792183	0.89716	1.13839	1.39485	1.30263	1.20096
Ave	0.583183	0.763253	1.05973	1.01588	0.712649	0.627255	0.545239		1	0.817493	1.2813	1.35434	0.735989	0.900727	0.840435
SD									0.380777	0.167483	0.588801	0.214795	0.490056	0.469995	0.293557
p70 S6 kinase (Thr389)	6.08999	11.002	9.2726	9.80562	4.60033	3.57795	4.80812		0.81127	1.46561	1.23524	1.30624	0.612826	0.476632	0.640507
	7.06624	7.35434	25.6529	8.90658	7.4131	5.12401	6.72823		0.941319	0.979698	3.41731	1.18648	0.987525	0.682588	0.896291
	9.36399	7.05843	14.9024	7.97271	8.97686	11.8932	6.68544		1.24741	0.940279	1.9852	1.06207	1.19584	1.58434	0.890591
Ave	7.50674	8.47158	16.6093	8.89497	6.99676	6.86506	6.07393		1	1.12853	2.21258	1.18493	0.932063	0.914519	0.80913
SD									0.223914	0.292586	1.10866	0.122092	0.295437	0.589149	0.14606
S6 ribosomal protein (Ser235/Ser236)	0.810503	1.72847	0.870295	1.32708	0.396055	0.229627	0.547533		0.580323	1.23759	0.623135	0.950192	0.283577	0.164414	0.392036
	0.875053	0.561531	4.28397	1.77231	1.52403	0.70787	0.944259		0.626541	0.402058	3.06734	1.26898	1.09121	0.506838	0.676093
	2.50437	1.12753	1.59871	1.0415	Failed read	0.990675	1.33774		1.79314	0.807318	1.14468	0.745717		0.709327	0.957827
Ave	1.39664	1.13918	2.25099	1.3803	0.960044	0.642724	0.943177		1	0.815656	1.61172	0.988298	0.687395	0.460193	0.675319
SD									0.687264	0.41783	1.2873	0.263706	0.571085	0.275435	0.282896
Akt (Ser473)	2.74324	9.27349	3.20743	4.64477	2.40679	4.16912	3.08174		0.811327	2.74268	0.948614	1.37371	0.711821	1.23304	0.911441
	2.44267	6.45904	Failed read	4.6249	3.48705	1.67475	3.1364		0.722432	1.91029		1.36784	1.03131	0.495317	0.927605
	4.95762	4.09493	4.99465	7.39343	Failed read	6.26832	2.45714		1.46624	1.2111	1.47719	2.18664		1.85389	0.726711
Ave	3.38118	6.60915	4.10104	5.55436	2.94692	4.0374	2.89176		1	1.95469	1.2129	1.64273	0.871567	1.19408	0.855252
SD									0.331674	0.626055	0.264289	0.384612	0.159746	0.555317	0.0911317

## Sheet: 180 dpi
		Raw data (FU)		n = 6 indevidual organoids per infection						^Normalized to NBH control							^normalizations are performed within batch
			MV1			MV2					MV1			MV2			* statistical outlier
ATF-2 (Thr71)	NBH (batch 1)	NBH (batch 2)	a (b2)	b (b2)	c (b1)	a (b2)	b (b1)	c (b2)		NBH	a	b	c	a	b	c
	9.26568		8.54947	14.5473	9.91863	12.5525	15.1624	10.881		1.00833	0.630121	1.07218	1.07939	0.925157	1.65004	0.80196
	4.7696		7.13322	12.0415	11.4135	17.4779	16.4582	12.4379		0.519048	0.525739	0.887495	1.24207	1.28817	1.79105	0.916711
	13.5321		13.2168	17.2274	2.81388	16.3892	13.9003	7.94241		1.47262	0.974118	1.26971	0.306218	1.20793	1.51268	0.585379
		12.3223	15.3545	14.6688	4.49746	7.11806	4.84378	13.0146		0.908193	1.13167	1.08113	0.489432	0.524622	0.52712	0.959212
		13.1534	14.989	17.6849	12.0303	5.91679	4.55117	14.2821		0.969446	1.10473	1.30343	1.30919	0.436085	0.495277	1.05263
		15.2282	17.5747	11.8453	9.54813	8.20603	3.67877	15.421		1.12236	1.29531	0.873029	1.03907	0.604808	0.400339	1.13657
Ave	9.18914	13.568	12.803	14.6692	8.37032	11.2767	9.76576	12.3298		1	0.943616	1.08116	0.910892	0.831129	1.06275	0.908745
SD										0.309545	0.302933	0.182131	0.413858	0.363575	0.651993	0.195544
MEK1 (Ser217/Ser221)	5.78939		5.1056	8.13734	7.59362	4.69311	6.68205	1.17647		0.549643	0.591772	0.943171	0.720935	0.543962	0.634391	0.13636
	5.26441		4.42943	5.94474	7.3261	11.8029	10.572	6.37619		0.499801	0.5134	0.689034	0.695537	1.36803	1.0037	0.739041
	20.5452		7.87263	4.06065	2.62737	8.21902	11.4013	4.84098		1.95056	0.912489	0.470656	0.249441	0.952638	1.08243	0.561101
		9.45158	8.16618	8.47113	2.22254	3.11186	3.27507	4.29433		1.0955	0.946514	0.981859	0.211007	0.360685	0.310934	0.497741
		7.19067	5.83683	10.1375	6.89362	4.55264	2.97577	4.81082		0.833445	0.676527	1.17501	0.654477	0.527681	0.282518	0.557606
		9.24069	6.23684	10.1	5.10487	3.05584	2.40456	5.66845		1.07106	0.72289	1.17066	0.484654	0.354192	0.228288	0.65701
Ave	10.533	8.62765	6.27459	7.80857	5.29469	5.9059	6.21845	4.52787		1	0.727265	0.905064	0.502675	0.684532	0.590377	0.52481
SD										0.528864	0.172666	0.277899	0.226892	0.399354	0.379174	0.208514
ErK1/2 (Thr202/Tyr204, Thr185/Tyr187)	3.03014		0.777224	1.65211	4.29807	1.44726	1.93066	1.21153		0.560849	0.440825	0.937043	0.795532	0.820856	0.357346	0.687154
	2.96579		0.776683	1.79406	2.41672	2.64817	3.4773	0.961707		0.54894	0.440518	1.01755	0.447312	1.50198	0.643616	0.545459
	10.2124		1.282	2.20121	0.507589	1.41563	3.12894	0.729639		1.89021	0.727125	1.24848	0.09395	0.802913	0.579138	0.413836
		1.59618	1.24048	1.66498	0.935807	0.306497	0.894766	1.58047		0.905318	0.703576	0.944342	0.173209	0.173839	0.165613	0.896408
		2.23126	1.48176	1.50532	2.41904	0.505849	1.51883	2.22823		1.26552	0.840423	0.853784	0.447741	0.286907	0.28112	1.2638
		1.46191	2.01474	1.24944	2.51108	0.896083	1.23794	1.65476		0.829161	1.14272	0.708657	0.464778	0.508239	0.229131	0.938547
Ave	5.40276	1.76311	1.26215	1.67786	2.18139	1.20325	2.03141	1.39439		1	0.715864	0.951643	0.403754	0.682456	0.375994	0.790868
SD										0.509399	0.26437	0.179633	0.249069	0.479748	0.193942	0.306513
p90 RSK (Ser380)	0.456778		0.326215	0.456385	0.498598	0.60542	0.666908	0.254229		1.03533	0.189154	0.264632	1.13012	0.351049	1.51162	0.147413
	0.228138		0.467178	0.486526	0.556158	2.35687	0.56021	0.341991		0.517099	0.27089	0.282109	1.26059	1.36662	1.26978	0.198301
	0.638649		0.378992	0.724082	0.077501	0.621666	0.507646	0.238925		1.44757	0.219756	0.419854	0.175664	0.360469	1.15063	0.138539
		1.30008	0.513164	0.641466	0.163242	0.165829	0.702621	0.43362		0.753844	0.297555	0.37195	0.370006	0.096155	1.59257	0.251431
		3.28716	0.505197	1.00701	1.52759	0.310449	0.221901	0.644307		1.90604	0.292935	0.583906	3.46244	0.180012	0.502961	0.373597
		0.586567	0.557928	0.53357	1.05631	0.334887	0.834161	1.24988		0.340117	0.323511	0.309387	2.39424	0.194182	1.89071	0.724732
Ave	0.441188	1.7246	0.458112	0.641506	0.646566	0.73252	0.582241	0.527158		1	0.265634	0.371973	1.46551	0.424747	1.31971	0.305669
SD										0.591896	0.0511774	0.118931	1.25448	0.472802	0.476547	0.222565
Stat3 (Ser727)	5.12547		1.43184	2.14957	2.75695	2.20956	3.74195	2.11799		0.82214	0.406339	0.610021	0.442223	0.627045	0.600219	0.601058
	4.48975		1.49205	1.83588	3.13593	*9.72407842528802	5.89421	2.14261		0.720169	0.423424	0.520998	0.503012		0.945447	0.608045
	9.0877		2.25616	2.88474	1.17784	2.62869	3.05511	2.12092		1.45769	0.64027	0.818653	0.188929	0.745989	0.490047	0.601889
		3.65317	2.9315	3.09413	1.92225	1.28889	1.85549	3.96538		1.03672	0.831923	0.878075	0.308333	0.365771	0.297626	1.12532
		4.4004	2.94548	2.87308	9.65452	0.928607	1.62315	1.99735		1.24878	0.83589	0.815344	1.54861	0.263527	0.260357	0.566822
		2.51773	3.02211	1.93197	4.80414	1.30815	3.13596	3.38875		0.714499	0.857636	0.548268	0.770597	0.371236	0.503017	0.961683
Ave	6.23431	3.52377	2.34653	2.46156	3.90861	1.67278	3.21764	2.62216		1	0.665914	0.69856	0.626951	0.474714	0.516119	0.744137
SD										0.304687	0.209784	0.15636	0.492536	0.202467	0.247144	0.238032
p53 (Ser15)	0.209799		0.181717	0.401619	0.378614	0.340273	0.360701	0.124484		0.956257	0.49956	1.10409	1.72571	0.935445	1.64406	0.342221
	0.15919		0.236509	0.266069	0.339502	0.524338	0.316119	0.185915		0.725581	0.650188	0.731452	1.54744	1.44146	1.44086	0.511099
	0.2892		0.232594	0.414175	0.0621711	0.34925	0.336892	0.145193		1.31816	0.639426	1.13861	0.283374	0.960126	1.53554	0.39915
		0.325511	0.335375	0.391483	0.109992	0.105216	0.226559	0.236248		0.894864	0.921982	1.07623	0.501341	0.289249	1.03265	0.649471
		0.382228	0.356345	0.410069	0.35485	0.184443	0.134378	0.41343		1.05079	0.979629	1.12732	1.61739	0.507054	0.612491	1.13656
		0.383525	0.3321	0.355713	0.518757	0.198839	0.181339	0.380684		1.05435	0.912978	0.977894	2.36448	0.546629	0.826539	1.04654
Ave	0.219396	0.363755	0.279107	0.373188	0.293981	0.283726	0.259331	0.247659		1	0.767294	1.02593	1.33996	0.779994	1.18202	0.680841
SD										0.197501	0.195951	0.155333	0.792226	0.415677	0.419166	0.336223
JNK (Thr183/Tyr185)	0.378435		0.623969	2.05601	0.687905	0.691593	1.30787	0.318224		0.992207	0.493865	1.62731	1.8036	0.547389	3.42905	0.251871
	0.271738		0.619011	0.841918	0.813019	1.14401	1.20245	1.02827		0.71246	0.48994	0.666369	2.13163	0.905471	3.15267	0.813864
	0.49405		0.781243	0.825454	0.244426	1.19211	1.16989	0.533905		1.29533	0.618346	0.653338	0.640853	0.943541	3.06731	0.42258
		1.09811	1.63849	1.32067	0.310772	0.460318	0.390026	0.732668		0.869142	1.29685	1.04529	0.814803	0.364337	1.0226	0.579899
		1.35213	1.03971	2.88346	0.82005	1.11305	0.327104	1.13828		1.0702	0.822923	2.28223	2.15006	0.880968	0.857625	0.900933
		1.34008	1.00737	2.36994	0.973609	0.425149	0.258711	1.45452		1.06066	0.797323	1.87578	2.55267	0.336501	0.678306	1.15124
Ave	0.381407	1.26344	0.951633	1.71624	0.64163	0.837705	0.776009	0.867644		1	0.753207	1.35839	1.68227	0.663035	2.03459	0.686731
SD										0.197835	0.302359	0.673427	0.778476	0.280775	1.30461	0.33109
GSK-3α/β (Ser21/Ser9)	48.3202		57.7324	127.464	46.063	97.1765	62.0146	44.7057		1.05549	0.511977	1.13036	1.00618	0.861772	1.35462	0.396455
	27.119		74.182	72.4258	49.5919	147.678	49.9187	74.2603		0.592377	0.657854	0.64228	1.08327	1.30962	1.09041	0.658548
	61.9008		73.4752	102.698	11.6388	126.21	72.3072	51.1611		1.35214	0.651585	0.910737	0.254233	1.11924	1.57945	0.453702
		113.803	120.913	86.631	20.387	27.8501	17.4422	68.7093		1.00922	1.07227	0.768252	0.445325	0.246978	0.381001	0.609321
		135.357	112.016	175.619	61.5189	58.1635	17.6999	132.351		1.20036	0.993372	1.5574	1.3438	0.5158	0.386629	1.1737
		89.1311	99.3001	106.696	68.5586	61.8206	22.2201	129.776		0.790424	0.880604	0.946193	1.49757	0.548232	0.485367	1.15087
Ave	45.78	112.764	89.6031	111.922	42.9597	86.483	40.2671	83.4939		1	0.79461	0.992538	0.938394	0.766941	0.879579	0.740433
SD										0.274731	0.22047	0.322458	0.492707	0.402213	0.530456	0.340767
PTEN (Ser380)	0.517859		0.555004	1.11358	1.00253	1.0628	1.14179	0.419039		0.956257	0.49956	1.10409	1.72571	0.935445	1.64406	0.342221
	0.316351		0.62777	0.69558	0.985004	1.39823	0.796299	0.630044		0.725581	0.650188	0.731452	1.54744	1.44146	1.44086	0.511099
	0.759149		0.651264	1.41341	0.210786	1.2573	1.17912	0.474174		1.31816	0.639426	1.13861	0.283374	0.960126	1.53554	0.39915
		1.74913	0.802072	0.844283	0.28371	0.462605	0.679678	0.773039		0.894864	0.921982	1.07623	0.501341	0.289249	1.03265	0.649471
		1.52891	0.906649	1.36776	1.31121	0.530502	0.342134	0.926191		1.05079	0.979629	1.12732	1.61739	0.507054	0.612491	1.13656
		0.771561	1.10257	1.06269	1.40591	0.630529	0.771297	1.09584		1.05435	0.912978	0.977894	2.36448	0.546629	0.826539	1.04654
Ave	0.53112	1.34987	0.774222	1.08288	0.866525	0.890328	0.818386	0.719721		1	0.767294	1.02593	1.33996	0.779994	1.18202	0.680841
SD										0.197501	0.195951	0.155333	0.792226	0.415677	0.419166	0.336223
BAD (Ser136)	6.15189		9.83025	17.1738	18.5308	11.3373	7.26592	3.7582		1.0502	0.260293	0.45474	3.16342	0.300197	1.24038	0.099513
	5.43475		13.7744	8.07329	13.6024	30.1785	12.5307	9.79724		0.927776	0.364731	0.213771	2.3221	0.799091	2.13914	0.259419
	5.98684		8.54852	10.3399	3.28315	19.7652	11.9643	6.0402		1.02202	0.226354	0.273788	0.560472	0.523359	2.04244	0.159937
		38.8966	9.8269	8.56074	4.90251	3.00493	8.82148	10.7538		1.02993	0.260204	0.226678	0.836916	0.079567	1.50593	0.284747
		63.1441	10.0543	22.7018	25.441	5.96792	5.11167	20.4916		1.67198	0.266226	0.601115	4.34308	0.158023	0.872622	0.542594
		11.2576	failed reading	8.35037	19.209	7.98234	9.58439	33.4254		0.298087		0.221108	3.27921	0.211363	1.63617	0.885063
Ave	5.85783	37.7661	10.4069	12.5333	14.1615	13.0394	9.21308	14.0444		1	0.275562	0.331867	2.41753	0.345267	1.57278	0.371879
SD										0.436659	0.0522702	0.160153	1.48072	0.269552	0.479697	0.293885
mTOR (Ser2248)	0.563005		0.470713	0.750753	0.722567	0.994303	0.864126	0.376083		0.967762	0.395764	0.631215	1.24204	0.835985	1.48537	0.316201
	0.350825		0.548934	0.758296	0.906829	1.41412	0.668251	0.686278		0.603042	0.46153	0.637556	1.55877	1.18896	1.14867	0.577005
	0.831449		0.559594	1.52057	0.221431	1.29223	0.987602	0.487039		1.4292	0.470493	1.27846	0.380623	1.08647	1.69761	0.40949
		1.41578	0.686913	0.801833	0.327358	0.396846	0.556361	0.711734		1.19035	0.577539	0.674161	0.562703	0.333658	0.956341	0.598408
		1.3808	0.800647	1.19906	1.18788	0.356103	0.362467	1.05237		1.16094	0.673164	1.00814	2.04188	0.299403	0.623053	0.884804
		0.771561	0.673056	0.83148	1.24051	0.504946	0.640732	1.42151		0.648709	0.565889	0.699087	2.13233	0.424546	1.10137	1.19517
Ave	0.58176	1.18938	0.62331	0.977	0.767762	0.826424	0.679923	0.789169		1	0.524063	0.821437	1.31972	0.694837	1.16874	0.663513
SD										0.325074	0.100081	0.26472	0.734848	0.394292	0.381519	0.325118
p70 S6 kinase (Thr389)	3.9012		4.82426	10.0177	3.36487	10.8887	8.70094	6.84839		0.866042	0.265767	0.551869	0.746979	0.599856	1.93155	0.377276
	2.79241		5.69227	7.80342	3.64072	10.3914	5.75416	7.89105		0.619897	0.313585	0.429888	0.808216	0.57246	1.27739	0.434715
	6.82029		7.00519	13.5838	1.4772	12.5008	9.7468	5.72776		1.51406	0.385914	0.748326	0.32793	0.688667	2.16373	0.315541
		23.4878	10.6431	9.60549	2.07065	4.92454	4.2444	9.49179		1.29393	0.586326	0.529163	0.459671	0.271292	0.942231	0.5229
		21.5003	9.7476	14.4588	5.72953	4.95714	1.98826	9.17063		1.18445	0.536992	0.796533	1.27192	0.273087	0.441382	0.505207
		9.46855	9.90987	8.63049	7.5934	6.55907	5.497	12.721		0.521619	0.545932	0.475451	1.68569	0.361337	1.2203	0.700796
Ave	4.50463	18.1522	7.97038	10.6833	3.97939	8.37029	5.9886	8.64177		1	0.439086	0.588538	0.8834	0.461116	1.32943	0.476072
SD										0.393941	0.135128	0.149414	0.511266	0.181532	0.634315	0.134747
S6 ribosomal protein (Ser235/Ser236)	1.1207		0.945805	0.944717	3.86613	1.8715	3.3527	0.750413		0.739845	0.194465	0.194241	2.55228	0.384794	2.21333	0.154291
	0.877064		0.703687	1.12509	1.75558	3.96166	2.3909	1.15451		0.579006	0.144683	0.231327	1.15897	0.814548	1.57838	0.237375
	2.54656		0.975528	2.25914	0.848678	2.10947	3.87657	0.812344		1.68115	0.200576	0.464496	0.560267	0.433723	2.55917	0.167024
		6.87887	1.16573	0.848999	0.754233	0.458603	5.85326	1.36665		1.41435	0.239683	0.174561	0.497917	0.094292	3.86411	0.280994
		6.62688	1.09384	2.1905	5.5348	0.264795	1.05646	0.783906		1.36254	0.224902	0.450383	3.65387	0.054444	0.697436	0.161177
		1.08515	1.04944	0.840373	6.21005	0.753495	7.47964	2.82982		0.223115	0.215772	0.172787	4.09965	0.154924	4.93779	0.581833
Ave	1.51478	4.86363	0.989005	1.36814	3.16158	1.56992	4.00159	1.28294		1	0.203347	0.281299	2.08716	0.322788	2.6417	0.263782
SD										0.568428	0.0330676	0.138127	1.57732	0.286488	1.54061	0.163724
Akt (Ser473)	8.80359		3.00162	4.49767	1.15717	4.20038	4.62164	1.91986		1.68831	0.0918226	0.137589	0.221917	0.128494	0.886318	0.0587307
	2.84513		3.69362	1.45958	2.91927	15.37	3.25322	3.46237		0.545627	0.112992	0.04465	0.559845	0.470183	0.623888	0.105918
	3.99457		3.25906	3.7044	0.39006	4.09321	3.74504	2.75958		0.766061	0.0996979	0.113322	0.0748039	0.125216	0.718207	0.0844184
		43.3459	5.04679	4.24264	0.778675	3.17019	5.12913	4.84308		1.326	0.154387	0.129787	0.149331	0.0969794	0.983642	0.148155
		51.1756	4.46558	13.0651	*22.7666726243388	8.76562	1.87952	3.67255		1.56551	0.136607	0.399676		0.268149	0.360447	0.112347
		3.54648	7.58074	5.53134	6.51077	4.06704	8.78892	*22.5417705217003		0.10849	0.231903	0.169209	1.24861	0.124415	1.6855
Ave	5.21443	32.6893	4.5079	5.41679	2.35119	6.61107	4.56958	3.33149		1	0.137901	0.165705	0.450901	0.202239	0.876333	0.101914
SD										0.625432	0.0516002	0.121847	0.482967	0.144669	0.451937	0.0332941
