# Supplementary material for: Distinct neuronal alterations distinguish two subtypes of sporadic Creutzfeldt-Jakob disease with shared dysfunctional pathways
Source: J Clin Invest. 2026 Feb 12;136(8):e194721. doi: 10.1172/JCI194721 (PMC13078861; doi:10.1172/JCI194721)
Supplement: Supplemental table 5 [file jci-136-194721-s322.xlsx]

## Sheet: Figure 1
Figure 1A														Figure 1B
	90dpi						180dpi								90dpi						180dpi
MV1a	50	100	100	75	100	100	100	100	100	100	100	100		MV1a	0.039175	0.118763	0.076526	0.069528	0.066014	0.086518	0.145036	0.140467	0.134451	0.111738	0.107104	0.088912
MV1b	50	75	75	100	25	75	50	100	25	100	75	75		MV1b	0.045484	0.038639	0.053495	0.089079	0.027358	0.046184	0.031391	0.14163	0.031153	0.057822	0.039916	0.064769
MV1c	100	100	100	100	100	100	100	100	100	100	100	100		MV1c	0.131298	0.132212	0.115132	0.107541	0.125697	0.142686	0.174636	0.133529	0.154173	0.118007	0.126031	0.176985
MV1d	75	75	25				75	50	50					MV1d	0.05101	0.035224	0.019608				0.032068	0.028061	0.039508
MV1e	100	75	0				100	100	100					MV1e	0.050922	0.030619	0.028061				0.171131	0.131173	0.177331
MV2a	100	100	100	100	100	100	100	100	100	100	100	100		MV2a	0.108662	0.114218	0.122322	0.162646	0.149996	0.117416	0.202068	0.149965	0.139933	0.125848	0.151682	0.11917
MV2b	100	100	100	100	100	100	100	100	100	100	100	100		MV2b	0.121724	0.112525	0.095081	0.124653	0.137477	0.108225	0.162148	0.114426	0.165027	0.144091	0.113023	0.180921
MV2c	75	100	100	50	100	100	100	100	100	100	100	100		MV2c	0.064759	0.097813	0.096176	0.028247	0.082087	0.093985	0.17284	0.14163	0.168271	0.070853	0.110978	0.095189
MV2d	75	50	0				100	100	100					MV2d	0.03124	0.035131	0.019608				0.112584	0.12316	0.126789
MV2e	50	100	50				100	100	100					MV2e	0.03159	0.112272	0.030489				0.143448	0.098083	0.074325
MV2f	0	50	100				100	100	100					MV2f	0.019608	0.026837	0.035021				0.056705	0.146605	0.170167
NBH	0	0	0				0	0	0					NBH	0.019608	0.019608	0.019608	0.019608	0.019608	0.019608	0.019608	0.019608	0.019608	0.019608	0.019608	0.019608
Figure 1D											Figure 1D
MV1	a			b			c				MV2	a			b			c
90dpi	1967.01	1848.94	2170.82	1776.91	1886.15	2141.35	1067.18	1299.7	1797.94		90dpi	3207.28	2825.03	5807.47	3270.01	6909.87	5101.62	8744.29	13877.4	16516.7
180dpi	8864.56	20773	5893.92	1953.62	1574.06	1022.41	2190.3	2739.38	2120.82		180dpi	11971.6	14609.5	5563.71	9283.54	9638.97	13915	17773	15368.9	23088.5
Figure 1E
90dpi			180dpi
MV1	MV2		MV1	MV2
1967.01	3207.28		8864.56	11971.6
1848.94	2825.03		20773	14609.5
2170.82	5807.47		5893.92	5563.71
1776.91	3270.01		1953.62	9283.54
1886.15	6909.87		1574.06	9638.97
2141.35	5101.62		1022.41	13915
1067.18	8744.29		2190.3	17773
1299.7	13877.4		2739.38	15368.9
1797.94	16516.7		2120.82	23088.5

## Sheet: Figure 2
Figure 2C								Figure 2D
Spike rate				Burst rate				Spike rate				Burst rate
NBH	MV1	MV2		NBH	MV1	MV2		NBH	MV1	MV2		NBH	MV1	MV2
3.22025	1.39089	2.15587		4.55696	1.4796	3.20386		4.26	1.49347	1.91414		4.83	2.43324	3.52901
3.17468	1.41941	2.17084		3.54684	2.00555	2.94935		4.71	1.6027	1.80372		7.75	2.9893	4.02028
3.53924	1.32119	2.31057		5.37721	2.61386	3.57814		4.49	1.70366	1.79696		5.33	3.2969	2.02817
3.75949	1.39406	2.09598		6.83544	1.4004	2.13092		4.5	1.51516	1.87177		6.92	2.59493	2.85296
3.32658	1.43525	2.09099		4.13924	2.88	2.6599			1.59127	1.81454			2.07831	3.64169
3.12152	1.35287	2.13092		3.47848	1.82178	2.78466			1.57431	1.79516			2.13747	3.49296
3.23544								4.03
3.57721	1.46224	2.18331		3.66835	1.4004	2.67487		4.259	1.77859	2.08676		4.083	1.39803	2.06558
3.41013	1.30961	2.11715		5.88608	1.95485	4.44648		4.387	1.85352	2.13183		5.167	2.00456	1.69014
3.41772	1.3499	2.22902		4.0481	1.68871	3.11902		4.024	1.92845	2.01465		6.417	2.07042	2.02817
	1.38041	2.47476		5.2557	1.50495	3.0791		4.097	1.78253	2.0462		4.167	1.57746	2.77949
	1.29085	2.06758			2.4301	3.0791		3.977	1.71549	2.16338		4.917	1.51161	1.59775
3.13924	1.37606	2.37844			1.63802	2.99426		4.24	1.8338	2.1093		4.636	1.34755	2.06558
3.30279								4.18
3.20089	1.36871	2.12593		3.67089	2.0162	2.5368		4.66	1.58693	1.75549		6	1.41301	1.47515
3.32753	1.4701	2.30558		3.73418	1.55248	2.66156		4.95	1.59916	1.86141		4.67	1.30141	1.80282
3.59557	1.56198	2.14589		3.41772	2.0066	3.4933		4.38	1.60507	1.86862		7.08	1.84051	2.29454
3.56816	1.31168	2.22573		4.34983	1.76898	3.57648		4.11	1.49425	1.80777		9	1.38028	1.87809
	1.53347	2.16086		5.56962	1.58416	2.57839			1.51397	1.81679		5.45	1.51161	1.76541
	1.33386	2.21575		6.01266	1.69937	3.45172			1.75375	1.81499		4.58	2.46479	1.92586
Figure 2E - see qRT-PCR data file
Figure 2G
	MV1					MV2
NBH	a	b	c		NBH	a	b	c
33.5972	77.3472	16.9331	3.29988		62.4121	11.0381	11.6469	5.32957
11.4208	21.5373	49.2163	2.81828		20.8374	7.93758	11.6895	4.86005
9.3304	44.9848	29.6813	1.03418		22.1453	6.81302	8.84193	8.62157

## Sheet: Figure 3
Figure 3A - see qRT-PCR data file
Figure 3C									Figure 3D
96 dpi				170 dpi					NBH	MV1a/b/c	MV2a/b/c
NBH	MV1d/e	MV2d/e/f		NBH	MV1d/e	MV2d/e/f			7.16e-06	6.45e-06	4.23e-06
32.1175	44.955	18.3748		14.1751	7.27037	14.4039			4.53e-06	7.133e-06	4.32e-06
30.6782	28.7243	17.9749		26.2473	6.02693	12.3015			5.17e-06	7.126e-06	4.75e-06
34.257	44.0039	42.7795		19.9268	4.45085	28.9444			3.8e-06	5.096e-06	4.21e-06
	14.1225	39.6635			15.7019	9.61886			3.84e-06	3.994e-06	3.77e-06
	45.3078	34.7684			34.3458	5.82955			3.84e-06	3.866e-06	3.88e-06
	17.9499	38.5671			21.4824	6.68535			4.15e-06	4.445e-06	3.86e-06
		43.7715				24.9384				3.981e-06	3.83e-06
		11.6396				9.98576				3.847e-06	3.87e-06
		11.4386				23.6074				3.895e-06	4.15e-06
										4.076e-06	4e-06
										3.977e-06	3.84e-06
Figure 3F
NBH	MV1a/b/c	MV2a/b/c
79.8294	176.838	60.6642
67.115	108.811	60.2916
93.4828	72.4187	56.3511
159.573	80.0474	36.0051
121.675	129.695	26.0705
100.817	104.641	20.1084
77.5082	81.0793	22.9623
	79.4786	38.9822
	64.8184	59.6054
	61.0244	55.3256
	67.7148	66.5339
	99.8036	54.3294
Figure 3H				Figure 3I				Figure 3J
NBH	MV1a/b/c	MV2a/b/c		NBH	MV1a/b/c	MV2a/b/c		NBH	MV1a/b/c	MV2a/b/c
99.7509	77.7533	114.718		58.1286	93.0693	42.2203		90.9471	128.414	148.55
80.3317	114.75	116.153		73.2261	64.2176	31.8757		114.628	119.647	138.954
111.181	98.68	112.39		97.6384	48.2851	33.3395		93.4008	99.3004	158.385
108.736	100.393	119.832		171.007	62.1506	32.9599		101.024	119.385	155.813
91.1301	93.8555	81.979		91.7392	136.211	41.2584		111.222	149.429	181.403
96.5224	100.388	81.3485		111.441	133.012	41.2361		103.123	181.023	200.491
112.347	116.641	76.4767		96.8194	92.4355	42.9172		85.6558	168.948	234.514
	86.6447	83.5041			81.3675	45.6159			199.469	191.805
	70.4267	84.3891			100.334	59.4586			120.702	93.3239
	85.2881	92.2731			79.4856	52.5229			160.371	80.6359
	65.7207	115.882			66.1425	60.8271			127.801	90.0523
	65.1209	126.342			75.7328	50.6927			138.594	71.2409

## Sheet: Figure 4
Figure 4A & B - see qRT-PCR data file
Figure 4C - see Bioplex data file

## Sheet: Figure 5
Figure 5A - see qRT-PCR data file
Figure 5D
	MV1					MV2
NBH	a	b	c		NBH	a	b	c
55.669	74.7737	85.4076	30.5122		44.4799	9.10852	30.8653	22.0194
50.2118	33.3215	45.6248	33.9135		35.5048	6.35499	38.8314	17.6635
21.0215	68.8053	35.1811	25.5199		19.4564	5.45836	36.6203	13.4009

## Sheet: Figure 6
Figure 6C
	Total	MV1	MV2	NBH
C0 Inhibitory neuron	10813	2713	3946	4154
C1 Oligodendrocyte	4492	1182	1683	1627
C2 Astrocyte	2630	665	977	988
C3 Cycling progenitors	2508	775	966	767
C4 Excitatory neurons	2305	557	788	960
C5 Choroid plexus	902	161	244	497
All	23650	6053	8604	8993
Figure 6D - see Sup File 10

## Sheet: S2
S2B
	MV1			MV2
NBH	a	b	c	a	b	c
0.788919	0.887038	1.22805	2.29889	1.92758	2.08613	1.61545
1.07274	0.453332	1.01168	2.03316	0.967758	4.05843	1.82801
0.76009	0.569617	0.657548	2.4	1.32066	2.24117	2.59328
1.37825
1.17725
0.627405
0.827897
1.36745

## Sheet: S4
S4A
	MV1					MV2
NBH	a	b	c	d	e	a	b	c	d	e	f
116.81	87.0508	75.9979	151.773	58.5356	75.2963	60.2619	88.9275	132.017	64.9885	92.4109	142.27
44.1998	115.16	179.068	132.829	59.6394	70.2709	80.9429	119.283	33.2321	66.8572	97.245	130.537
104.487	111.912	82.6716	103.941	72.3512	78.6192	77.7685	97.42	83.9707	78.5143	100.848	139.599
134.504	89.9633	73.0435	86.4817			81.9277	147.369	139.497
48.5595
92.6454
148.067
110.728
72.2919
65.6265
73.7894
S4B - see Bioplex data file
S4C - see qRT-PCR data file

## Sheet: S5
S5A
NBH		MV1a		MV1b		MV1c		MV2a		MV2b		MV2c
90 dpi	180 dpi	90 dpi	180 dpi	90 dpi	180 dpi	90 dpi	180 dpi	90 dpi	180 dpi	90 dpi	180 dpi	90 dpi	180 dpi
3.22025	4.26	1.36871	1.58693	1.39089	1.49347	1.46224	1.77859	2.15587	1.91414	2.18331	2.08676	2.12593	1.75549
3.17468	4.71	1.4701	1.59916	1.41941	1.6027	1.30961	1.85352	2.17084	1.80372	2.11715	2.13183	2.30558	1.86141
3.53924	4.49	1.56198	1.60507	1.32119	1.70366	1.3499	1.92845	2.31057	1.79696	2.22902	2.01465	2.14589	1.86862
3.75949	4.5	1.31168	1.49425	1.39406	1.51516	1.38041	1.78253	2.09598	1.87177	2.47476	2.0462	2.22573	1.80777
3.32658	4.03	1.53347	1.51397	1.43525	1.59127	1.29085	1.71549	2.09099	1.81454	2.06758	2.16338	2.16086	1.81679
3.12152	4.259	1.33386	1.75375	1.35287	1.57431	1.37606	1.8338	2.13092	1.79516	2.37844	2.1093	2.21575	1.81499
3.23544	4.387
3.57721	4.024
3.41013	4.097
3.41772	3.977
3.13924	4.24
3.30279	4.18
3.20089	4.66
3.32753	4.95
3.59557	4.38
3.56816	4.11
S5B
NBH		MV1a		MV1b		MV1c		MV2a		MV2b		MV2c
90 dpi	180 dpi	90 dpi	180 dpi	90 dpi	180 dpi	90 dpi	180 dpi	90 dpi	180 dpi	90 dpi	180 dpi	90 dpi	180 dpi
4.55696	4.83	1.4796	1.41301	1.4004	1.39803	2.0162	2.43324	3.20386	2.06558	2.5368	3.52901	2.67487	1.47515
3.54684	7.75	2.00555	1.30141	1.95485	2.00456	1.55248	2.9893	2.94935	1.69014	2.66156	4.02028	4.44648	1.80282
5.37721	5.33	2.61386	1.84051	1.68871	2.07042	2.0066	3.2969	3.57814	2.02817	3.4933	2.02817	3.11902	2.29454
6.83544	6.92	1.4004	1.38028	1.50495	1.57746	1.76898	2.59493	2.13092	2.77949	3.57648	2.85296	3.0791	1.87809
4.13924	4.083	2.88	1.51161	2.4301	1.51161	1.58416	2.07831	2.6599	1.59775	2.57839	3.64169	3.0791	1.76541
3.47848	5.167	1.82178	2.46479	1.63802	1.34755	1.69937	2.13747	2.78466	2.06558	3.45172	3.49296	2.99426	1.92586
3.66835	6.417
5.88608	4.167
4.0481	4.917
5.2557	4.636
3.67089	6
3.73418	4.67
3.41772	7.08
4.34983	9
5.56962	5.45
6.01266	4.58
S5C
100 dpi												200 dpi
NBH	MV1	MV2		NBH	MV1d	MV1e	MV2d	MV2e	MV2f			NBH	MV1	MV2		NBH	MV1d	MV1e	MV2d	MV2e	MV2f
23	11	11		23	11	7	11	4	4			45	12	4		45	3	12	6	4	10
8	4	12		8	4	6	12	4	4			39	7	3		39	6	7	4	3	9
11	4	13		11	4	5	13	3	8			35.3308	5	2		35.3308	2	5	3	2	6
	7	4											3	10
	6	4											6	9
	5	3											2	6
		4												6
		4												4
		8												3
S5D
100 dpi												200 dpi
NBH	MV1	MV2		NBH	MV1d	MV1e	MV2d	MV2e	MV2f			NBH	MV1	MV2		NBH	MV1d	MV1e	MV2d	MV2e	MV2f
30.3333	31.3333	33.6667		30.3333	31.3333	35.3333	33.6667	31.3333	31			35.619	33.1586	30.9524		35.619	30.9508	32.7316	32.6471	30.9524	31.7724
33	31	35.6667		33	31	32.3333	35.6667	31.3333	32			38.3	31.5758	31.6268		38.3	32.3186	33.7612	31.1431	31.6268	32.4261
35	31.3333	35.3333		35	31.3333	32.3333	35.3333	30.3333	33.3333			38.3135	34.7333	30.7906		38.3135	29.644	37.1216	31.1142	30.7906	32.2331
	35.3333	31.3333											32.6471	31.7724
	32.3333	31.3333											31.1431	32.4261
	32.3333	30.3333											31.1142	32.2331
		31.3333											30.9508	32.7316
		31.3333											32.3186	33.7612
		30.3333											29.644	37.1216

## Sheet: S7
S7A
90 dpi				180 dpi				90 dpi				180 dpi
1/TTT	MV1 Spike Rate	MV2 Spike Rate		1/TTT	MV1 Spike Rate	MV2 Spike Rate		1/TTT	MV1 Burst Rate	MV2 Burst Rate		1/TTT	MV1 Spike Rate	MV2 Spike Rate
0.039175	1.39089			0.145036	1.49347			0.039175	1.4796			0.145036	2.43324
0.118763	1.41941			0.140467	1.6027			0.118763	2.00555			0.140467	2.9893
0.076526	1.32119			0.134451	1.70366			0.076526	2.61386			0.134451	3.2969
0.069528	1.39406			0.111738	1.51516			0.069528	1.4004			0.111738	2.59493
0.066014	1.43525			0.107104	1.59127			0.066014	2.88			0.107104	2.07831
0.086518	1.35287			0.088912	1.57431			0.086518	1.82178			0.088912	2.13747
0.045484	1.46224			0.031391	1.77859			0.045484	1.4004			0.031391	1.39803
0.038639	1.30961			0.14163	1.85352			0.038639	1.95485			0.14163	2.00456
0.053495	1.3499			0.031153	1.92845			0.053495	1.68871			0.031153	2.07042
0.089079	1.38041			0.057822	1.78253			0.089079	1.50495			0.057822	1.57746
0.027358	1.29085			0.039916	1.71549			0.027358	2.4301			0.039916	1.51161
0.046184	1.37606			0.064769	1.8338			0.046184	1.63802			0.064769	1.34755
0.131298	1.36871			0.174636	1.58693			0.131298	2.0162			0.174636	1.41301
0.132212	1.4701			0.133529	1.59916			0.132212	1.55248			0.133529	1.30141
0.115132	1.56198			0.154173	1.60507			0.115132	2.0066			0.154173	1.84051
0.107541	1.31168			0.118007	1.49425			0.107541	1.76898			0.118007	1.38028
0.125697	1.53347			0.126031	1.51397			0.125697	1.58416			0.126031	1.51161
0.142686	1.33386			0.176985	1.75375			0.142686	1.69937			0.176985	2.46479
0.108662		2.15587		0.202068		1.91414		0.108662		3.20386		0.202068		3.52901
0.114218		2.17084		0.149965		1.80372		0.114218		2.94935		0.149965		4.02028
0.122322		2.31057		0.139933		1.79696		0.122322		3.57814		0.139933		2.02817
0.162646		2.09598		0.125848		1.87177		0.162646		2.13092		0.125848		2.85296
0.149996		2.09099		0.151682		1.81454		0.149996		2.6599		0.151682		3.64169
0.117416		2.13092		0.11917		1.79516		0.117416		2.78466		0.11917		3.49296
0.121724		2.18331		0.162148		2.08676		0.121724		2.67487		0.162148		2.06558
0.112525		2.11715		0.114426		2.13183		0.112525		4.44648		0.114426		1.69014
0.095081		2.22902		0.165027		2.01465		0.095081		3.11902		0.165027		2.02817
0.124653		2.47476		0.144091		2.0462		0.124653		3.0791		0.144091		2.77949
0.137477		2.06758		0.113023		2.16338		0.137477		3.0791		0.113023		1.59775
0.108225		2.37844		0.180921		2.1093		0.108225		2.99426		0.180921		2.06558
0.064759		2.12593		0.17284		1.75549		0.064759		2.5368		0.17284		1.47515
0.097813		2.30558		0.14163		1.86141		0.097813		2.66156		0.14163		1.80282
0.096176		2.14589		0.168271		1.86862		0.096176		3.4933		0.168271		2.29454
0.028247		2.22573		0.070853		1.80777		0.028247		3.57648		0.070853		1.87809
0.082087		2.16086		0.110978		1.81679		0.082087		2.57839		0.110978		1.76541
0.093985		2.21575		0.095189		1.81499		0.093985		3.45172		0.095189		1.92586
S7B
PrPRes	GFAP-MV1	GFAP-MV2		PrPRes	PSD95-MV1	PSD95-MV2		PrPRes	TOMM20-MV1	TOMM20-MV2		PrPRes	NFL-MV1	NFL-MV2
8864.56	0.887038			8864.56	2.30219			8864.56	176.838			8864.56	1.34318
20773	0.453332			20773	1.8858			20773	108.811			20773	0.663619
5893.92	0.569617			5893.92	4.82131			5893.92	72.4187			5893.92	3.2731
1953.62	1.22805			1953.62	0.504004			1953.62	129.695			1953.62	1.5342
1574.06	1.01168			1574.06	4.30936			1574.06	104.641			1574.06	0.908646
1022.41	0.657548			1022.41	3.18114			1022.41	81.0793			1022.41	1.67358
2190.3	2.29889			2190.3	0.098219			2190.3	64.8184			2190.3	0.5481
2739.38	2.03316			2739.38	0.246768			2739.38	61.0244			2739.38	0.675408
2120.82	2.4			2120.82	0.11084			2120.82	67.7148			2120.82	1.21399
11971.6		2.08613		11971.6		0.176858		11971.6		26.0705		11971.6		0.693914
14609.5		4.05843		14609.5		0.380929		14609.5		20.1084		14609.5		1.0937
5563.71		2.24117		5563.71		0.30765		5563.71		22.9623		5563.71		1.88217
9283.54		1.61545		9283.54		0.186613		9283.54		59.6054		9283.54		0.495041
9638.97		1.82801		9638.97		0.560984		9638.97		55.3256		9638.97		0.497496
13915		2.59328		13915		0.399268		13915		66.5339		13915		0.688765
17773		1.92758		17773		0.085393		17773		60.6642		17773		0.204778
15368.9		0.967758		15368.9		0.233236		15368.9		60.2916		15368.9		0.17899
23088.5		1.32066		23088.5		0.389318		23088.5		56.3511		23088.5		0.280544

[truncated: 3 more sheets: S8, S9, S10]
